# Supplementary material for: Identification of d-arabinan-degrading enzymes in mycobacteria
Source: Nat Commun. 2023 Apr 19;14:2233. doi: 10.1038/s41467-023-37839-5 (PMC10115798; doi:10.1038/s41467-023-37839-5)
Supplement: Supplementary file 4 — Supplementary Dataset 1 [file 41467_2023_37839_MOESM4_ESM.xlsx]

## Sheet: Filtered_2_unique
Supplementary Data 1. Whole cell proteomics of D. gadei grown on arabinan, ranked by iBAQ .
Protein IDs	Majority protein IDs	Peptide counts (all)	Peptide counts (razor+unique)	Peptide counts (unique)	Fasta headers	Number of proteins	Peptides	Razor + unique peptides	Unique peptides	Peptides Ara	Peptides PBS	Razor + unique peptides Ara	Razor + unique peptides PBS	Unique peptides Ara	Unique peptides PBS	Sequence coverage [%]	Unique + razor sequence coverage [%]	Unique sequence coverage [%]	Mol. weight [kDa]	Sequence length	Sequence lengths	Q-value	Score	Sequence coverage Ara [%]	Sequence coverage PBS [%]	Intensity	Intensity Ara	Intensity PBS	iBAQ	iBAQ Ara	iBAQ PBS	MS/MS count	id	Peptide IDs	Peptide is razor	Mod. peptide IDs	Evidence IDs	MS/MS IDs	Best MS/MS	Deamidation (NQ) site IDs	Oxidation (M) site IDs	Deamidation (NQ) site positions	Oxidation (M) site positions
F5IW77	F5IW77	12	12	12	tr|F5IW77|F5IW77_9BACT MotA_ExbB domain-containing protein OS=Dysgonomonas gadei ATCC BAA-286 OX=742766 GN=HMPREF9455_01127 PE=3 SV=1	1	12	12	12	12	8	12	8	12	8	29.7	29.7	29.7	28.806	273	273	0	296.8	29.7	24.9	1522300000	1371400000	150930000	380590000	342860000	37732000	53	586	680;681;5027;7904;7970;7971;7972;8887;8888;13872;15012;15013	True;True;True;True;True;True;True;True;True;True;True;True	700;701;5157;8119;8185;8186;8187;9118;9119;14249;15422;15423	1008;1009;1010;1011;1012;1013;1014;1015;7252;7253;11637;11638;11725;11726;11727;11728;11729;12961;12962;12963;12964;12965;12966;12967;20262;20263;20264;21995;21996;21997;21998;21999;22000;22001;22002;22003;22004	1256;1257;1258;1259;1260;1261;1262;1263;1264;1265;1266;1267;1268;1269;9064;9065;14420;14421;14422;14423;14525;14526;14527;14528;14529;14530;14531;16025;16026;16027;16028;16029;16030;16031;25330;25331;25332;25333;25334;27442;27443;27444;27445;27446;27447;27448;27449;27450;27451;27452;27453;27454;27455	1257;1266;9065;14423;14526;14529;14531;16025;16030;25331;27446;27452
F5J011	F5J011	41	41	41	tr|F5J011|F5J011_9BACT Elongation factor Tu OS=Dysgonomonas gadei ATCC BAA-286 OX=742766 GN=tuf PE=3 SV=1	1	41	41	41	38	26	38	26	38	26	77	77	77	43.489	395	395	0	323.31	72.9	70.1	7900100000	6136100000	1764000000	395000000	306810000	88199000	183	1158	310;311;312;690;1416;2237;2524;2634;2711;2938;3183;4559;4560;4648;4866;5117;5118;5560;5590;5893;6254;6255;6269;6780;6781;7308;7592;9055;10338;10771;11455;11833;11834;11835;12667;12668;12952;12953;13525;14232;15532	True;True;True;True;True;True;True;True;True;True;True;True;True;True;True;True;True;True;True;True;True;True;True;True;True;True;True;True;True;True;True;True;True;True;True;True;True;True;True;True;True	317;318;319;710;1465;2303;2304;2599;2709;2790;3021;3270;4676;4677;4766;4767;4994;5253;5254;5713;5743;6051;6418;6419;6433;6968;6969;7509;7800;9294;10623;11070;11774;12162;12163;12164;13016;13017;13018;13309;13310;13311;13898;14618;15962	457;458;459;460;461;1029;1030;1031;1032;1033;1034;1035;1036;2151;3238;3239;3240;3241;3640;3788;3913;3914;4246;4247;4248;4249;4250;4251;4252;4253;4254;4255;4256;4257;4258;4589;6571;6572;6573;6574;6575;6690;6691;6692;6693;6694;6695;7022;7385;7386;7387;7388;8144;8186;8187;8188;8189;8190;8191;8604;9127;9128;9129;9130;9131;9132;9157;9158;9159;9160;9161;9162;9163;9164;9165;9166;9167;9168;9169;9910;9911…	576;577;578;579;580;581;1286;1287;1288;1289;1290;1291;1292;1293;1294;1295;1296;1297;1298;2684;4038;4039;4040;4041;4042;4549;4729;4887;4888;4889;4890;4891;5292;5293;5294;5295;5296;5297;5298;5299;5300;5301;5302;5303;5304;5305;5306;5307;5308;5309;5310;5311;5312;5727;8230;8231;8232;8233;8234;8386;8387;8388;8389;8390;8391;8392;8393;8394;8395;8396;8784;9226;9227;9228;9229;10201;10255;10256;10257;10258;…	576;579;581;1290;2684;4040;4549;4729;4887;5294;5727;8230;8232;8387;8784;9228;9229;10201;10262;10743;11395;11401;11431;12362;12363;13323;13858;16329;18665;19471;20700;21371;21378;21389;22909;22915;23509;23512;24644;25990;28344	553;554;1061	186;187	64;244;252	213;262
F5J005	F5J005	20	20	20	tr|F5J005|F5J005_9BACT 50S ribosomal protein L7/L12 OS=Dysgonomonas gadei ATCC BAA-286 OX=742766 GN=rplL PE=3 SV=1	1	20	20	20	19	13	19	13	19	13	99.2	99.2	99.2	12.824	124	124	0	323.31	99.2	90.3	2160600000	1849700000	310910000	270080000	231210000	38863000	58	1152	173;518;1279;1280;1999;2000;2430;2431;2992;2993;2994;3416;3417;5217;5218;7541;11066;11649;12899;13436	True;True;True;True;True;True;True;True;True;True;True;True;True;True;True;True;True;True;True;True	177;528;1325;1326;2056;2057;2505;2506;3075;3076;3077;3507;3508;5357;5358;7747;11375;11976;13254;13807	250;251;733;1950;1951;1952;1953;2913;2914;2915;3511;3512;3513;3514;3515;3516;4338;4339;4340;4341;4910;4911;4912;7575;7576;7577;7578;7579;7580;11083;11084;11085;16113;16114;16115;16944;16945;18806;18807;18808;19627;19628	323;324;907;908;909;2435;2436;2437;2438;3635;3636;3637;3638;3639;4389;4390;4391;4392;4393;4394;4395;4396;5414;5415;5416;5417;5418;6119;6120;6121;9472;9473;9474;9475;9476;9477;9478;13762;13763;13764;19985;19986;19987;19988;19989;19990;19991;21018;21019;23392;23393;23394;23395;23396;23397;23398;23399;24466;24467;24468	323;909;2437;2438;3635;3639;4389;4394;5415;5417;5418;6119;6121;9472;9475;13763;19985;21019;23395;24467
F5J356	F5J356	44	44	44	tr|F5J356|F5J356_9BACT Glyceraldehyde-3-phosphate dehydrogenase OS=Dysgonomonas gadei ATCC BAA-286 OX=742766 GN=HMPREF9455_03773 PE=3 SV=1	1	44	44	44	42	30	42	30	42	30	94.6	94.6	94.6	35.941	334	334	0	323.31	88	79	6281000000	4518100000	1762900000	273090000	196440000	76647000	186	1626	2;3;433;874;875;1021;1718;2452;3320;3321;3322;3700;3911;3912;4363;5183;7853;7854;8910;9059;9293;9294;9435;9436;10405;11741;13449;13450;13557;14009;14153;14154;14155;14320;14490;14617;14767;14961;14962;15095;15096;15113;15703;15704	True;True;True;True;True;True;True;True;True;True;True;True;True;True;True;True;True;True;True;True;True;True;True;True;True;True;True;True;True;True;True;True;True;True;True;True;True;True;True;True;True;True;True;True	2;3;442;898;899;1050;1772;1773;2527;3409;3410;3411;3798;4012;4013;4014;4015;4474;4475;5322;8067;8068;9141;9142;9298;9299;9542;9543;9544;9545;9688;9689;9690;10691;12070;13821;13822;13931;14391;14392;14537;14538;14539;14540;14541;14712;14713;14714;14891;15019;15172;15369;15370;15371;15506;15507;15508;15525;16136;16137;16138	3;4;5;6;623;624;1309;1310;1311;1312;1313;1314;1522;2542;2543;2544;2545;3545;3546;3547;3548;3549;4764;4765;4766;5309;5310;5311;5312;5313;5314;5639;5640;5641;5642;5643;5644;5645;6283;6284;7500;7501;7502;7503;7504;7505;7506;7507;7508;7509;7510;7511;7512;7513;7514;7515;7516;7517;7518;7519;7520;7521;7522;7523;7524;11566;11567;11568;13004;13005;13006;13215;13216;13217;13541;13542;13543;13544;13545;1354…	3;4;5;6;7;8;9;775;776;777;778;1641;1642;1643;1644;1645;1646;1647;1648;1649;1650;1908;3168;3169;3170;3171;4433;4434;4435;4436;4437;4438;4439;4440;5938;5939;5940;5941;5942;6642;6643;6644;6645;6646;6647;6648;6649;6650;6651;6652;7070;7071;7072;7073;7074;7075;7076;7077;7869;7870;7871;7872;9369;9370;9371;9372;9373;9374;9375;9376;9377;9378;9379;9380;9381;9382;9383;9384;9385;9386;9387;9388;9389;9390;9391…	4;9;776;1642;1643;1908;3168;4434;5939;5941;5942;6643;7070;7076;7869;9369;14341;14342;16076;16336;16752;16760;17020;17031;18775;21197;24499;24501;24717;25582;25834;25840;25844;26163;26485;26746;27028;27362;27364;27607;27612;27635;28625;28630	735;736;737;738;739;740;741;742;743;1125	252;253;254;255;256;257	7;27;54;67;69;85;134;147;163;223	118;128;173;229;231;322
F5J2T2	F5J2T2	78	78	78	tr|F5J2T2|F5J2T2_9BACT 60 kDa chaperonin OS=Dysgonomonas gadei ATCC BAA-286 OX=742766 GN=groL PE=3 SV=1	1	78	78	78	75	46	75	46	75	46	92.6	92.6	92.6	57.866	543	543	0	323.31	89.5	78.1	7348600000	6120400000	1228200000	229640000	191260000	38381000	279	1581	49;528;529;530;546;547;548;664;1046;1047;1048;1632;1754;1755;1827;1828;2094;2137;2138;2605;2648;2649;2680;2681;2733;2734;3036;3345;3346;3670;3671;3672;3913;3914;4327;4356;4357;4803;4804;4805;5062;5134;5135;5308;5309;5310;5609;6613;6626;6627;6702;6755;7103;7127;7133;7134;7139;7247;7836;7837;7838;8236;9212;9213;10695;10696;11027;11493;12218;12425;12858;12859;13300;13534;13733;13802;14715;14716	True;True;True;True;True;True;True;True;True;True;True;True;True;True;True;True;True;True;True;True;True;True;True;True;True;True;True;True;True;True;True;True;True;True;True;True;True;True;True;True;True;True;True;True;True;True;True;True;True;True;True;True;True;True;True;True;True;True;True;True;True;True;True;True;True;True;True;True;True;True;True;True;True;True;True;True;True;True	50;538;539;540;541;542;558;559;560;684;1075;1076;1077;1683;1809;1810;1883;1884;2154;2201;2202;2680;2724;2725;2726;2757;2758;2812;2813;2814;2815;3120;3435;3436;3437;3766;3767;3768;4016;4017;4437;4466;4467;4928;4929;4930;4931;5194;5195;5272;5273;5454;5455;5456;5762;6798;6811;6812;6813;6814;6889;6942;6943;7301;7326;7332;7333;7339;7448;8050;8051;8052;8457;9455;9456;9457;10988;10989;10990;10991;11336;…	62;63;748;749;750;751;752;753;754;755;756;757;758;759;760;761;762;763;786;787;788;789;790;791;792;985;1557;1558;1559;1560;1561;1562;1563;1564;2428;2429;2585;2586;2587;2588;2589;2590;2684;2685;2686;2687;3045;3046;3103;3104;3105;3106;3107;3746;3804;3805;3806;3807;3808;3809;3810;3811;3859;3860;3861;3862;3863;3864;3865;3866;3867;3945;3946;3947;3948;3949;3950;3951;3952;3953;3954;3955;3956;3957;3958;39…	85;86;87;88;931;932;933;934;935;936;937;938;939;940;941;942;943;944;945;946;947;948;949;950;951;952;953;982;983;984;985;986;987;988;989;990;1230;1956;1957;1958;1959;1960;1961;1962;1963;1964;1965;1966;1967;1968;1969;3021;3022;3223;3224;3225;3226;3227;3228;3229;3230;3231;3232;3233;3351;3352;3353;3354;3801;3802;3870;3871;3872;3873;3874;4676;4748;4749;4750;4751;4752;4753;4754;4755;4756;4757;4815;4816…	86;932;935;946;983;986;988;1230;1958;1963;1969;3022;3224;3232;3352;3353;3801;3872;3874;4676;4753;4756;4815;4828;4932;4951;5492;5977;5985;6556;6560;6565;7078;7083;7809;7856;7857;8662;8665;8668;9129;9274;9275;9678;9682;9693;10293;12095;12110;12114;12245;12323;12955;12999;13006;13007;13021;13214;14289;14319;14320;15006;16604;16606;19325;19337;19914;20765;22124;22484;23313;23320;24205;24666;25092;252…	712;713;714;715;716;717;718;719;1115;1116	239;240;241;242;243	66;67;71;81;153;329;334;428;479;489	68;113;193;211;429
F5J056	F5J056	5	5	5	tr|F5J056|F5J056_9BACT 50S ribosomal protein L29 OS=Dysgonomonas gadei ATCC BAA-286 OX=742766 GN=rpmC PE=3 SV=1	1	5	5	5	5	2	5	2	5	2	53.8	53.8	53.8	7.6759	65	65	0	41.78	53.8	41.5	194440000	177510000	16931000	194440000	177510000	16931000	14	1187	2972;2973;3185;5659;7913	True;True;True;True;True	3055;3056;3272;5812;8128	4305;4306;4307;4591;4592;8289;8290;8291;8292;8293;11647;11648	5375;5376;5377;5729;5730;5731;10378;10379;10380;10381;10382;10383;14435;14436	5375;5376;5731;10383;14436
F5J2K9	F5J2K9	12	12	12	tr|F5J2K9|F5J2K9_9BACT Uncharacterized protein OS=Dysgonomonas gadei ATCC BAA-286 OX=742766 GN=HMPREF9455_03576 PE=3 SV=1	1	12	12	12	12	2	12	2	12	2	75	75	75	9.1437	88	88	0	179.19	75	26.1	782720000	767680000	15039000	156540000	153540000	3007800	39	1545	731;732;1276;1277;7038;7039;9534;11934;11935;12882;13128;13743	True;True;True;True;True;True;True;True;True;True;True;True	752;753;1322;1323;7233;7234;9794;9795;12268;12269;13237;13489;14120	1098;1099;1946;1947;1948;10291;10292;10293;13902;13903;13904;17370;17371;18782;19159;20086;20087;20088;20089;20090;20091	1375;1376;1377;1378;1379;1380;2429;2430;2431;2432;12840;12841;12842;12843;12844;17205;17206;17207;17208;17209;17210;17211;17212;21594;21595;23360;23871;25114;25115;25116;25117;25118;25119;25120;25121;25122;25123;25124;25125	1376;1380;2429;2432;12843;12844;17206;21594;21595;23360;23871;25115		235		1
F5IZU2	F5IZU2	46	46	46	tr|F5IZU2|F5IZU2_9BACT Enolase OS=Dysgonomonas gadei ATCC BAA-286 OX=742766 GN=eno PE=3 SV=1	1	46	46	46	46	23	46	23	46	23	89.1	89.1	89.1	46.653	431	431	0	323.31	89.1	68.2	2696800000	2358100000	338730000	158630000	138710000	19925000	141	1116	5;120;121;122;437;438;496;497;1241;1242;1552;1865;1866;2762;2987;2988;3838;4578;4811;4897;5838;5839;5840;6101;7420;8097;8877;8878;9300;9301;9452;9453;11903;11904;12127;14282;14447;14448;14514;14817;14818;15266;15459;15460;15488;15489	True;True;True;True;True;True;True;True;True;True;True;True;True;True;True;True;True;True;True;True;True;True;True;True;True;True;True;True;True;True;True;True;True;True;True;True;True;True;True;True;True;True;True;True;True;True	5;124;125;126;446;447;506;507;1286;1287;1602;1921;1922;2843;3070;3071;3937;4695;4696;4937;5025;5996;5997;5998;6264;7622;8315;9108;9109;9551;9552;9553;9707;9708;12234;12235;12236;12465;14669;14670;14845;14846;14847;14848;14915;15223;15224;15683;15888;15889;15917;15918	9;10;168;169;170;171;172;173;174;175;176;628;629;630;631;632;700;701;702;703;704;1888;1889;1890;1891;2323;2736;2737;2738;4004;4328;4329;4330;4331;4332;4333;5510;5511;6598;6599;6600;6942;7060;7061;7062;7063;8528;8529;8530;8531;8532;8533;8534;8535;8536;8537;8906;8907;8908;8909;8910;8911;8912;8913;10893;10894;10895;11910;11911;11912;11913;12946;12947;12948;12949;12950;13558;13559;13560;13561;13562;1…	13;14;15;16;17;221;222;223;224;225;226;227;228;229;230;231;232;782;783;784;785;786;787;788;867;868;869;870;871;872;2357;2358;2359;2360;2361;2362;2892;3415;3416;3417;3418;4997;4998;5398;5399;5400;5401;5402;5403;5404;5405;5406;5407;5408;5409;6896;6897;6898;6899;6900;8261;8262;8263;8264;8690;8691;8831;8832;8833;8834;8835;10651;10652;10653;10654;10655;10656;10657;10658;10659;10660;10661;10662;10663;1…	14;223;229;232;784;787;868;870;2361;2362;2892;3415;3416;4997;5402;5409;6897;8261;8690;8833;10651;10659;10662;11133;13539;14752;16005;16007;16779;16783;17060;17061;21517;21529;21935;26078;26407;26414;26531;27130;27135;27886;28226;28228;28271;28273	533;534;535;536;537;1056;1057	177;178	147;162;212;337;344;388;391	180;358
F5IWU0	F5IWU0	11	11	11	tr|F5IWU0|F5IWU0_9BACT Uncharacterized protein OS=Dysgonomonas gadei ATCC BAA-286 OX=742766 GN=HMPREF9455_01557 PE=4 SV=1	1	11	11	11	10	4	10	4	10	4	68.4	68.4	68.4	6.3743	57	57	0	53.551	68.4	54.4	410290000	395090000	15203000	136760000	131700000	5067500	24	685	1509;1510;1643;1644;1645;7688;8220;8221;10298;10299;14581	True;True;True;True;True;True;True;True;True;True;True	1559;1560;1694;1695;1696;7897;8441;8442;10582;10583;14982	2259;2260;2261;2262;2440;2441;2442;2443;2444;2445;2446;11313;12080;12081;12082;12083;14987;14988;21349	2813;2814;2815;2816;3034;3035;3036;3037;3038;3039;3040;3041;3042;14032;14976;14977;14978;14979;14980;14981;14982;18568;18569;26652	2813;2816;3034;3041;3042;14032;14976;14981;18568;18569;26652
F5J455	F5J455	14	14	14	tr|F5J455|F5J455_9BACT Uncharacterized protein OS=Dysgonomonas gadei ATCC BAA-286 OX=742766 GN=HMPREF9455_04122 PE=3 SV=1	1	14	14	14	14	10	14	10	14	10	85.7	85.7	85.7	10.095	91	91	0	99.845	85.7	76.9	947020000	772320000	174690000	157840000	128720000	29116000	49	1776	176;177;178;2171;4402;9674;9895;10576;10611;10612;12931;13565;13566;13567	True;True;True;True;True;True;True;True;True;True;True;True;True;True	180;181;182;2236;4515;9937;10166;10864;10900;10901;10902;13287;13939;13940;13941	255;256;257;258;259;260;3154;3155;3156;6338;14087;14088;14089;14420;14421;15392;15393;15439;15440;15441;15442;15443;15444;15445;15446;15447;18855;18856;19820;19821;19822;19823;19824;19825;19826;19827;19828;19829	329;330;331;332;333;334;335;3927;3928;3929;3930;3931;7938;7939;17445;17446;17447;17883;17884;19087;19088;19089;19152;19153;19154;19155;19156;19157;19158;19159;19160;19161;19162;19163;19164;19165;19166;19167;23460;23461;23462;23463;24735;24736;24737;24738;24739;24740;24741;24742;24743;24744;24745;24746;24747;24748;24749;24750;24751;24752;24753;24754;24755;24756	329;333;334;3928;7938;17446;17883;19089;19152;19159;23460;24735;24737;24742	806		66
F5IZF5	F5IZF5	54	54	53	tr|F5IZF5|F5IZF5_9BACT L-fucose isomerase OS=Dysgonomonas gadei ATCC BAA-286 OX=742766 GN=fucI PE=3 SV=1	1	54	54	53	54	0	54	0	53	0	69.7	69.7	68	65.869	591	591	0	323.31	69.7	0	3582200000	3582200000	0	115560000	115560000	0	134	1058	142;442;458;459;651;652;1181;1970;2108;2274;2275;2367;3117;3150;3229;3230;4633;4634;4786;4787;4788;5937;6011;6591;6592;7458;7459;8510;8911;9070;9832;9833;10768;10769;10779;10787;11452;11485;11585;11586;12445;12846;12903;12904;13625;13659;13686;13687;14638;14913;14914;15202;15480;15481	True;True;True;True;True;True;True;True;True;True;True;True;True;True;True;True;True;True;True;True;True;True;True;True;True;True;True;True;True;True;True;True;True;True;True;True;True;True;True;True;True;True;True;True;True;True;True;True;True;True;True;True;True;True	146;451;467;468;668;669;670;1218;2026;2027;2168;2341;2342;2343;2440;3203;3204;3237;3317;3318;4751;4752;4911;4912;4913;6095;6171;6775;6776;7662;7663;7664;8734;9143;9310;10102;10103;11067;11068;11078;11086;11771;11804;11908;11909;12790;13200;13258;13259;13999;14033;14060;14061;15041;15042;15321;15322;15617;15618;15909;15910	205;636;654;655;955;956;957;958;959;960;961;962;963;1788;1789;1790;2871;2872;2873;2874;2875;2876;2877;3061;3294;3295;3296;3297;3298;3299;3416;3417;3418;4504;4505;4506;4549;4550;4646;4647;4648;6670;6671;6672;6901;6902;6903;8658;8659;8775;9648;9649;9650;9651;10957;10958;10959;10960;10961;12464;12465;12466;13007;13233;13234;14334;14335;14336;14337;14338;15682;15683;15695;15704;16676;16718;16719;1672…	266;267;268;794;795;815;816;1190;1191;1192;1193;1194;1195;1196;1197;1198;1199;1200;1201;1202;1203;2235;2236;2237;3580;3581;3582;3583;3584;3585;3586;3587;3588;3589;3821;3822;4109;4110;4111;4112;4113;4114;4115;4116;4117;4118;4119;4268;4269;4270;5627;5628;5629;5630;5679;5680;5681;5682;5801;5802;5803;5804;8358;8359;8360;8361;8634;8635;8636;8637;8638;8639;10814;10815;10816;10959;12049;12050;12051;1205…	267;795;815;816;1191;1203;2235;3588;3822;4114;4119;4269;5629;5681;5801;5803;8358;8361;8635;8637;8639;10814;10959;12054;12058;13615;13616;15424;16080;16362;17774;17779;19468;19469;19481;19493;20697;20750;20902;20904;22517;23285;23405;23406;24887;24957;25006;25007;26786;27282;27284;27777;28261;28264	474;475;476;477;478	164;165;166;167;168;169;170	111;237;344;387;394	146;276;285;292;414;457;461
F5J045	F5J045	11	11	11	tr|F5J045|F5J045_9BACT 50S ribosomal protein L15 OS=Dysgonomonas gadei ATCC BAA-286 OX=742766 GN=rplO PE=3 SV=1	1	11	11	11	10	5	10	5	10	5	67.8	67.8	67.8	15.841	149	149	0	116.97	67.8	45	1041300000	999380000	41914000	115700000	111040000	4657100	25	1176	606;5072;5767;5768;5985;6311;6312;7298;12258;12737;13857	True;True;True;True;True;True;True;True;True;True;True	623;5205;5924;5925;6144;6476;6477;6478;7499;12598;13089;14234	889;7318;8436;8437;8438;8737;8738;9239;9240;9241;9242;9243;10695;10696;17848;17849;17850;18547;18548;18549;20242;20243	1115;1116;9147;10546;10547;10548;10549;10911;10912;10913;10914;11543;11544;11545;11546;11547;11548;13298;13299;22195;22196;22197;23053;23054;23055;23056;23057;23058;25305;25306	1116;9147;10546;10549;10911;11543;11547;13298;22196;23053;25305	558;559;1064		108;109;116
F5ISR8	F5ISR8	70	70	70	tr|F5ISR8|F5ISR8_9BACT Uncharacterized protein OS=Dysgonomonas gadei ATCC BAA-286 OX=742766 GN=HMPREF9455_00135 PE=4 SV=1	1	70	70	70	70	28	70	28	70	28	92.4	92.4	92.4	61.818	566	566	0	323.31	92.4	71.7	3799100000	3564000000	235080000	111740000	104820000	6914000	187	94	99;294;295;973;974;1040;1041;1303;1304;1305;1595;1794;1795;2001;2385;2480;2759;2831;2832;2839;2840;3868;3869;4421;5256;5612;6168;6988;6989;6990;7068;7094;7340;7489;7566;8240;8241;9024;9025;9764;9765;10136;10681;10682;10683;10747;10748;11664;11665;11782;11783;12474;12475;12476;12580;12822;13292;13293;13320;13326;13549;13550;13710;14337;14338;14339;14491;15556;15604;15605	True;True;True;True;True;True;True;True;True;True;True;True;True;True;True;True;True;True;True;True;True;True;True;True;True;True;True;True;True;True;True;True;True;True;True;True;True;True;True;True;True;True;True;True;True;True;True;True;True;True;True;True;True;True;True;True;True;True;True;True;True;True;True;True;True;True;True;True;True;True	103;301;302;1000;1001;1002;1003;1069;1070;1349;1350;1351;1646;1850;1851;2058;2458;2555;2840;2913;2914;2921;2922;3967;3968;4536;5398;5399;5765;6332;7180;7181;7182;7265;7292;7542;7694;7774;8461;8462;9260;9261;10033;10034;10420;10973;10974;10975;11045;11046;11991;11992;12111;12112;12819;12820;12821;12822;12926;13176;13659;13660;13688;13694;13695;13923;13924;14084;14085;14731;14732;14733;14892;15986;…	141;436;437;438;439;1453;1454;1455;1456;1457;1458;1459;1546;1547;1548;1549;1550;1983;1984;1985;1986;1987;1988;1989;2389;2637;2638;2916;2917;2918;3445;3585;4000;4097;4098;4099;4107;4108;4109;4110;5557;5558;5559;6366;7642;7643;7644;7645;7646;8220;8221;8222;8223;8224;8225;9008;9009;10210;10211;10212;10213;10214;10215;10339;10340;10341;10382;10766;10767;10768;10998;10999;11126;12109;12110;12111;12112…	185;551;552;553;554;555;556;557;1814;1815;1816;1817;1818;1819;1820;1821;1822;1823;1824;1825;1826;1827;1938;1939;1940;1941;1942;1943;2477;2478;2479;2480;2481;2482;2483;2973;2974;3292;3293;3640;3641;3642;4302;4483;4992;5107;5108;5109;5118;5119;5120;5121;5122;6961;6962;6963;7974;9552;9553;9554;9555;9556;9557;9558;9559;9560;9561;9562;10297;10298;10299;10300;10301;10302;10303;10304;11256;11257;11258;1…	185;551;553;1816;1826;1938;1942;2477;2478;2482;2973;3292;3293;3640;4302;4483;4992;5107;5109;5120;5121;6961;6963;7974;9559;10298;11258;12737;12743;12744;12897;12945;13384;13663;13807;15011;15015;16276;16278;17603;17605;18279;19284;19299;19300;19429;19430;21050;21056;21269;21270;22570;22577;22581;22768;23232;24189;24192;24261;24272;24697;24699;25056;26214;26217;26222;26496;28383;28462;28470	42;43;44;45;46;47;48;49	20	55;97;102;199;393;394;438;524	427
F5IXF6	F5IXF6	39	39	39	tr|F5IXF6|F5IXF6_9BACT Fructose-bisphosphate aldolase OS=Dysgonomonas gadei ATCC BAA-286 OX=742766 GN=HMPREF9455_01773 PE=4 SV=1	1	39	39	39	39	15	39	15	39	15	77.3	77.3	77.3	35.965	331	331	0	86.915	77.3	39	2117800000	1881700000	236070000	117650000	104540000	13115000	84	738	1281;1554;1555;1571;1572;1609;1610;1946;1947;2956;2957;2958;3357;3358;3607;3608;4061;4524;4525;5451;5452;5832;5833;6460;7741;7864;9720;9721;11353;11698;12388;12389;12945;12946;14615;15190;15191;15343;15407	True;True;True;True;True;True;True;True;True;True;True;True;True;True;True;True;True;True;True;True;True;True;True;True;True;True;True;True;True;True;True;True;True;True;True;True;True;True;True	1327;1604;1605;1621;1622;1623;1660;1661;2002;2003;3039;3040;3041;3448;3449;3703;3704;4165;4640;4641;5600;5601;5990;5991;6640;7952;8078;9986;9987;11672;12026;12732;12733;13302;13303;15017;15605;15606;15765;15829;15830	1954;2325;2326;2327;2328;2329;2354;2355;2356;2357;2358;2403;2404;2841;2842;2843;4280;4281;4282;4283;4284;4285;4286;4287;4288;4817;4818;4819;5176;5177;5852;6522;6523;6524;7963;7964;7965;7966;8520;8521;9459;11388;11580;11581;14154;14155;14156;16530;16531;17014;17015;18033;18034;18035;18879;18880;18881;21411;21412;22252;22253;22254;22474;22475;22554;22555;22556;22557;22558	2439;2440;2894;2895;2896;2897;2898;2930;2931;2932;2933;2934;2935;2990;2991;2992;3544;3545;3546;3547;5341;5342;5343;5344;5345;5346;5347;5348;5349;5350;5351;6004;6005;6006;6007;6008;6457;6458;6459;6460;7339;8170;8171;8172;8173;9976;9977;9978;9979;10643;10644;11812;14121;14354;14355;14356;17528;17529;17530;20524;20525;20526;21113;21114;22415;22416;22417;22418;22419;23494;23495;23496;23497;23498;2349…	2440;2895;2898;2931;2932;2990;2992;3545;3547;5343;5347;5349;6005;6006;6457;6458;7339;8171;8173;9976;9979;10643;10644;11812;14121;14355;17529;17530;20525;21114;22418;22419;23494;23498;26728;27763;27764;28028;28126	361	128	205	71
F5IWN8	F5IWN8	26	26	25	tr|F5IWN8|F5IWN8_9BACT DUF1080 domain-containing protein OS=Dysgonomonas gadei ATCC BAA-286 OX=742766 GN=HMPREF9455_01505 PE=4 SV=1	1	26	26	25	26	12	26	12	25	12	80.3	80.3	80.3	32.672	294	294	0	323.31	80.3	74.5	1653400000	1598200000	55225000	103340000	99887000	3451600	91	653	1885;1886;2095;2630;2690;3795;3908;3909;3910;4011;5006;5007;5008;5123;5294;5295;7851;9257;9919;11206;11207;11524;12744;13727;14968;14981	True;True;True;True;True;True;True;True;True;True;True;True;True;True;True;True;True;True;True;True;True;True;True;True;True;True	1941;1942;2155;2705;2767;3894;4008;4009;4010;4011;4115;5135;5136;5137;5138;5259;5260;5440;5441;8065;9503;9504;10190;11520;11521;11522;11523;11844;11845;13096;14102;15377;15390	2759;2760;2761;2762;2763;3047;3048;3781;3877;3878;3879;3880;3881;5450;5626;5627;5628;5629;5630;5631;5632;5633;5634;5635;5636;5637;5638;5774;5775;5776;5777;5778;5779;7216;7217;7218;7219;7220;7221;7222;7223;7224;7225;7396;7397;7398;7399;7400;7401;7718;7719;7720;7721;7722;11564;13493;13494;13495;13496;14449;14450;16324;16325;16326;16327;16328;16329;16330;16331;16770;16771;16772;16773;16774;16775;185…	3441;3442;3443;3444;3445;3446;3447;3803;3804;3805;4720;4721;4843;4844;4845;4846;4847;4848;4849;4850;4851;6822;7051;7052;7053;7054;7055;7056;7057;7058;7059;7060;7061;7062;7063;7064;7065;7066;7067;7068;7069;7232;7233;7234;7235;7236;7237;7238;7239;7240;7241;7242;7243;7244;7245;9020;9021;9022;9023;9024;9025;9026;9027;9028;9029;9030;9031;9032;9237;9238;9239;9240;9241;9242;9243;9244;9245;9246;9247;9248…	3442;3446;3803;4721;4846;6822;7051;7056;7068;7239;9020;9024;9029;9245;9653;9655;14337;16690;17918;20260;20263;20814;23075;25080;27377;27391	311;312;313;314;315;960;961;962	108;109	101;109;146;152;203;211;226;230	159;196
F5IZ01	F5IZ01	31	31	31	tr|F5IZ01|F5IZ01_9BACT Peptidylprolyl isomerase OS=Dysgonomonas gadei ATCC BAA-286 OX=742766 GN=HMPREF9455_02209 PE=4 SV=1	1	31	31	31	29	18	29	18	29	18	68	68	68	37.011	338	338	0	323.31	68	62.7	1902500000	1621400000	281090000	111910000	95375000	16535000	99	1003	1005;2668;2685;2829;3222;3564;3565;3811;3812;4681;4755;5081;5259;6506;6507;7145;7558;9599;9600;10033;10034;10881;11124;11125;11374;11375;11707;14086;14087;14088;14985	True;True;True;True;True;True;True;True;True;True;True;True;True;True;True;True;True;True;True;True;True;True;True;True;True;True;True;True;True;True;True	1034;2745;2762;2911;3310;3659;3660;3910;3911;4800;4877;5214;5402;6689;6690;6691;7345;7766;9861;9862;10316;10317;11182;11434;11435;11436;11437;11693;11694;12036;14470;14471;14472;15394	1499;1500;1501;3837;3838;3839;3840;3871;3872;4095;4639;5119;5120;5121;5122;5123;5124;5472;5473;5474;6743;6744;6745;6854;6855;6856;6857;7329;7330;7331;7649;7650;7651;7652;7653;9532;9533;9534;9535;9536;9537;9538;10459;10460;11117;13987;13988;14613;14614;14615;15837;16212;16213;16214;16215;16216;16217;16218;16219;16559;16560;17030;17031;17032;17033;20572;20573;20574;20575;20576;20577;20578;21961;219…	1876;1877;1878;4788;4789;4790;4791;4836;4837;4838;5104;5791;6386;6387;6388;6389;6390;6391;6392;6393;6849;6850;6851;8453;8454;8455;8456;8580;8581;8582;8583;8584;9161;9162;9163;9164;9565;9566;9567;9568;9569;9570;9571;9572;11901;11902;11903;11904;11905;11906;11907;11908;11909;11910;13031;13032;13798;17327;17328;18112;18113;18114;18115;18116;19647;20124;20125;20126;20127;20128;20129;20130;20131;20132…	1878;4790;4836;5104;5791;6391;6393;6850;6851;8454;8583;9163;9565;11901;11905;13031;13798;17327;17328;18113;18116;19647;20125;20133;20562;20563;21135;25713;25715;25720;27398	450;1027;1028	153;154;155	159;197;200	141;149;189
F5J364	F5J364	6	6	6	tr|F5J364|F5J364_9BACT Uncharacterized protein OS=Dysgonomonas gadei ATCC BAA-286 OX=742766 GN=HMPREF9455_03781 PE=4 SV=1	1	6	6	6	6	4	6	4	6	4	67.9	67.9	67.9	5.9759	53	53	0	104.12	67.9	67.9	226860000	188140000	38718000	113430000	94072000	19359000	18	1630	2533;2534;12943;12944;13551;13552	True;True;True;True;True;True	2608;2609;13300;13301;13925;13926	3650;3651;18872;18873;18874;18875;18876;18877;18878;19792;19793;19794;19795;19796;19797	4559;4560;23484;23485;23486;23487;23488;23489;23490;23491;23492;23493;24702;24703;24704;24705;24706;24707	4559;4560;23485;23492;24702;24706
F5J067	F5J067	20	20	20	tr|F5J067|F5J067_9BACT 30S ribosomal protein S7 OS=Dysgonomonas gadei ATCC BAA-286 OX=742766 GN=rpsG PE=3 SV=1	1	20	20	20	20	10	20	10	20	10	74.7	74.7	74.7	18.005	158	158	0	233.91	74.7	60.1	881010000	749390000	131610000	110130000	93674000	16452000	35	1198	66;4106;4107;7345;7407;7587;8094;8095;10244;10998;10999;11552;11597;11667;11668;12522;13268;13269;13994;13995	True;True;True;True;True;True;True;True;True;True;True;True;True;True;True;True;True;True;True;True	67;4212;4213;7547;7610;7795;8310;8311;8312;8313;10528;11304;11305;11874;11922;11994;11995;12868;13631;13632;13633;13634;14376;14377	87;88;5911;5912;5913;5914;5915;10774;10876;11154;11155;11902;11903;11904;11905;11906;11907;11908;14903;16000;16001;16002;16003;16004;16005;16811;16872;16973;16974;16975;18241;19362;19363;19364;19365;19366;19367;19368;19369;19370;19371;19372;19373;19374;19375;19376;19377;19378;20439;20440;20441;20442;20443	117;118;119;120;7411;7412;7413;7414;7415;7416;13391;13517;13846;13847;14744;14745;14746;14747;14748;14749;14750;18469;18470;19850;19851;19852;19853;19854;19855;19856;19857;20856;20928;21060;21061;21062;21063;21064;22661;22662;24122;24123;24124;24125;24126;24127;24128;24129;24130;24131;24132;24133;24134;24135;24136;24137;24138;24139;24140;24141;24142;24143;24144;24145;24146;25556;25557;25558;25559…	117;7412;7416;13391;13517;13847;14744;14750;18469;19850;19856;20856;20928;21062;21063;22661;24130;24142;25556;25558	578;1066		131;133
F5J053	F5J053	6	6	6	tr|F5J053|F5J053_9BACT 50S ribosomal protein L24 OS=Dysgonomonas gadei ATCC BAA-286 OX=742766 GN=rplX PE=3 SV=1	1	6	6	6	5	5	5	5	5	5	40	40	40	11.432	105	105	0	82.291	40	39	504500000	366830000	137670000	126130000	91707000	34418000	21	1184	644;2371;4294;7111;7197;7198	True;True;True;True;True;True	661;2444;4403;7310;7398;7399	943;944;945;946;3423;3424;3425;3426;6174;10405;10540;10541;10542;10543;10544;10545;10546;10547	1178;1179;1180;1181;4275;4276;4277;4278;4279;4280;7732;12969;13119;13120;13121;13122;13123;13124;13125;13126;13127;13128	1179;4277;7732;12969;13124;13126
F5J242	F5J242	8	8	8	tr|F5J242|F5J242_9BACT 50S ribosomal protein L19 OS=Dysgonomonas gadei ATCC BAA-286 OX=742766 GN=rplS PE=3 SV=1	1	8	8	8	8	5	8	5	8	5	46.2	46.2	46.2	13.564	119	119	0	85.402	46.2	37.8	593640000	454860000	138780000	118730000	90972000	27756000	31	1486	3802;5932;5933;7447;9632;11892;13681;13682	True;True;True;True;True;True;True;True	3901;6090;6091;7649;7650;9894;12223;14055;14056	5460;8648;8649;8650;8651;8652;8653;10937;10938;10939;10940;14035;14036;17298;19995;19996;19997;19998;19999;20000	6835;10792;10793;10794;10795;10796;10797;10798;10799;10800;10801;10802;10803;10804;10805;10806;10807;13593;13594;13595;13596;17387;17388;21496;21497;24995;24996;24997;24998;24999;25000;25001;25002	6835;10793;10806;13594;17388;21497;24999;25001		230		64
F5IY52	F5IY52	6	6	6	tr|F5IY52|F5IY52_9BACT Uncharacterized protein OS=Dysgonomonas gadei ATCC BAA-286 OX=742766 GN=HMPREF9455_02019 PE=4 SV=1	1	6	6	6	6	4	6	4	6	4	44.8	44.8	44.8	12.287	116	116	0	35.221	44.8	40.5	291300000	260510000	30789000	97099000	86836000	10263000	19	855	3402;6752;12518;13983;14199;14768	True;True;True;True;True;True	3493;6939;12864;14365;14585;15173	4889;9873;18234;18235;18236;20421;20422;20423;20755;20756;20757;21664;21665	6093;6094;12314;22650;22651;22652;22653;22654;22655;22656;25536;25537;25538;25935;25936;25937;25938;27044;27045	6094;12314;22655;25538;25935;27044
F5J040	F5J040	16	16	16	tr|F5J040|F5J040_9BACT 30S ribosomal protein S13 OS=Dysgonomonas gadei ATCC BAA-286 OX=742766 GN=rpsM PE=3 SV=1	1	16	16	16	16	8	16	8	16	8	76.2	76.2	76.2	14.114	126	126	0	60.504	76.2	50	708930000	587840000	121090000	101280000	83977000	17299000	40	1172	2305;2749;2750;4342;6024;6261;6857;6858;8528;11450;11512;11821;11822;12461;14191;14192	True;True;True;True;True;True;True;True;True;True;True;True;True;True;True;True	2375;2830;2831;4452;6184;6425;7046;7047;8752;11769;11832;12150;12151;12806;14577;14578	3332;3987;3988;3989;3990;6249;8792;9144;9145;9146;10014;10015;10016;10017;10018;10019;12490;12491;16668;16669;16670;16671;16672;16673;16674;16756;16757;17190;17191;17192;17193;18143;18144;20733;20734;20735;20736;20737;20738;20739;20740;20741;20742	4161;4162;4977;4978;4979;4980;7829;10976;11416;11417;11418;11419;12488;12489;12490;12491;12492;12493;12494;15457;15458;20689;20690;20691;20692;20693;20694;20695;20790;20791;21347;21348;21349;21350;22545;22546;25912;25913;25914;25915;25916;25917;25918;25919;25920;25921	4162;4977;4978;7829;10976;11416;12488;12491;15457;20689;20791;21347;21349;22545;25912;25918
F5J3J8	F5J3J8	21	21	21	tr|F5J3J8|F5J3J8_9BACT 2,3-bisphosphoglycerate-dependent phosphoglycerate mutase OS=Dysgonomonas gadei ATCC BAA-286 OX=742766 GN=gpmA PE=3 SV=1	1	21	21	21	21	13	21	13	21	13	59.3	59.3	59.3	28.438	248	248	0	323.31	59.3	49.6	1104500000	958890000	145650000	84965000	73761000	11204000	60	1698	298;299;1367;2323;2627;2628;4047;5390;5391;5597;5598;7400;8526;8527;8579;8580;11566;12687;13240;15177;15178	True;True;True;True;True;True;True;True;True;True;True;True;True;True;True;True;True;True;True;True;True	305;306;1415;2393;2702;2703;4151;5539;5540;5750;5751;7603;8750;8751;8803;8804;11888;13038;13601;15592;15593	442;443;444;445;446;2084;2085;2086;3356;3357;3358;3775;3776;3777;3778;3779;5829;5830;5831;5832;5833;7873;7874;7875;7876;8199;8200;8201;8202;8203;8204;10865;10866;12487;12488;12489;12555;12556;16827;18469;18470;18471;19321;19322;22235;22236;22237	560;561;562;563;564;2595;2596;2597;2598;4190;4191;4192;4713;4714;4715;4716;4717;4718;7306;7307;7308;7309;7310;7311;7312;9866;9867;9868;9869;10271;10272;10273;10274;10275;10276;10277;13505;13506;15453;15454;15455;15456;15530;15531;15532;20875;22953;22954;22955;22956;22957;22958;22959;24071;24072;27742;27743;27744;27745;27746;27747	561;564;2597;4191;4714;4716;7307;9867;9869;10271;10275;13506;15454;15456;15530;15531;20875;22954;24071;27743;27747
F5J3L8	F5J3L8	11	11	11	tr|F5J3L8|F5J3L8_9BACT 30S ribosomal protein S9 OS=Dysgonomonas gadei ATCC BAA-286 OX=742766 GN=rpsI PE=3 SV=1	1	11	11	11	10	7	10	7	10	7	68	68	68	14.369	128	128	0	52.599	62.5	50	481350000	440240000	41103000	80224000	73374000	6850500	24	1714	252;843;2881;2882;6479;6480;6496;7895;9269;9270;13967	True;True;True;True;True;True;True;True;True;True;True	258;867;2963;2964;6661;6662;6663;6679;8110;9516;9517;14349	373;1261;4168;4169;4170;4171;9486;9487;9488;9489;9490;9491;9492;9493;9494;9495;9515;9516;11624;11625;11626;11627;13509;13510;13511;13512;13513;20397	476;1583;1584;5189;5190;5191;5192;5193;5194;5195;5196;11847;11848;11849;11850;11851;11852;11853;11854;11855;11856;11857;11880;11881;14407;14408;14409;14410;16714;16715;16716;16717;16718;25507	476;1583;5190;5191;11847;11852;11881;14408;16714;16716;25507	778		66
F5J057	F5J057	8	8	8	tr|F5J057|F5J057_9BACT 50S ribosomal protein L16 OS=Dysgonomonas gadei ATCC BAA-286 OX=742766 GN=rplP PE=3 SV=1	1	8	8	8	8	4	8	4	8	4	51.7	51.7	51.7	16.256	143	143	0	46.961	51.7	23.8	412080000	354350000	57725000	82416000	70871000	11545000	28	1188	4531;4689;5012;6294;6295;7787;10947;13191	True;True;True;True;True;True;True;True	4647;4809;5142;6458;6459;7999;11248;13552	6531;6532;6759;6760;6761;6762;7230;7231;9205;9206;9207;9208;9209;9210;9211;9212;9213;11462;11463;15918;19253	8181;8182;8183;8471;8472;8473;8474;9039;9040;9041;11500;11501;11502;11503;11504;11505;11506;11507;11508;11509;11510;11511;11512;11513;14210;14211;19749;23983	8182;8473;9041;11500;11506;14210;19749;23983
F5J060	F5J060	11	11	11	tr|F5J060|F5J060_9BACT 30S ribosomal protein S19 OS=Dysgonomonas gadei ATCC BAA-286 OX=742766 GN=rpsS PE=3 SV=1	1	11	11	11	11	4	11	4	11	4	71.9	71.9	71.9	9.8985	89	89	0	29.105	71.9	43.8	415330000	353620000	61716000	83066000	70723000	12343000	23	1191	1119;1120;3760;3761;7231;7232;7667;7668;8113;14239;14240	True;True;True;True;True;True;True;True;True;True;True	1149;1150;1151;3859;3860;7432;7433;7876;7877;8331;14625;14626	1675;1676;1677;1678;1679;1680;1681;1682;1683;5401;5402;5403;10595;10596;10597;11279;11280;11281;11282;11283;11932;20812;20813;20814;20815;20816	2105;2106;2107;2108;2109;2110;2111;2112;2113;2114;2115;6756;6757;6758;6759;6760;6761;13180;13181;13182;13995;13996;13997;13998;13999;14783;14784;26002;26003;26004;26005;26006	2109;2114;6758;6761;13181;13182;13995;13997;14784;26002;26004	566;567		53;55
F5IT95	F5IT95	25	25	25	tr|F5IT95|F5IT95_9BACT Ketol-acid reductoisomerase (NADP(+)) OS=Dysgonomonas gadei ATCC BAA-286 OX=742766 GN=HMPREF9455_00312 PE=3 SV=1	1	25	25	25	25	13	25	13	25	13	76.4	76.4	76.4	38.619	348	348	0	257.04	76.4	48	1461700000	1328600000	133130000	76932000	69925000	7006700	84	180	282;283;852;853;1066;2059;2836;3069;3189;3338;3393;3394;3453;4228;4229;4777;4844;5080;8369;9104;9901;11525;12002;12968;14093	True;True;True;True;True;True;True;True;True;True;True;True;True;True;True;True;True;True;True;True;True;True;True;True;True	288;289;290;876;877;1095;2117;2118;2918;3155;3276;3427;3484;3485;3545;4335;4336;4337;4901;4902;4970;4971;5213;8590;9344;10172;11846;12338;13326;14477	417;418;419;420;421;422;423;424;1275;1276;1277;1278;1279;1280;1281;1588;1589;1590;2999;3000;3001;4103;4442;4596;4785;4866;4867;4868;4869;4870;4871;4872;4963;4964;6078;6079;6080;6081;6082;6083;6084;6085;6888;6889;6890;6891;6987;6988;6989;6990;6991;7328;12277;13276;14429;16776;17473;17474;17475;17476;18921;18922;18923;20585;20586;20587;20588	528;529;530;531;532;533;534;535;536;537;538;1600;1601;1602;1603;1604;1605;1606;1607;1608;1996;1997;1998;1999;3741;3742;3743;3744;5113;5548;5735;5963;6059;6060;6061;6062;6063;6064;6065;6066;6067;6068;6069;6184;6185;6186;6187;7615;7616;7617;7618;7619;7620;7621;7622;7623;7624;7625;7626;7627;8618;8619;8620;8621;8622;8738;8739;8740;8741;8742;8743;8744;8745;9160;15207;16417;17893;20820;21719;21720;2172…	531;535;1602;1607;1997;3743;5113;5548;5735;5963;6061;6067;6187;7623;7627;8619;8743;9160;15207;16417;17893;20820;21720;23554;25732	75;76	27;28;29	52;167	4;262;281
F5J0E5	F5J0E5	9	9	9	tr|F5J0E5|F5J0E5_9BACT 30S ribosomal protein S15 OS=Dysgonomonas gadei ATCC BAA-286 OX=742766 GN=rpsO PE=3 SV=1	1	9	9	9	8	4	8	4	8	4	74.2	74.2	74.2	10.549	89	89	0	93.286	66.3	53.9	312120000	268620000	43500000	78030000	67155000	10875000	20	1240	6664;7533;8407;8408;8605;9743;11508;11509;12346	True;True;True;True;True;True;True;True;True	6851;7739;8628;8629;8829;10009;11828;11829;12688	9758;9759;9760;11074;12329;12330;12331;12332;12587;12588;14181;16751;16752;16753;17971;17972	12185;12186;12187;13752;15268;15269;15270;15271;15272;15273;15569;15570;17563;20785;20786;20787;22343;22344;22345;22346	12185;13752;15269;15270;15569;17563;20785;20787;22343
F5J3M0	F5J3M0	28	28	28	tr|F5J3M0|F5J3M0_9BACT Elongation factor Ts OS=Dysgonomonas gadei ATCC BAA-286 OX=742766 GN=tsf PE=3 SV=1	1	28	28	28	27	17	27	17	27	17	76.6	76.6	76.6	29.924	274	274	0	323.31	76.6	60.9	1497000000	1202500000	294460000	83165000	66806000	16359000	98	1716	626;627;1244;1245;1786;2586;2587;2816;2872;4171;4172;5625;7448;7789;9244;9336;9800;9801;9802;11024;11263;11264;12047;12048;13029;13030;13031;13985	True;True;True;True;True;True;True;True;True;True;True;True;True;True;True;True;True;True;True;True;True;True;True;True;True;True;True;True	643;644;1289;1290;1841;2661;2662;2898;2954;4278;4279;5778;7651;7652;8001;9489;9588;10069;10070;10071;11333;11581;11582;12383;12384;13388;13389;13390;14367	918;919;920;921;922;923;924;925;1894;1895;1896;1897;1898;1899;2628;3722;3723;3724;3725;3726;4076;4077;4078;4157;5998;5999;8241;8242;10941;10942;11465;11466;11467;11468;11469;13476;13477;13616;13617;13618;14262;14263;14264;14265;14266;14267;14268;14269;14270;14271;16048;16049;16050;16051;16408;16409;16410;16411;16412;17534;17535;17536;17537;17538;19013;19014;19015;19016;19017;19018;19019;20425	1148;1149;1150;1151;1152;1153;1154;1155;1156;2365;2366;2367;2368;2369;2370;3283;4647;4648;4649;4650;4651;4652;4653;4654;5081;5082;5083;5176;7519;7520;10323;10324;13597;13598;14213;14214;14215;14216;14217;14218;14219;16667;16668;16849;16850;16851;17666;17667;17668;17669;17670;17671;17672;17673;17674;17675;17676;17677;17678;17679;17680;17681;17682;17683;17684;19902;19903;19904;19905;19906;19907;203…	1149;1153;2367;2369;3283;4647;4654;5081;5176;7519;7520;10324;13598;14218;16667;16849;17666;17676;17678;19907;20375;20378;21799;21800;23674;23678;23682;25541		266		19
F5IW76	F5IW76	18	18	18	tr|F5IW76|F5IW76_9BACT Uncharacterized protein OS=Dysgonomonas gadei ATCC BAA-286 OX=742766 GN=HMPREF9455_01126 PE=3 SV=1	1	18	18	18	18	7	18	7	18	7	75.4	75.4	75.4	22.756	203	203	0	246.3	75.4	42.9	836190000	792120000	44065000	69682000	66010000	3672100	55	585	2741;2742;3125;6382;7590;7687;9335;9625;9626;11758;11759;11874;12638;12639;13940;13941;14562;15570	True;True;True;True;True;True;True;True;True;True;True;True;True;True;True;True;True;True	2822;2823;3212;6551;7798;7896;9587;9887;9888;12087;12088;12204;12986;12987;12988;14321;14322;14963;16000	3974;3975;3976;3977;3978;4514;9341;11158;11159;11160;11308;11309;11310;11311;11312;13615;14023;14024;14025;14026;14027;17097;17098;17099;17100;17101;17266;17267;17268;17269;18398;18399;18400;18401;18402;18403;20365;20366;20367;21318;22784;22785	4963;4964;4965;4966;4967;4968;5638;11671;13850;13851;13852;13853;14025;14026;14027;14028;14029;14030;14031;16848;17373;17374;17375;17376;17377;17378;21228;21229;21230;21231;21232;21233;21234;21235;21448;21449;21450;21451;21452;21453;21454;21455;21456;21457;22858;22859;22860;22861;22862;22863;22864;22865;22866;25467;25468;25469;25470;25471;26606;28410;28411;28412	4964;4967;5638;11671;13851;14025;16848;17373;17375;21229;21234;21451;22859;22866;25468;25471;26606;28410	265		96
F5IWN9	F5IWN9	38	38	38	tr|F5IWN9|F5IWN9_9BACT GFO_IDH_MocA domain-containing protein OS=Dysgonomonas gadei ATCC BAA-286 OX=742766 GN=HMPREF9455_01506 PE=4 SV=1	1	38	38	38	37	8	37	8	37	8	87.6	87.6	87.6	54.657	490	490	0	323.31	87.3	27.3	1676900000	1652800000	24015000	64495000	63571000	923640	107	654	53;1761;2210;2211;3917;4058;5156;5260;5457;5580;6554;6822;6944;7177;7450;8206;8508;8509;8595;8707;8993;9624;9732;9733;10329;10330;10788;11302;11596;11997;12887;13831;13863;13864;13912;14345;14585;14586	True;True;True;True;True;True;True;True;True;True;True;True;True;True;True;True;True;True;True;True;True;True;True;True;True;True;True;True;True;True;True;True;True;True;True;True;True;True	54;1816;2275;2276;4020;4162;5294;5403;5404;5606;5733;6738;7010;7135;7378;7654;8426;8427;8732;8733;8819;8933;9229;9886;9998;9999;10614;10615;11087;11620;11921;12333;13242;14208;14240;14241;14292;14740;14986;14987	68;69;2597;3206;3207;3208;5655;5656;5657;5847;5848;5849;7458;7654;7655;7973;8171;8172;9600;9966;10150;10151;10152;10513;10944;12057;12058;12059;12462;12463;12573;12574;12715;13115;13116;14022;14168;14169;15035;15036;15037;15038;15039;15040;15705;16457;16458;16869;16870;16871;17464;17465;17466;17467;17468;18789;20210;20211;20250;20251;20322;20323;21010;21354;21355;21356;21357;21358;21359	94;95;3240;3993;3994;3995;3996;7087;7088;7089;7090;7332;7333;7334;7335;7336;9318;9319;9573;9574;9575;9988;9989;10234;10235;10236;10237;10238;11992;12429;12430;12431;12661;12662;12663;12664;12665;12666;13089;13600;14945;14946;14947;14948;14949;14950;15420;15421;15551;15552;15724;16210;16211;17372;17545;17546;18626;18627;18628;18629;18630;18631;18632;18633;19494;20435;20436;20924;20925;20926;20927;…	95;3240;3994;3996;7089;7332;9319;9575;9989;10235;11992;12430;12661;13089;13600;14948;15420;15421;15551;15724;16211;17372;17545;17546;18627;18633;19494;20436;20927;21701;23371;25271;25316;25317;25415;26233;26659;26668		110;111		250;276
F5J055	F5J055	11	11	11	tr|F5J055|F5J055_9BACT 30S ribosomal protein S17 OS=Dysgonomonas gadei ATCC BAA-286 OX=742766 GN=rpsQ PE=3 SV=1	1	11	11	11	11	5	11	5	11	5	75.3	75.3	75.3	10.246	85	85	0	31.376	75.3	51.8	373990000	315910000	58074000	74797000	63182000	11615000	30	1186	3180;3181;3728;3729;6403;7734;8263;9189;13116;14938;15237	True;True;True;True;True;True;True;True;True;True;True	3267;3268;3827;3828;6576;7945;8483;9432;13476;15346;15653	4586;4587;5357;5358;5359;5360;5361;5362;9371;9372;9373;9374;11378;11379;12140;12141;13397;19143;21897;22314;22315;22316;22317	5723;5724;5725;6703;6704;6705;6706;6707;6708;6709;11705;11706;11707;11708;14107;14108;14109;14110;14111;14112;15049;15050;15051;16569;23848;27319;27831;27832;27833;27834;27835	5723;5725;6703;6709;11706;14107;15051;16569;23848;27319;27834
F5J047	F5J047	14	14	14	tr|F5J047|F5J047_9BACT 30S ribosomal protein S5 OS=Dysgonomonas gadei ATCC BAA-286 OX=742766 GN=rpsE PE=3 SV=1	1	14	14	14	13	9	13	9	13	9	60.5	60.5	60.5	17.843	172	172	0	80.197	59.3	58.1	897990000	691820000	206180000	81636000	62892000	18743000	37	1178	397;1176;1177;1282;1607;3689;5021;5121;10241;12118;12563;12564;14213;14214	True;True;True;True;True;True;True;True;True;True;True;True;True;True	406;1213;1214;1328;1658;3785;5151;5257;10525;12456;12909;12910;14599;14600	576;577;1779;1780;1781;1782;1783;1955;1956;2401;5288;5289;5290;5291;7244;7245;7391;7392;7393;7394;14899;14900;17635;17636;18300;18301;18302;18303;20773;20774	725;726;2226;2227;2228;2229;2230;2441;2442;2443;2444;2987;6613;6614;6615;6616;6617;6618;6619;6620;9054;9055;9232;9233;9234;9235;18464;18465;18466;21922;21923;22741;22742;22743;22744;25957;25958	726;2226;2227;2444;2987;6614;9054;9235;18464;21923;22742;22744;25957;25958
F5IY03	F5IY03	3	3	3	tr|F5IY03|F5IY03_9BACT 30S ribosomal protein S20 OS=Dysgonomonas gadei ATCC BAA-286 OX=742766 GN=rpsT PE=3 SV=1	1	3	3	3	3	0	3	0	3	0	25	25	25	9.6442	84	84	0	3.0962	25	0	61300000	61300000	0	61300000	61300000	0	4	829	9110;13250;13251	True;True;True	9350;13611;13612	13283;19337;19338	16424;16425;24091;24092	16425;24091;24092
F5J007	F5J007	23	23	23	tr|F5J007|F5J007_9BACT 50S ribosomal protein L1 OS=Dysgonomonas gadei ATCC BAA-286 OX=742766 GN=rplA PE=3 SV=1	1	23	23	23	23	14	23	14	23	14	74.9	74.9	74.9	24.464	231	231	0	191.32	74.9	64.5	897070000	735530000	161540000	74756000	61294000	13461000	59	1154	426;2409;2410;2560;3439;4523;4770;5229;5746;5824;6236;7831;7832;9120;11926;11960;12604;12605;13830;14352;14353;14566;14567	True;True;True;True;True;True;True;True;True;True;True;True;True;True;True;True;True;True;True;True;True;True;True	435;2482;2483;2635;3531;4639;4892;5371;5903;5982;6400;8045;8046;9360;12260;12295;12951;12952;14207;14747;14748;14967;14968	614;615;3480;3481;3482;3483;3484;3688;3689;4940;4941;4942;4943;4944;4945;6519;6520;6521;6875;7602;7603;7604;7605;8413;8510;9100;9101;11520;11521;11522;13295;13296;17355;17356;17357;17405;17406;18355;18356;18357;20209;21022;21023;21024;21326;21327;21328;21329;21330;21331	766;767;4352;4353;4354;4355;4356;4357;4606;4607;4608;6154;6155;6156;6157;6158;6159;8166;8167;8168;8169;8602;8603;9507;9508;9509;9510;10521;10633;11363;11364;14281;14282;14283;16440;16441;16442;21574;21575;21576;21630;21631;22805;22806;22807;22808;25269;26246;26247;26248;26249;26250;26251;26616;26617;26618;26619;26620;26621;26622;26623;26624	766;4353;4355;4606;6155;8166;8602;9509;10521;10633;11364;14281;14283;16440;21574;21631;22806;22808;25269;26246;26251;26622;26623
F5J1Q6	F5J1Q6	22	22	22	tr|F5J1Q6|F5J1Q6_9BACT Uncharacterized protein OS=Dysgonomonas gadei ATCC BAA-286 OX=742766 GN=HMPREF9455_03273 PE=4 SV=1	1	22	22	22	22	10	22	10	22	10	89.3	89.3	89.3	29.53	272	272	0	289.7	89.3	53.3	1000400000	853620000	146810000	71459000	60973000	10487000	50	1426	785;822;1253;1352;1353;3171;3172;4655;5749;7358;7916;9647;9724;11453;11848;12927;12928;13180;13692;14089;14458;14543	True;True;True;True;True;True;True;True;True;True;True;True;True;True;True;True;True;True;True;True;True;True	808;846;1299;1400;1401;3258;3259;4774;5906;7560;8131;9909;9990;11772;12177;13283;13284;13541;14066;14473;14858;14859;14944	1172;1173;1226;1909;1910;1911;2063;2064;2065;2066;4573;4574;4575;6709;6710;8416;10790;10791;10792;10793;10794;10795;11651;11652;14051;14159;14160;16677;17232;18848;18849;18850;19234;19235;19236;20012;20013;20014;20579;21172;21173;21174;21175;21176;21293	1474;1475;1535;2382;2383;2384;2385;2567;2568;2569;2570;5709;5710;5711;8415;8416;8417;10525;13410;13411;13412;13413;13414;13415;13416;13417;14439;14440;17406;17533;17534;17535;20698;21406;23452;23453;23454;23455;23962;23963;23964;23965;23966;25017;25018;25019;25020;25021;25721;25722;26428;26429;26430;26431;26432;26433;26434;26435;26574	1475;1535;2383;2567;2569;5710;5711;8417;10525;13415;14439;17406;17535;20698;21406;23454;23455;23964;25019;25721;26432;26574	642		209
F5IXU3	F5IXU3	8	8	8	tr|F5IXU3|F5IXU3_9BACT 50S ribosomal protein L31 type B OS=Dysgonomonas gadei ATCC BAA-286 OX=742766 GN=rpmE2 PE=3 SV=1	1	8	8	8	8	7	8	7	8	7	76.7	76.7	76.7	9.9513	86	86	0	38.405	76.7	76.7	393140000	289870000	103260000	78627000	57974000	20653000	31	798	1810;1811;2035;3291;3292;7997;8973;8974	True;True;True;True;True;True;True;True	1866;1867;2092;3380;3381;8213;9208;9209	2656;2657;2658;2659;2660;2661;2960;2961;4727;4728;4729;4730;4731;4732;11760;11761;11762;11763;13089;13090;13091;13092	3319;3320;3321;3322;3323;3324;3325;3326;3327;3688;3689;3690;5894;5895;5896;5897;5898;5899;5900;5901;5902;5903;14564;14565;14566;14567;14568;16182;16183;16184;16185	3319;3324;3690;5894;5900;14564;16183;16185
F5J065	F5J065	13	13	13	tr|F5J065|F5J065_9BACT 30S ribosomal protein S10 OS=Dysgonomonas gadei ATCC BAA-286 OX=742766 GN=rpsJ PE=3 SV=1	1	13	13	13	13	5	13	5	13	5	63.4	63.4	63.4	11.419	101	101	0	22.928	63.4	49.5	421230000	345980000	75248000	70204000	57663000	12541000	28	1196	1167;1168;3139;8253;8376;8377;11506;12443;12444;12688;12689;12690;13556	True;True;True;True;True;True;True;True;True;True;True;True;True	1204;1205;3226;8473;8597;8598;11826;12788;12789;13039;13040;13041;13930	1760;1761;1762;1763;1764;1765;1766;1767;4535;4536;12126;12127;12285;12286;16749;18115;18116;18472;18473;18474;18475;18476;19802	2206;2207;2208;2209;2210;2211;2212;2213;2214;5663;5664;15031;15032;15033;15218;15219;20783;22514;22515;22516;22960;22961;22962;22963;22964;22965;22966;24712	2206;2212;5663;15032;15218;15219;20783;22515;22516;22960;22965;22966;24712
F5J046	F5J046	6	6	6	tr|F5J046|F5J046_9BACT 50S ribosomal protein L30 OS=Dysgonomonas gadei ATCC BAA-286 OX=742766 GN=rpmD PE=3 SV=1	1	6	6	6	5	3	5	3	5	3	65.5	65.5	65.5	6.6129	58	58	0	34.284	56.9	58.6	226790000	170370000	56417000	75596000	56790000	18806000	12	1177	2111;4855;8925;8926;14075;14710	True;True;True;True;True;True	2171;4983;9157;9158;14459;15115	3065;3066;7008;13021;13022;13023;20558;21559;21560;21561;21562;21563	3826;3827;8767;16096;16097;16098;16099;25694;26914;26915;26916;26917;26918	3827;8767;16097;16099;25694;26915
F5J064	F5J064	20	20	20	tr|F5J064|F5J064_9BACT 50S ribosomal protein L3 OS=Dysgonomonas gadei ATCC BAA-286 OX=742766 GN=rplC PE=3 SV=1	1	20	20	20	20	10	20	10	20	10	83.8	83.8	83.8	21.744	204	204	0	279.16	83.8	39.7	1008900000	849790000	159160000	67263000	56652000	10611000	64	1195	980;1762;1899;4999;5031;5499;6030;6031;7299;7382;7383;8733;9313;10126;10770;11464;13544;13561;13562;14152	True;True;True;True;True;True;True;True;True;True;True;True;True;True;True;True;True;True;True;True	1009;1817;1955;5128;5161;5650;6190;6191;7500;7585;7586;8959;9565;10410;11069;11783;13917;13935;13936;14536	1465;1466;2598;2599;2600;2781;2782;7204;7257;8045;8046;8047;8048;8049;8799;8800;8801;8802;10697;10698;10699;10700;10830;10831;10832;12743;12744;13584;13585;14735;14736;15684;16691;16692;16693;19783;19810;19811;19812;19813;19814;19815;19816;19817;20667;20668;20669	1834;1835;1836;3241;3242;3243;3244;3245;3246;3247;3470;3471;9006;9069;10086;10087;10088;10089;10090;10091;10092;10986;10987;10988;10989;13300;13301;13302;13303;13304;13457;13458;13459;13460;13461;13462;13463;15757;15758;16813;16814;18258;18259;18260;19470;20714;20715;20716;24685;24686;24721;24722;24723;24724;24725;24726;24727;24728;24729;24730;24731;25829;25830;25831;25832	1834;3245;3470;9006;9069;10088;10986;10989;13303;13457;13462;15758;16813;18259;19470;20714;24686;24722;24729;25830
F5J051	F5J051	4	4	4	tr|F5J051|F5J051_9BACT 30S ribosomal protein S14 OS=Dysgonomonas gadei ATCC BAA-286 OX=742766 GN=HMPREF9455_02718 PE=4 SV=1	1	4	4	4	4	3	4	3	4	3	31	31	31	9.4421	84	84	0	33.136	31	21.4	153750000	112970000	40778000	76874000	56485000	20389000	16	1182	250;1027;1486;11393	True;True;True;True	256;1056;1536;11712	369;370;1530;1531;1532;1533;2232;16587;16588;16589	469;470;471;472;1917;1918;1919;1920;1921;1922;2780;20593;20594;20595;20596;20597	469;1920;2780;20594
F5IUS5	F5IUS5	9	9	9	tr|F5IUS5|F5IUS5_9BACT 30S ribosomal protein S18 OS=Dysgonomonas gadei ATCC BAA-286 OX=742766 GN=rpsR PE=3 SV=1	1	9	9	9	9	3	9	3	9	3	60.2	60.2	60.2	10.443	88	88	0	27.18	60.2	28.4	313370000	278820000	34546000	62673000	55764000	6909200	21	333	1067;3845;5459;7176;11490;15259;15260;15394;15395	True;True;True;True;True;True;True;True;True	1096;3944;5608;7377;11810;15676;15677;15816;15817	1591;5525;7975;7976;7977;7978;7979;7980;10512;16727;22349;22350;22351;22352;22353;22541;22542	2000;6919;9991;9992;9993;9994;9995;9996;9997;9998;9999;13088;20758;27873;27874;27875;27876;27877;27878;28112;28113	2000;6919;9993;13088;20758;27873;27875;28112;28113
F5J062	F5J062	9	9	9	tr|F5J062|F5J062_9BACT 50S ribosomal protein L23 OS=Dysgonomonas gadei ATCC BAA-286 OX=742766 GN=rplW PE=3 SV=1	1	9	9	9	9	4	9	4	9	4	69.1	69.1	69.1	10.829	97	97	0	52.92	69.1	46.4	306440000	274590000	31847000	61287000	54918000	6369400	24	1193	544;545;4601;7032;7033;10929;11249;13751;13752	True;True;True;True;True;True;True;True;True	556;557;4719;7227;7228;11230;11567;14128;14129	780;781;782;783;784;785;6630;6631;10283;10284;10285;15895;15896;16392;16393;16394;20102;20103;20104;20105;20106;20107	975;976;977;978;979;980;981;8303;8304;8305;8306;12832;12833;12834;19718;19719;20356;20357;20358;25136;25137;25138;25139;25140;25141	975;979;8305;12832;12833;19718;20357;25136;25139
F5IVU9	F5IVU9	8	8	8	tr|F5IVU9|F5IVU9_9BACT 50S ribosomal protein L21 OS=Dysgonomonas gadei ATCC BAA-286 OX=742766 GN=rplU PE=3 SV=1	1	8	8	8	8	4	8	4	8	4	72.8	72.8	72.8	11.586	103	103	0	73.833	72.8	45.6	317070000	273610000	43452000	63413000	54723000	8690300	18	503	1685;4298;6424;9755;11179;14315;14774;14775	True;True;True;True;True;True;True;True	1738;4407;6599;6600;10022;11492;14707;15179;15180	2496;6179;6180;9403;9404;9405;9406;9407;9408;9409;9410;9411;14199;16287;20943;20944;20945;20946;20947;20948;21677;21678;21679;21680;21681;21682	3107;7737;7738;11747;11748;11749;11750;11751;11752;11753;11754;11755;11756;17584;20214;26147;26148;26149;26150;26151;26152;26153;27060;27061;27062;27063;27064;27065	3107;7737;11755;17584;20214;26153;27062;27065	237		29
F5IW97	F5IW97	41	41	41	tr|F5IW97|F5IW97_9BACT OmpA-like domain-containing protein OS=Dysgonomonas gadei ATCC BAA-286 OX=742766 GN=HMPREF9455_01147 PE=4 SV=1	1	41	41	41	39	17	39	17	39	17	79.6	79.6	79.6	42.543	383	383	0	323.31	79.6	49.1	1395200000	1247900000	147260000	60659000	54257000	6402500	75	598	687;688;1521;2404;2405;3961;4324;4984;6914;6915;7598;7599;7608;7750;7751;7933;8182;8183;8357;8743;8956;9947;9948;10458;10626;12998;12999;13000;13731;14015;14228;14674;14724;14847;14997;15139;15376;15377;15431;15432;15433	True;True;True;True;True;True;True;True;True;True;True;True;True;True;True;True;True;True;True;True;True;True;True;True;True;True;True;True;True;True;True;True;True;True;True;True;True;True;True;True;True	707;708;1571;2477;2478;4065;4433;4434;5113;7104;7105;7806;7807;7808;7817;7962;7963;8148;8400;8401;8402;8578;8969;9190;10219;10220;10221;10745;10916;13356;13357;13358;14106;14398;14614;15079;15129;15253;15407;15553;15798;15799;15857;15858;15859	1024;1025;1026;1027;2277;3472;3473;3474;3475;3476;5707;6224;6225;6226;6227;7184;10110;10111;10112;10113;11172;11173;11174;11175;11176;11177;11178;11179;11180;11191;11403;11404;11676;12018;12019;12020;12021;12022;12023;12024;12025;12026;12260;12261;12757;13065;13066;14485;14486;14487;14488;14489;14490;15227;15228;15465;18958;18959;18960;18961;18962;18963;20066;20067;20474;20475;20796;20797;21507;2…	1281;1282;1283;1284;2833;2834;4341;4342;4343;4344;4345;4346;4347;4348;7151;7798;7799;7800;7801;7802;7803;7804;8983;8984;12614;12615;12616;12617;13868;13869;13870;13871;13872;13873;13874;13875;13876;13877;13878;13891;14139;14140;14468;14886;14887;14888;14889;14890;14891;14892;14893;14894;14895;14896;14897;14898;14899;14900;14901;14902;14903;14904;14905;15189;15190;15777;16152;16153;17959;17960;179…	1281;1283;2834;4345;4348;7151;7799;8983;12614;12615;13873;13878;13891;14139;14140;14468;14898;14905;15190;15777;16152;17959;17962;18866;19187;23600;23602;23605;25087;25595;25984;26854;26941;27179;27419;27677;28082;28083;28171;28172;28174	266;267;268;269;270;271;946		168;173;239;241;295;302;372
F5IY04	F5IY04	18	18	18	tr|F5IY04|F5IY04_9BACT 30S ribosomal protein S16 OS=Dysgonomonas gadei ATCC BAA-286 OX=742766 GN=rpsP PE=3 SV=1	1	18	18	18	17	11	17	11	17	11	74.9	74.9	74.9	20.765	191	191	0	270.56	74.9	65.4	561350000	429800000	131550000	70168000	53725000	16443000	37	830	241;242;860;3615;4210;4211;4212;5097;5098;5325;5466;7011;7012;7254;7259;10113;10114;14048	True;True;True;True;True;True;True;True;True;True;True;True;True;True;True;True;True;True	246;247;248;884;3711;4317;4318;4319;5231;5232;5233;5471;5615;7203;7204;7205;7455;7460;10397;10398;14431	357;358;359;1288;1289;1290;5185;6052;6053;6054;6055;7352;7353;7354;7355;7356;7768;7769;7770;7989;10241;10242;10243;10244;10245;10246;10247;10633;10634;10635;10640;14716;14717;14718;14719;14720;14721;20521;20522	455;456;457;458;459;1617;1618;1619;1620;6470;7583;7584;7585;7586;9188;9189;9190;9191;9192;9193;9722;9723;9724;9725;10011;12773;12774;12775;12776;12777;12778;12779;12780;12781;12782;12783;12784;12785;12786;12787;12788;12789;12790;13224;13225;13226;13227;13234;18234;18235;18236;18237;18238;18239;18240;25650;25651;25652;25653	455;459;1618;6470;7583;7585;7586;9188;9191;9722;10011;12775;12788;13225;13234;18234;18237;25650	409;410;999		121;155;160
F5IZ02	F5IZ02	14	14	14	tr|F5IZ02|F5IZ02_9BACT HTH asnC-type domain-containing protein OS=Dysgonomonas gadei ATCC BAA-286 OX=742766 GN=HMPREF9455_02210 PE=4 SV=1	1	14	14	14	14	2	14	2	14	2	89.6	89.6	89.6	17.405	154	154	0	64.348	89.6	14.3	409890000	408130000	1755400	51236000	51016000	219420	29	1004	2051;2052;6285;6535;6564;6565;7309;9081;9357;9607;11553;13577;14280;14281	True;True;True;True;True;True;True;True;True;True;True;True;True;True	2108;2109;6449;6719;6748;6749;7510;9321;9609;9869;11875;13951;14667;14668	2982;2983;2984;9193;9194;9573;9574;9611;9612;9613;9614;10722;13247;13644;13645;13646;13997;16812;19841;19842;20877;20878	3718;3719;3720;11481;11482;11483;11484;11956;11957;12004;12005;12006;12007;12008;13333;16380;16381;16884;16885;16886;16887;17339;20857;24772;24773;24774;24775;26073;26074	3719;3720;11482;11957;12004;12008;13333;16381;16884;17339;20857;24773;26073;26074
F5IZV2	F5IZV2	50	50	50	tr|F5IZV2|F5IZV2_9BACT 30S ribosomal protein S1 OS=Dysgonomonas gadei ATCC BAA-286 OX=742766 GN=HMPREF9455_02619 PE=3 SV=1	1	50	50	50	50	26	50	26	50	26	64.2	64.2	64.2	67.492	601	601	0	323.31	64.2	48.9	1744700000	1436600000	308130000	60162000	49536000	10625000	128	1123	773;774;1815;1816;2495;2819;3450;4261;4941;4942;4954;5479;5480;5523;5954;5955;5956;6240;6517;7136;7235;7236;8001;10688;10689;11085;11111;11112;11686;11687;11733;12106;12107;12675;13143;13518;13519;13520;13810;13924;13925;13973;13974;14110;14111;14407;14410;14411;14500;14501	True;True;True;True;True;True;True;True;True;True;True;True;True;True;True;True;True;True;True;True;True;True;True;True;True;True;True;True;True;True;True;True;True;True;True;True;True;True;True;True;True;True;True;True;True;True;True;True;True;True	796;797;1871;1872;2570;2901;3542;4370;5069;5070;5082;5628;5629;5675;6112;6113;6114;6404;6701;7335;7336;7436;7437;8217;10980;10981;11394;11421;11422;12013;12014;12062;12443;12444;13026;13504;13891;13892;13893;14187;14305;14306;14355;14356;14494;14495;14804;14807;14808;14901;14902	1157;1158;1159;1160;2667;2668;2669;2670;3604;4081;4082;4959;4960;6132;6133;7131;7132;7148;7149;8006;8007;8008;8009;8010;8086;8678;8679;8680;8681;8682;8683;8684;9107;9550;9551;9552;9553;10441;10442;10443;10444;10604;10605;10606;11768;11769;11770;11771;15558;15559;15560;15561;15562;16143;16144;16145;16146;16147;16187;16188;16189;16190;16191;16192;16999;17000;17066;17067;17615;17616;17617;17618;1761…	1458;1459;1460;1461;3333;3334;3335;3336;4509;5089;5090;6178;6179;6180;7681;7682;8923;8924;8943;8944;10032;10033;10034;10035;10036;10037;10137;10838;10839;10840;10841;10842;10843;10844;10845;10846;11371;11928;11929;11930;11931;11932;13009;13010;13011;13012;13189;13190;13191;14573;14574;14575;14576;19307;19308;19309;19310;19311;19312;19313;19314;20029;20030;20031;20032;20033;20034;20087;20088;20089…	1458;1460;3334;3336;4509;5089;6180;7681;8923;8924;8943;10033;10035;10137;10839;10844;10845;11371;11928;13011;13189;13190;14574;19307;19311;20032;20089;20093;21092;21093;21182;21901;21905;22935;23898;24624;24628;24635;25241;25445;25446;25515;25520;25757;25759;26334;26337;26339;26512;26515		179		576
F5J068	F5J068	7	7	7	tr|F5J068|F5J068_9BACT 30S ribosomal protein S12 OS=Dysgonomonas gadei ATCC BAA-286 OX=742766 GN=rpsL PE=3 SV=1	1	7	7	7	7	3	7	3	7	3	48.6	48.6	48.6	15.331	140	140	0	53.443	48.6	29.3	383990000	291390000	92607000	63999000	48564000	15435000	18	1199	725;3400;5086;8943;10785;14851;14852	True;True;True;True;True;True;True	746;3491;5219;5220;9176;11084;15257;15258	1089;4881;4882;4883;4884;4885;4886;7336;7337;7338;7339;7340;7341;13049;15701;15702;21784;21785	1366;6081;6082;6083;6084;6085;6086;6087;6088;6089;9169;9170;9171;9172;9173;9174;9175;16132;16133;19488;19489;19490;19491;27188;27189	1366;6083;9172;16133;19491;27188;27189	579		108
F5IZW6	F5IZW6	41	41	41	tr|F5IZW6|F5IZW6_9BACT Pyruvate kinase OS=Dysgonomonas gadei ATCC BAA-286 OX=742766 GN=HMPREF9455_02633 PE=3 SV=1	1	41	41	41	39	19	39	19	39	19	80.3	80.3	80.3	53.507	488	488	0	323.31	80.3	47.1	1635800000	1262100000	373700000	62916000	48543000	14373000	123	1130	111;160;309;809;810;1312;1313;1419;1479;1625;4302;4303;5102;5878;6272;6273;6815;6816;7074;7075;7519;7591;9553;10191;10192;10875;11108;12014;12015;12097;12272;12649;12735;12736;13147;13271;13272;14099;14100;14156;14696	True;True;True;True;True;True;True;True;True;True;True;True;True;True;True;True;True;True;True;True;True;True;True;True;True;True;True;True;True;True;True;True;True;True;True;True;True;True;True;True;True	115;164;316;833;834;1358;1359;1468;1529;1676;4411;4412;5237;6036;6436;6437;7003;7004;7271;7272;7273;7724;7799;9814;10475;10476;11175;11418;12350;12351;12434;12612;12998;13087;13088;13508;13637;13638;13639;14483;14484;14542;15101	156;157;158;159;225;226;456;1209;1210;1211;1997;1998;1999;2000;2001;2154;2224;2420;2421;6187;6188;6189;6190;6191;7360;7361;8586;9174;9175;9176;9958;9959;9960;10349;10350;10351;10352;10353;10354;11039;11040;11041;11042;11043;11044;11045;11046;11161;11162;11163;13928;13929;13930;13931;14829;14830;14831;14832;15829;16180;16181;17494;17495;17496;17497;17498;17605;17865;17866;18416;18417;18544;18545;1…	202;203;204;205;206;207;208;209;291;292;575;1515;1516;1517;1518;2492;2493;2494;2495;2496;2687;2688;2772;3012;3013;3014;7746;7747;7748;7749;7750;7751;7752;7753;7754;9197;9198;9199;10723;11453;11454;11455;11456;11457;12421;12422;12423;12911;12912;12913;12914;12915;12916;13709;13710;13711;13712;13713;13714;13715;13716;13717;13718;13719;13854;13855;13856;13857;17242;17243;17244;17245;17246;17247;1724…	203;291;575;1515;1517;2492;2493;2687;2772;3012;7746;7747;9198;10723;11456;11457;12421;12423;12913;12915;13714;13856;17244;18377;18379;19638;20077;21747;21750;21887;22218;22881;23049;23052;23905;24153;24156;25741;25745;25846;26890	540	182	471	325
F5J3L9	F5J3L9	30	30	30	tr|F5J3L9|F5J3L9_9BACT 30S ribosomal protein S2 OS=Dysgonomonas gadei ATCC BAA-286 OX=742766 GN=rpsB PE=3 SV=1	1	30	30	30	29	16	29	16	29	16	75	75	75	31.517	284	284	0	323.31	74.6	55.3	788570000	678990000	109580000	56326000	48500000	7826800	88	1715	202;203;204;683;684;1741;1742;2508;3186;6300;6301;7291;7523;7710;7986;7987;8670;8671;9657;9705;9979;11338;12016;12017;13036;13208;13209;14964;14966;14967	True;True;True;True;True;True;True;True;True;True;True;True;True;True;True;True;True;True;True;True;True;True;True;True;True;True;True;True;True;True	207;208;209;703;704;1796;1797;2583;3273;6464;6465;7492;7728;7729;7919;8201;8202;8895;8896;9920;9969;10257;11657;12352;12353;13395;13569;13570;15373;15375;15376	295;296;297;298;299;300;301;302;303;304;1017;1018;1019;1020;1021;2570;2571;3621;4593;9219;9220;10683;10684;10685;10686;10687;10688;11053;11054;11055;11056;11057;11058;11059;11060;11061;11341;11342;11745;11746;11747;11748;12659;12660;12661;12662;12663;12664;14062;14129;14538;14539;16508;16509;17499;17500;19024;19025;19026;19027;19028;19279;19280;19281;19282;21935;21936;21938;21939;21940;21941	378;379;380;381;382;383;384;385;386;387;388;389;390;1271;1272;1273;1274;1275;1276;1277;1278;3205;3206;3207;4527;4528;5732;11519;11520;13283;13284;13285;13286;13287;13288;13289;13290;13291;13727;13728;13729;13730;13731;13732;13733;13734;13735;13736;13737;14065;14066;14067;14547;14548;14549;14550;15650;15651;15652;15653;15654;15655;15656;15657;15658;15659;15660;17418;17497;18019;18020;18021;20495;2…	381;386;390;1272;1278;3205;3207;4527;5732;11519;11520;13290;13737;14067;14549;14550;15650;15655;17418;17497;18021;20496;21754;21755;23692;24022;24023;27368;27375;27376	779;1141		267;271
F5J365	F5J365	4	4	4	tr|F5J365|F5J365_9BACT 50S ribosomal protein L33 OS=Dysgonomonas gadei ATCC BAA-286 OX=742766 GN=rpmG PE=3 SV=1	1	4	4	4	4	0	4	0	4	0	45.2	45.2	45.2	7.1995	62	62	0.00069252	2.2608	45.2	0	96193000	96193000	0	48096000	48096000	0	2	1631	6603;7486;7754;10608	True;True;True;True	6787;7691;7966;10897	9668;10994;11407;15436	12081;13657;14143;19149	12081;13657;14143;19149
F5J3J9	F5J3J9	16	16	16	tr|F5J3J9|F5J3J9_9BACT 50S ribosomal protein L25 OS=Dysgonomonas gadei ATCC BAA-286 OX=742766 GN=rplY PE=3 SV=1	1	16	16	16	16	9	16	9	16	9	73.1	73.1	73.1	21.246	193	193	0	79.621	73.1	51.8	436590000	334010000	102580000	62370000	47716000	14654000	46	1699	571;572;850;851;1851;2501;2502;7120;7393;7394;8343;9422;9423;12074;12912;14085	True;True;True;True;True;True;True;True;True;True;True;True;True;True;True;True	584;585;874;875;1907;2576;2577;7319;7596;7597;8564;9675;9676;12411;13267;14469	823;824;825;826;827;828;1270;1271;1272;1273;1274;2717;3613;3614;3615;10415;10416;10417;10418;10847;10848;10849;10850;10851;12244;12245;13742;13743;13744;17571;17572;17573;17574;18826;20571	1028;1029;1030;1031;1032;1033;1034;1593;1594;1595;1596;1597;1598;1599;3391;4519;4520;4521;12981;12982;12983;12984;13480;13481;13482;13483;13484;13485;13486;13487;13488;15171;15172;15173;17001;17002;17003;21840;21841;21842;21843;21844;21845;21846;23423;25710	1028;1032;1594;1598;3391;4519;4520;12983;13480;13487;15171;17001;17003;21846;23423;25710
F5IVS6	F5IVS6	19	19	19	tr|F5IVS6|F5IVS6_9BACT Phosphoserine aminotransferase OS=Dysgonomonas gadei ATCC BAA-286 OX=742766 GN=serC PE=3 SV=1	1	19	19	19	19	11	19	11	19	11	71.1	71.1	71.1	39.472	357	357	0	297.4	71.1	50.7	866080000	803320000	62758000	50946000	47254000	3691600	57	488	70;71;130;592;913;914;1111;1929;2362;4670;7001;7749;8049;8050;10211;10212;13015;14660;15429	True;True;True;True;True;True;True;True;True;True;True;True;True;True;True;True;True;True;True	71;72;134;607;608;939;940;1141;1985;2435;4789;7193;7961;8265;8266;10495;10496;13373;13374;15065;15854	93;94;95;96;97;186;187;865;866;867;868;869;1370;1371;1372;1373;1659;1660;1661;1662;2822;2823;3408;3409;3410;6728;6729;10227;10228;11399;11400;11401;11402;11832;11833;11834;11835;11836;14860;14861;14862;14863;14864;18982;18983;18984;18985;18986;21489;21490;21491;21492;22586;22587	125;126;127;128;129;130;131;132;244;245;1081;1082;1083;1084;1085;1086;1087;1088;1715;1716;1717;1718;2082;2083;2084;2085;2086;3518;3519;3520;4257;4258;4259;4260;8435;8436;12757;12758;14133;14134;14135;14136;14137;14138;14647;14648;14649;14650;14651;14652;14653;18415;18416;18417;18418;18419;18420;18421;18422;23628;23629;23630;23631;23632;23633;23634;23635;26829;26830;26831;26832;26833;28165;28166;2…	127;130;244;1085;1715;1716;2082;3518;4260;8435;12758;14133;14647;14651;18415;18422;23631;26833;28166	224;225;226		29;226;231
F5IUS4	F5IUS4	12	12	12	tr|F5IUS4|F5IUS4_9BACT 30S ribosomal protein S6 OS=Dysgonomonas gadei ATCC BAA-286 OX=742766 GN=rpsF PE=3 SV=1	1	12	12	12	11	9	11	9	11	9	69.5	69.5	69.5	13.973	118	118	0	44.84	65.3	50.8	359700000	282700000	76999000	59950000	47117000	12833000	29	332	3533;3534;3867;6887;6888;7356;7588;7902;9544;9545;10858;12533	True;True;True;True;True;True;True;True;True;True;True;True	3628;3629;3966;7076;7077;7558;7796;8117;9805;9806;11158;12879	5072;5073;5074;5075;5076;5556;10066;10067;10068;10069;10070;10071;10787;10788;11156;11634;11635;13918;13919;13920;15802;15803;15804;18258	6320;6321;6322;6323;6324;6959;6960;12558;12559;12560;12561;12562;12563;12564;12565;13407;13408;13848;14417;14418;17230;17231;17232;17233;19608;19609;19610;22686;22687	6321;6322;6959;12558;12565;13408;13848;14418;17230;17233;19610;22687
F5IZ19	F5IZ19	3	3	3	tr|F5IZ19|F5IZ19_9BACT Uncharacterized protein OS=Dysgonomonas gadei ATCC BAA-286 OX=742766 GN=HMPREF9455_02227 PE=4 SV=1	1	3	3	3	3	2	3	2	3	2	31.3	31.3	31.3	7.1961	67	67	0	24.652	31.3	31.3	101200000	94128000	7067000	50598000	47064000	3533500	4	1012	1835;2826;5739	True;True;True	1891;2908;5896	2696;2697;4091;4092;8405	3364;3365;5100;5101;10513	3364;5100;10513
F5J039	F5J039	7	7	7	tr|F5J039|F5J039_9BACT 30S ribosomal protein S11 OS=Dysgonomonas gadei ATCC BAA-286 OX=742766 GN=rpsK PE=3 SV=1	1	7	7	7	7	3	7	3	7	3	69.8	69.8	69.8	13.851	129	129	0	28.685	69.8	18.6	153460000	138520000	14941000	51154000	46174000	4980400	18	1171	7484;10597;12490;13066;13699;13700;13801	True;True;True;True;True;True;True	7689;10885;10886;12836;13425;14073;14074;14178	10990;10991;10992;15418;15419;15420;18189;19062;19063;19064;20022;20023;20024;20174;20175;20176	13653;13654;13655;19124;19125;19126;19127;19128;22603;23737;23738;23739;23740;23741;25030;25031;25032;25033;25222;25223;25224;25225;25226	13654;19126;22603;23739;25031;25033;25222	556	188	119	65
F5IW75	F5IW75	20	20	20	tr|F5IW75|F5IW75_9BACT Uncharacterized protein OS=Dysgonomonas gadei ATCC BAA-286 OX=742766 GN=HMPREF9455_01125 PE=3 SV=1	1	20	20	20	18	8	18	8	18	8	65.3	65.3	65.3	24.686	219	219	0	129.12	59.4	34.7	581690000	539710000	41982000	48474000	44976000	3498500	36	584	633;634;635;789;1104;1105;3262;4265;4266;4296;7446;8572;8573;8574;9631;10778;13141;13142;14858;14859	True;True;True;True;True;True;True;True;True;True;True;True;True;True;True;True;True;True;True;True	650;651;652;812;1133;1134;3350;4374;4375;4405;7648;8796;8797;8798;9893;11077;13502;13503;15264;15265	931;932;933;1182;1644;1645;1646;1647;1648;4690;6141;6142;6143;6144;6177;10934;10935;10936;12547;12548;12549;12550;14033;14034;15694;19177;19178;19179;21794;21795	1162;1163;1164;1165;1166;1167;1168;1485;2064;2065;2066;2067;2068;2069;5851;7693;7694;7695;7696;7697;7735;13590;13591;13592;15521;15522;15523;15524;17384;17385;17386;19480;23895;23896;23897;27199;27200;27201	1162;1164;1167;1485;2065;2068;5851;7693;7694;7735;13591;15521;15522;15524;17384;19480;23895;23896;27199;27200	264;945	97	49;58	55
F5J014	F5J014	4	4	4	tr|F5J014|F5J014_9BACT 30S ribosomal protein S21 OS=Dysgonomonas gadei ATCC BAA-286 OX=742766 GN=rpsU PE=3 SV=1	1	4	4	4	3	3	3	3	3	3	44.4	44.4	44.4	7.65	63	63	0	8.9596	39.7	44.4	210710000	134370000	76339000	70237000	44791000	25446000	11	1160	8211;8212;9371;9372	True;True;True;True	8432;8433;9623;9624	12066;12067;12068;12069;12070;13664;13665;13666;13667;13668	14958;14959;14960;14961;14962;14963;16911;16912;16913;16914;16915	14960;14963;16911;16912
F5IV28	F5IV28	8	8	8	tr|F5IV28|F5IV28_9BACT 50S ribosomal protein L20 OS=Dysgonomonas gadei ATCC BAA-286 OX=742766 GN=rplT PE=3 SV=1	1	8	8	8	8	4	8	4	8	4	45.6	45.6	45.6	13.28	114	114	0	27.527	45.6	27.2	357550000	302630000	54914000	51078000	43233000	7844900	18	398	642;4818;7491;7665;7992;8535;10707;14233	True;True;True;True;True;True;True;True	659;4944;7696;7874;8208;8759;11004;14619	941;6953;11001;11002;11273;11274;11275;11276;11754;11755;12501;15594;20804;20805;20806	1176;8702;13667;13668;13988;13989;13990;13991;13992;14557;14558;14559;15470;19356;25991;25992;25993;25994	1176;8702;13668;13989;14559;15470;19356;25993
F5J006	F5J006	14	14	14	tr|F5J006|F5J006_9BACT Uncharacterized protein OS=Dysgonomonas gadei ATCC BAA-286 OX=742766 GN=HMPREF9455_02673 PE=4 SV=1	1	14	14	14	14	9	14	9	14	9	82.4	82.4	82.4	18.392	170	170	0	323.31	82.4	75.9	447630000	344240000	103400000	55954000	43029000	12925000	53	1153	133;752;753;754;2503;2642;4907;5273;7121;9887;10660;10661;12133;12542	True;True;True;True;True;True;True;True;True;True;True;True;True;True	137;773;774;775;776;2578;2718;5035;5418;7320;10158;10952;10953;12471;12888	191;192;193;194;1125;1126;1127;1128;1129;1130;3616;3798;7077;7078;7676;7677;7678;7679;7680;10419;10420;14407;14408;15513;15514;15515;15516;15517;15518;15519;17657;17658;17659;17660;17661;18272;18273	249;250;251;252;253;254;255;1410;1411;1412;1413;1414;1415;1416;1417;1418;1419;1420;1421;1422;4522;4742;8859;8860;8861;8862;9601;9602;9603;9604;9605;9606;9607;9608;12985;12986;17870;17871;19247;19248;19249;19250;19251;19252;19253;19254;19255;19256;19257;19258;21947;21948;21949;21950;21951;21952;21953;21954;22704;22705;22706;22707;22708;22709	250;1410;1413;1422;4522;4742;8860;9603;12985;17870;19251;19258;21953;22705	551		86
F5J054	F5J054	10	10	10	tr|F5J054|F5J054_9BACT 50S ribosomal protein L14 OS=Dysgonomonas gadei ATCC BAA-286 OX=742766 GN=rplN PE=3 SV=1	1	10	10	10	10	2	10	2	10	2	61.2	61.2	61.2	13.238	121	121	0	12.46	61.2	18.2	370490000	335180000	35306000	46311000	41898000	4413300	16	1185	3577;5915;6907;9060;10657;10658;11589;11590;11614;15057	True;True;True;True;True;True;True;True;True;True	3673;6073;7097;9300;10949;10950;11912;11913;11940;15467	5140;5141;8628;10102;13218;15510;15511;16857;16858;16859;16860;16892;16893;22070	6411;6412;6413;10769;12606;16339;19244;19245;20909;20910;20911;20912;20952;20953;27537;27538;27539	6412;10769;12606;16339;19244;19245;20909;20911;20952;27538
F5J049	F5J049	19	19	19	tr|F5J049|F5J049_9BACT 50S ribosomal protein L6 OS=Dysgonomonas gadei ATCC BAA-286 OX=742766 GN=rplF PE=3 SV=1	1	19	19	19	18	11	18	11	18	11	67.4	67.4	67.4	20.306	184	184	0	101.59	66.8	56.5	602790000	499030000	103760000	50233000	41586000	8647000	41	1180	2072;2073;2891;3404;3405;4092;4093;4354;4918;6014;6015;7137;8663;8664;10185;12204;12212;14607;14608	True;True;True;True;True;True;True;True;True;True;True;True;True;True;True;True;True;True;True	2131;2132;2973;3495;3496;4198;4199;4464;5046;6174;6175;7337;8888;8889;10469;12542;12550;15008;15009;15010	3017;3018;4183;4184;4891;4892;4893;5896;5897;6268;6269;7089;7090;7091;7092;8778;8779;8780;8781;8782;10445;10446;12650;12651;12652;14820;14821;14822;17765;17776;17777;17778;17779;21392;21393;21394;21395;21396;21397;21398;21399;21400	3763;3764;5214;5215;5216;6096;6097;6098;7393;7394;7851;7852;7853;8874;8875;8876;8877;8878;10962;10963;10964;10965;10966;13013;13014;15641;15642;15643;18365;18366;18367;18368;18369;22097;22110;22111;22112;22113;22114;22115;26707;26708;26709;26710;26711;26712;26713;26714;26715;26716	3763;3764;5214;6096;6097;7393;7394;7851;8878;10962;10966;13014;15641;15642;18366;22097;22110;26712;26716	561		48
F5J061	F5J061	16	16	16	tr|F5J061|F5J061_9BACT 50S ribosomal protein L2 OS=Dysgonomonas gadei ATCC BAA-286 OX=742766 GN=rplB PE=3 SV=1	1	16	16	16	15	6	15	6	15	6	61.3	61.3	61.3	29.608	274	274	0	196.35	57.7	27	664860000	539850000	125000000	51143000	41527000	9615600	36	1192	1216;1217;2610;5226;5454;5658;6154;6155;6541;6542;7395;11653;11654;12020;13131;13636	True;True;True;True;True;True;True;True;True;True;True;True;True;True;True;True	1258;1259;1260;2685;5367;5368;5603;5811;6318;6319;6725;6726;7598;11980;11981;12356;13492;14010	1847;1848;1849;1850;1851;3753;7593;7594;7595;7596;7597;7598;7969;7970;8286;8287;8288;8988;8989;8990;9581;9582;9583;9584;10852;10853;16949;16950;16951;17503;17504;19162;19934	2305;2306;2307;2308;2309;2310;4685;9495;9496;9497;9498;9499;9500;9501;9502;9503;9982;9983;10374;10375;10376;10377;11231;11232;11233;11234;11967;11968;11969;11970;11971;11972;13489;13490;21025;21026;21027;21028;21029;21758;21759;23875;24913	2306;2310;4685;9500;9982;10376;11232;11234;11967;11972;13490;21025;21028;21759;23875;24913	568;1065	190;191	108;197	225;232
F5IZF0	F5IZF0	24	24	24	tr|F5IZF0|F5IZF0_9BACT Uncharacterized protein OS=Dysgonomonas gadei ATCC BAA-286 OX=742766 GN=HMPREF9455_02467 PE=4 SV=1	1	24	24	24	24	0	24	0	24	0	59.8	59.8	59.8	44.073	386	386	0	241.27	59.8	0	567790000	567790000	0	40556000	40556000	0	50	1053	1949;2543;3654;3655;3656;3951;4483;4546;4685;4686;4687;6758;10625;11575;11742;11743;12080;13026;13027;14446;14921;15371;15498;15499	True;True;True;True;True;True;True;True;True;True;True;True;True;True;True;True;True;True;True;True;True;True;True;True	2005;2618;3750;3751;3752;4055;4598;4599;4662;4663;4804;4805;4806;4807;6946;10915;11898;12071;12072;12417;13385;13386;14844;15329;15793;15928;15929	2845;3663;5231;5232;5233;5694;6453;6454;6455;6456;6553;6554;6555;6556;6557;6751;6752;6753;6754;6755;6756;6757;9882;15464;16839;16840;16841;17078;17079;17080;17081;17581;17582;19009;19010;19011;21148;21149;21150;21874;22511;22512;22683;22684	3549;4573;4574;6533;6534;6535;6536;6537;7134;8085;8086;8087;8088;8208;8209;8210;8211;8212;8213;8214;8215;8462;8463;8464;8465;8466;8467;8468;12327;12328;12329;19186;20887;20888;20889;21198;21199;21200;21201;21202;21203;21204;21205;21854;21855;21856;23669;23670;23671;23672;26395;26396;26397;26398;27295;27296;28074;28075;28287;28288;28289;28290	3549;4574;6533;6534;6537;7134;8086;8210;8462;8466;8467;12328;19186;20889;21200;21204;21855;23669;23672;26395;27296;28074;28288;28289	470	161;162	252	58;63
F5J2T3	F5J2T3	5	5	5	tr|F5J2T3|F5J2T3_9BACT 10 kDa chaperonin OS=Dysgonomonas gadei ATCC BAA-286 OX=742766 GN=groS PE=3 SV=1	1	5	5	5	5	3	5	3	5	3	73	73	73	9.5941	89	89	0	20.296	73	48.3	411330000	283810000	127530000	58762000	40544000	18218000	12	1582	2845;4372;12629;14351;15031	True;True;True;True;True	2927;4484;4485;12977;14746;15441	4116;6299;6300;6301;18387;18388;21018;21019;21020;21021;22035	5130;7890;7891;7892;7893;22844;22845;22846;22847;22848;26241;26242;26243;26244;26245;27494	5130;7892;22845;26245;27494	720		45
F5IY60	F5IY60	52	52	52	tr|F5IY60|F5IY60_9BACT Chaperone protein DnaK OS=Dysgonomonas gadei ATCC BAA-286 OX=742766 GN=dnaK PE=2 SV=1	1	52	52	52	51	24	51	24	51	24	70.6	70.6	70.6	68.464	632	632	0	323.31	70.6	42.6	1399800000	1161200000	238530000	48268000	40043000	8225100	150	861	668;669;678;982;2068;2267;2411;2827;3161;3628;3880;3881;3882;4690;4691;5193;5775;5831;5873;6149;6150;6526;6527;6528;6890;6891;6892;7054;7100;7568;7594;8268;8269;8622;9121;9395;10817;10818;10837;10838;10986;10987;11096;11227;11228;11433;11434;11581;11818;11891;13528;13529	True;True;True;True;True;True;True;True;True;True;True;True;True;True;True;True;True;True;True;True;True;True;True;True;True;True;True;True;True;True;True;True;True;True;True;True;True;True;True;True;True;True;True;True;True;True;True;True;True;True;True;True	688;689;698;1011;2127;2334;2484;2909;3248;3724;3979;3980;3981;4810;4811;5332;5932;5989;6031;6313;6314;6710;6711;6712;7079;7080;7081;7251;7298;7776;7802;8488;8489;8846;9361;9648;11117;11118;11137;11138;11289;11290;11405;11545;11546;11752;11753;11904;12147;12221;12222;13901;13902	989;990;991;992;1003;1004;1468;3012;3286;3485;3486;4093;4561;5199;5574;5575;5576;5577;5578;5579;5580;5581;5582;5583;5584;6763;6764;6765;7537;7538;8447;8448;8517;8518;8519;8579;8982;8983;9562;9563;9564;9565;10073;10074;10075;10076;10077;10078;10320;10388;11128;11129;11130;11166;11167;11168;12147;12148;12149;12150;12151;12152;12607;13297;13298;13299;13300;13708;13709;15750;15751;15774;15775;15776;1…	1234;1235;1236;1237;1238;1239;1250;1251;1252;1840;3758;4100;4101;4358;4359;4360;4361;5102;5694;6488;6985;6986;6987;6988;6989;6990;6991;6992;6993;6994;6995;6996;6997;6998;6999;7000;7001;8475;8476;8477;8478;9424;9425;9426;9427;9428;10559;10560;10640;10641;10642;10712;10713;10714;11222;11223;11224;11225;11226;11942;11943;11944;11945;11946;11947;12568;12569;12570;12571;12572;12573;12574;12575;12873;1…	1234;1238;1251;1840;3758;4101;4358;5102;5694;6488;6985;6997;7001;8476;8477;9425;10560;10641;10712;11223;11226;11942;11944;11947;12569;12573;12574;12873;12951;13811;13862;15060;15065;15591;16445;16960;19546;19547;19575;19577;19821;19824;20052;20313;20319;20658;20662;20897;21333;21493;24652;24657	415		621
F5J066	F5J066	58	58	58	tr|F5J066|F5J066_9BACT Elongation factor G OS=Dysgonomonas gadei ATCC BAA-286 OX=742766 GN=fusA PE=3 SV=1	1	58	58	58	58	27	58	27	58	27	79.6	79.6	79.6	78.406	707	707	0	323.31	79.6	51.3	1940200000	1546600000	393590000	49749000	39658000	10092000	160	1197	18;697;898;1124;1125;1126;1208;2236;2254;2255;2427;2566;2570;3040;3041;3521;3637;3859;4649;4650;4654;4680;4953;5201;5524;5693;5983;6057;6276;6304;6305;6476;8023;8024;8073;8074;8771;9170;9204;9992;10007;10080;10081;10172;10796;10995;10996;11322;11457;11559;11882;13867;14037;14038;14039;14749;14845;15448	True;True;True;True;True;True;True;True;True;True;True;True;True;True;True;True;True;True;True;True;True;True;True;True;True;True;True;True;True;True;True;True;True;True;True;True;True;True;True;True;True;True;True;True;True;True;True;True;True;True;True;True;True;True;True;True;True;True	19;717;924;1157;1158;1159;1249;1250;2301;2302;2321;2322;2502;2641;2645;3124;3125;3126;3616;3733;3958;4768;4769;4773;4799;5081;5340;5676;5847;6141;6142;6219;6220;6440;6468;6469;6656;8239;8240;8289;8290;8997;9412;9447;10271;10272;10289;10290;10364;10365;10456;11095;11299;11300;11301;11302;11641;11776;11881;12212;14244;14420;14421;14422;15154;15251;15875	27;1045;1046;1047;1048;1049;1349;1350;1690;1691;1692;1693;1694;1830;1831;1832;1833;1834;1835;1836;3235;3236;3237;3268;3269;3270;3271;3507;3508;3696;3697;3702;3703;3704;4403;4404;4405;4406;5057;5058;5208;5209;5546;5547;5548;6696;6697;6698;6707;6708;6742;7147;7548;8087;8088;8089;8338;8339;8725;8726;8727;8728;8729;8730;8731;8732;8733;8734;8735;8845;8846;9180;9181;9182;9223;9224;9225;9226;9227;9478;9…	38;39;40;1309;1310;1311;1312;1313;1314;1315;1316;1690;1691;1692;2123;2124;2125;2126;2127;2128;2129;2130;2131;2287;2288;2289;2290;2291;2292;2293;4033;4034;4035;4036;4037;4077;4078;4079;4080;4081;4385;4386;4617;4618;4623;4624;4625;4626;5496;5497;5498;5499;5500;5501;5502;6300;6301;6302;6498;6499;6944;6945;6946;6947;6948;6949;6950;6951;8397;8398;8399;8400;8413;8414;8452;8942;9442;10138;10139;10140;10…	40;1315;1692;2123;2124;2129;2289;4036;4078;4081;4385;4618;4626;5500;5502;6302;6498;6944;8397;8400;8413;8452;8942;9442;10138;10435;10905;11048;11463;11526;11528;11834;14606;14608;14699;14701;15826;16534;16589;18042;18075;18184;18187;18348;19506;19845;19846;20474;20702;20866;21469;25320;25625;25630;25633;26996;27177;28201	571;572;573;574;575;576;577	192;193;194;195	161;163;176;301;303;431;559	51;54;263;679
F5IW74	F5IW74	17	17	17	tr|F5IW74|F5IW74_9BACT Protein TonB OS=Dysgonomonas gadei ATCC BAA-286 OX=742766 GN=HMPREF9455_01124 PE=3 SV=1	1	17	17	17	17	7	17	7	17	7	64.3	64.3	64.3	30.969	277	277	0	103.37	64.3	44.8	611150000	545880000	65278000	43654000	38991000	4662700	46	583	3756;3757;4109;4110;4563;5049;5395;6580;7427;8626;8627;8628;8946;9702;10892;11030;15500	True;True;True;True;True;True;True;True;True;True;True;True;True;True;True;True;True	3855;3856;4215;4216;4680;5181;5544;6764;7629;8851;8852;8853;9179;9966;11193;11339;15930	5395;5396;5397;5398;5917;5918;5919;5920;6578;7287;7288;7882;9630;10905;10906;12612;12613;12614;13052;14125;14126;15849;16061;16062;16063;16064;22685;22686	6746;6747;6748;6749;6750;6751;6752;6753;7418;7419;7420;7421;7422;7423;8237;9107;9108;9109;9879;12028;13550;13551;13552;13553;13554;15597;15598;15599;15600;16136;17492;17493;17494;19661;19662;19917;19918;19919;19920;19921;19922;19923;19924;19925;28291;28292	6746;6751;7419;7421;8237;9107;9879;12028;13553;15598;15599;15600;16136;17492;19662;19920;28292
F5IYM0	F5IYM0	36	36	36	tr|F5IYM0|F5IYM0_9BACT Phosphoglycerate kinase OS=Dysgonomonas gadei ATCC BAA-286 OX=742766 GN=pgk PE=3 SV=1	1	36	36	36	35	22	35	22	35	22	82.4	82.4	82.4	44.826	420	420	0	314.11	82.4	67.4	1122400000	876220000	246140000	48798000	38097000	10702000	89	956	4;79;369;374;499;500;585;656;917;2194;3544;3545;4150;4348;4713;4714;4715;5147;5437;5764;6038;6039;6093;6094;7300;7301;8105;8425;9288;9389;9390;13082;13174;13814;13815;14388	True;True;True;True;True;True;True;True;True;True;True;True;True;True;True;True;True;True;True;True;True;True;True;True;True;True;True;True;True;True;True;True;True;True;True;True	4;80;378;383;509;510;599;675;676;943;944;2259;3639;3640;4256;4458;4833;4834;4835;5285;5586;5921;6199;6200;6256;6257;7501;7502;8323;8646;9537;9642;9643;13441;13442;13535;14191;14192;14784	7;8;109;540;547;548;549;706;707;708;709;848;849;850;851;969;970;971;972;973;1376;1377;1378;1379;3183;3184;3185;5086;5087;5967;5968;5969;5970;6256;6257;6258;6259;6260;6791;6792;6793;6794;6795;6796;6797;6798;7440;7944;8433;8813;8814;8815;8895;8896;8897;8898;10701;10702;10703;10704;10705;10706;11921;11922;12353;12354;13534;13535;13697;13698;13699;13700;13701;13702;13703;19084;19085;19086;19087;19088…	10;11;12;145;681;690;691;692;875;876;877;878;879;880;1060;1061;1062;1063;1210;1211;1212;1213;1214;1721;1722;1723;1724;3962;3963;3964;3965;3966;6339;6340;6341;6342;7484;7485;7486;7487;7838;7839;7840;7841;7842;7843;8506;8507;8508;8509;8510;8511;8512;8513;8514;9297;9954;10543;11003;11004;11005;11108;11109;11110;11111;11112;13305;13306;13307;13308;13309;13310;13311;14765;14766;14767;14768;15296;15297…	11;145;681;690;876;880;1063;1212;1724;3966;6340;6341;7485;7838;8506;8509;8513;9297;9954;10543;11003;11004;11108;11110;13305;13307;14768;15296;16744;16948;16953;23775;23951;25247;25249;26311	434;435		280;340
F5ISS6	F5ISS6	25	25	25	tr|F5ISS6|F5ISS6_9BACT Uncharacterized protein OS=Dysgonomonas gadei ATCC BAA-286 OX=742766 GN=HMPREF9455_00143 PE=4 SV=1	1	25	25	25	25	9	25	9	25	9	62.1	62.1	62.1	32.57	290	290	0	323.31	62.1	38.3	713410000	644410000	69003000	41965000	37906000	4059000	51	99	169;952;1579;1580;2054;2190;2394;3133;4905;6228;6338;6339;8359;8501;8554;8555;10164;11441;12069;12260;12540;14529;14769;14770;15390	True;True;True;True;True;True;True;True;True;True;True;True;True;True;True;True;True;True;True;True;True;True;True;True;True	173;979;1630;1631;2111;2255;2467;3220;5033;6392;6505;6506;8580;8725;8778;8779;10448;11760;12406;12600;12886;14930;15174;15175;15812	243;244;1425;1426;2367;2368;2987;2988;3177;3457;3458;4525;4526;7073;9084;9085;9086;9280;9281;12263;12264;12265;12266;12452;12453;12454;12524;12525;14793;14794;16655;17566;17852;17853;18270;21275;21276;21277;21666;21667;21668;22537	313;314;1780;1781;1782;2946;2947;3724;3725;3955;4323;4324;5649;5650;5651;5652;8851;11347;11348;11349;11597;11598;15192;15193;15194;15195;15409;15410;15411;15497;15498;18337;18338;20673;21835;22199;22200;22201;22202;22203;22702;26551;26552;26553;26554;26555;27046;27047;27048;27049;28106	314;1781;2946;2947;3724;3955;4324;5651;8851;11349;11597;11598;15194;15411;15497;15498;18337;20673;21835;22200;22702;26554;27048;27049;28106
F5J050	F5J050	16	16	16	tr|F5J050|F5J050_9BACT 30S ribosomal protein S8 OS=Dysgonomonas gadei ATCC BAA-286 OX=742766 GN=rpsH PE=3 SV=1	1	16	16	16	15	10	15	10	15	10	79.4	79.4	79.4	14.569	131	131	0	33.863	79.4	54.2	388370000	297860000	90511000	48546000	37232000	11314000	30	1181	4086;5188;5306;5656;5657;6330;7773;9661;9662;9790;14321;14712;14713;15090;15091;15673	True;True;True;True;True;True;True;True;True;True;True;True;True;True;True;True	4192;5327;5452;5809;5810;6497;7985;9924;9925;10059;14715;15117;15118;15501;15502;16105	5888;5889;7531;7736;8281;8282;8283;8284;8285;9265;11436;14067;14068;14069;14248;14249;20973;20974;21565;21566;21567;22118;22119;22120;22121;22122;22917	7384;7385;7386;9418;9676;10369;10370;10371;10372;10373;11576;14177;17424;17425;17426;17427;17646;17647;26186;26187;26188;26920;26921;26922;27596;27597;27598;27599;27600;28578	7385;9418;9676;10371;10373;11576;14177;17425;17427;17647;26187;26920;26922;27596;27598;28578
F5IYJ8	F5IYJ8	14	14	14	tr|F5IYJ8|F5IYJ8_9BACT SPOR domain-containing protein OS=Dysgonomonas gadei ATCC BAA-286 OX=742766 GN=HMPREF9455_02165 PE=4 SV=1	1	14	14	14	13	7	13	7	13	7	70.7	70.7	70.7	19.136	174	174	0	131.44	70.7	51.7	493370000	443260000	50109000	41114000	36939000	4175800	46	948	699;1392;1393;2239;2240;2853;3174;3178;3711;14131;14132;14133;15020;15021	True;True;True;True;True;True;True;True;True;True;True;True;True;True	719;1441;1442;2306;2307;2935;3261;3265;3809;14515;14516;14517;15430;15431	1051;2119;2120;2121;2122;2123;3244;3245;3246;3247;3248;3249;3250;4127;4128;4129;4130;4131;4578;4579;4583;4584;5328;5329;5330;5331;20639;20640;20641;20642;20643;22015;22016;22017	1318;2638;2639;2640;2641;2642;2643;2644;2645;4045;4046;4047;4048;4049;4050;4051;4052;4053;4054;4055;5142;5143;5144;5145;5146;5714;5715;5716;5720;5721;6667;6668;6669;6670;6671;6672;25797;25798;25799;25800;25801;25802;27467;27468;27469;27470	1318;2640;2643;4050;4055;5142;5716;5721;6667;25797;25799;25802;27468;27470
F5J036	F5J036	12	12	12	tr|F5J036|F5J036_9BACT 50S ribosomal protein L17 OS=Dysgonomonas gadei ATCC BAA-286 OX=742766 GN=rplQ PE=3 SV=1	1	12	12	12	12	4	12	4	12	4	67.1	67.1	67.1	23.006	210	210	0	60.917	67.1	35.2	379570000	331730000	47844000	42174000	36858000	5316000	30	1168	14;56;661;6994;8106;8107;8108;8994;9807;11523;13676;14117	True;True;True;True;True;True;True;True;True;True;True;True	15;57;681;7186;8324;8325;8326;9230;10076;11843;14050;14501	22;73;74;981;982;10219;11923;11924;11925;11926;13117;14277;14278;16769;19988;19989;20620;20621	32;100;101;102;103;1222;1223;1224;1225;1226;1227;12749;14769;14770;14771;14772;14773;14774;14775;14776;14777;16212;16213;17690;17691;20807;24986;24987;25772;25773	32;101;1222;12749;14769;14770;14775;16213;17690;20807;24987;25773
F5J3L7	F5J3L7	12	12	12	tr|F5J3L7|F5J3L7_9BACT 50S ribosomal protein L13 OS=Dysgonomonas gadei ATCC BAA-286 OX=742766 GN=rplM PE=3 SV=1	1	12	12	12	12	7	12	7	12	7	75.5	75.5	75.5	16.69	151	151	0	106.25	75.5	60.3	392080000	327820000	64255000	43564000	36425000	7139500	21	1713	1219;2462;2463;3459;4710;9209;10309;13043;14746;14747;15320;15628	True;True;True;True;True;True;True;True;True;True;True;True	1262;1263;2537;2538;3551;3552;4830;9452;10593;10594;13402;15151;15152;15741;16058	1853;1854;1855;1856;1857;1858;1859;3562;3563;3564;4971;4972;4973;4974;4975;6787;6788;13422;15001;15002;15003;15004;15005;15006;15007;15008;15009;15010;19037;21621;21622;21623;21624;22439;22440;22857;22858	2312;2313;2314;2315;2316;2317;2318;2319;2320;4456;4457;4458;6194;6195;6196;6197;6198;6199;6200;8501;8502;8503;16599;16600;18583;18584;18585;18586;18587;18588;18589;18590;18591;18592;18593;18594;18595;18596;18597;23706;23707;26988;26989;26990;26991;27980;27981;27982;27983;27984;28508;28509	2318;4457;4458;6198;8503;16600;18589;23707;26988;26991;27983;28509	776;777;1138;1139;1140		26;28;136;140;141
F5IUE8	F5IUE8	46	46	46	tr|F5IUE8|F5IUE8_9BACT Pyrophosphate--fructose 6-phosphate 1-phosphotransferase OS=Dysgonomonas gadei ATCC BAA-286 OX=742766 GN=pfp PE=3 SV=1	1	46	46	46	46	20	46	20	46	20	77.9	77.9	77.9	59.615	548	548	0	323.31	77.9	38.5	1177500000	1011600000	165920000	42054000	36128000	5925700	107	275	604;837;838;841;854;855;962;1405;1637;2989;2990;3137;3138;3553;5389;5841;5842;5843;7040;7041;7378;7416;7822;7823;8013;8072;8382;8804;9096;9097;9891;10274;10575;10606;10607;11109;11110;11671;11693;13042;13149;13921;14294;14295;14296;14805	True;True;True;True;True;True;True;True;True;True;True;True;True;True;True;True;True;True;True;True;True;True;True;True;True;True;True;True;True;True;True;True;True;True;True;True;True;True;True;True;True;True;True;True;True;True	621;861;862;865;878;879;989;1454;1688;3072;3073;3224;3225;3648;5538;5999;6000;6001;7235;7236;7581;7619;8036;8037;8229;8288;8603;9033;9336;9337;10162;10559;10863;10895;10896;11419;11420;11998;12021;13401;13510;14302;14684;14685;14686;15211	887;1250;1251;1252;1253;1257;1258;1282;1283;1440;2138;2139;2140;2434;4334;4335;4530;4531;4532;4533;4534;5096;5097;5098;5099;7871;7872;8538;8539;8540;8541;8542;8543;8544;10294;10295;10296;10297;10823;10824;10825;10887;10888;10889;11510;11511;11785;11869;11870;12297;12841;12842;13264;13265;13266;14415;14947;15390;15391;15432;15433;15434;15435;16182;16183;16184;16185;16186;16981;17007;19035;19036;19…	1113;1567;1568;1569;1570;1571;1572;1576;1577;1578;1579;1580;1609;1610;1798;1799;2670;2671;2672;2673;3027;5410;5411;5657;5658;5659;5660;5661;5662;6353;6354;6355;6356;6357;6358;9864;9865;10665;10666;10667;10668;10669;10670;10671;12845;12846;12847;12848;13449;13450;13451;13528;13529;13530;13531;13532;14268;14269;14593;14696;14697;14698;15230;15886;15887;16403;16404;16405;17878;18519;19085;19086;1914…	1113;1569;1572;1577;1609;1610;1799;2671;3027;5410;5411;5659;5662;6355;9865;10666;10669;10671;12845;12848;13449;13532;14268;14269;14593;14697;15230;15886;16404;16405;17878;18519;19085;19147;19148;20080;20086;21070;21100;23703;23908;25434;26107;26109;26113;27112
F5J059	F5J059	12	12	12	tr|F5J059|F5J059_9BACT 50S ribosomal protein L22 OS=Dysgonomonas gadei ATCC BAA-286 OX=742766 GN=rplV PE=3 SV=1	1	12	12	12	12	8	12	8	12	8	60	60	60	15.345	135	135	0	182.59	60	54.8	211830000	180620000	31214000	42366000	36124000	6242700	16	1190	285;7016;7017;8567;8568;8966;11563;11656;11657;12317;12318;15576	True;True;True;True;True;True;True;True;True;True;True;True	292;7209;7210;7211;7212;8791;8792;9201;11885;11983;11984;12658;12659;12660;16006	426;10254;10255;10256;10257;10258;10259;10260;10261;10262;10263;10264;12539;12540;12541;12542;12543;13081;16823;16824;16954;16955;16956;16957;16958;17924;17925;17926;17927;17928;17929;17930;17931;17932;17933;22792;22793	540;12798;12799;12800;12801;12802;12803;12804;12805;12806;12807;12808;12809;12810;12811;12812;15513;15514;15515;15516;15517;16170;20871;20872;21032;21033;21034;21035;21036;22291;22292;22293;22294;22295;22296;22297;22298;22299;22300;22301;28421;28422	540;12799;12805;15514;15516;16170;20872;21032;21035;22292;22295;28421	562;563;564;565		85;94;120;130
F5IW11	F5IW11	12	12	12	tr|F5IW11|F5IW11_9BACT Methylmalonyl-CoA epimerase OS=Dysgonomonas gadei ATCC BAA-286 OX=742766 GN=HMPREF9455_01061 PE=4 SV=1	1	12	12	12	12	6	12	6	12	6	93.4	93.4	93.4	14.887	137	137	0	239.8	93.4	66.4	336950000	282430000	54514000	42118000	35304000	6814300	34	541	1506;1507;4336;4438;5199;5200;5871;7208;9184;12012;12537;14042	True;True;True;True;True;True;True;True;True;True;True;True	1556;1557;4446;4553;5338;5339;6029;7409;9427;12348;12883;14425	2253;2254;2255;2256;6241;6242;6387;6388;6389;7545;7546;7547;8576;8577;10560;10561;10562;10563;13391;17490;17491;17492;18264;18265;18266;20510;20511;20512;20513	2807;2808;2809;2810;7820;7821;7999;8000;8001;8002;9439;9440;9441;10708;10709;10710;13141;13142;13143;13144;16562;21739;21740;21741;21742;21743;21744;22694;22695;22696;22697;25638;25639;25640;25641;25642	2807;2808;7820;8001;9439;9441;10708;13143;16562;21739;22695;25641
F5IZP7	F5IZP7	14	14	14	tr|F5IZP7|F5IZP7_9BACT Adenylate kinase OS=Dysgonomonas gadei ATCC BAA-286 OX=742766 GN=adk PE=3 SV=1	1	14	14	14	14	5	14	5	14	5	76.3	76.3	76.3	20.612	190	190	0	50.47	76.3	35.8	441180000	423480000	17694000	36765000	35290000	1474500	24	1093	1582;4925;4943;4948;5099;5167;7752;7816;9461;9462;10479;11456;11715;15440	True;True;True;True;True;True;True;True;True;True;True;True;True;True	1633;5053;5071;5076;5234;5306;7964;8030;9717;9718;10766;11775;12044;15866	2370;2371;7109;7133;7141;7357;7477;11405;11504;13801;13802;13803;15254;15255;15256;16680;17043;17044;22603;22604;22605	2949;2950;2951;8897;8925;8935;9194;9339;14141;14262;17080;17081;17082;17083;18901;18902;18903;20701;21154;21155;21156;28190;28191;28192	2951;8897;8925;8935;9194;9339;14141;14262;17080;17082;18903;20701;21156;28192
F5J048	F5J048	11	11	11	tr|F5J048|F5J048_9BACT 50S ribosomal protein L18 OS=Dysgonomonas gadei ATCC BAA-286 OX=742766 GN=rplR PE=3 SV=1	1	11	11	11	10	7	10	7	10	7	58.8	58.8	58.8	12.544	114	114	0	67.685	58.8	41.2	320440000	243230000	77216000	45777000	34747000	11031000	19	1179	4692;6224;6660;9815;9816;10012;11038;11039;12322;12323;13168	True;True;True;True;True;True;True;True;True;True;True	4812;6388;6847;10084;10085;10086;10295;11347;11348;12664;12665;13529	6766;9080;9744;14307;14308;14309;14310;14311;14312;14313;14589;16072;16073;16074;16075;16076;17938;17939;17940;19217;19218	8479;11343;12169;17735;17736;17737;17738;17739;17740;17741;17742;18085;19934;19935;19936;19937;19938;19939;22306;22307;22308;22309;23940;23941	8479;11343;12169;17735;17741;18085;19935;19938;22306;22309;23941	560		92
F5J2G2	F5J2G2	26	26	26	tr|F5J2G2|F5J2G2_9BACT 3-oxoacyl-[acyl-carrier-protein] reductase OS=Dysgonomonas gadei ATCC BAA-286 OX=742766 GN=HMPREF9455_03529 PE=3 SV=1	1	26	26	26	26	7	26	7	26	7	74.2	74.2	74.2	26.17	248	248	0	323.31	74.2	33.9	464530000	412240000	52290000	38711000	34354000	4357500	63	1530	455;520;521;672;673;904;905;1163;1659;4507;5266;5267;5268;5765;9635;11041;11052;11646;11993;14706;14707;14708;14862;14863;15023;15024	True;True;True;True;True;True;True;True;True;True;True;True;True;True;True;True;True;True;True;True;True;True;True;True;True;True	464;530;531;692;693;930;931;1200;1711;4623;5411;5412;5413;5922;9897;11350;11361;11972;11973;12329;15111;15112;15113;15269;15270;15433;15434	651;735;736;996;997;1356;1357;1755;2463;2464;6495;6496;6497;7663;7664;7665;7666;7667;7668;8434;14039;16079;16080;16097;16936;16937;16938;16939;16940;16941;17460;21554;21555;21556;21800;21801;21802;21803;21804;22019;22020;22021;22022;22023;22024;22025;22026;22027	812;911;912;913;1243;1244;1699;1700;1701;1702;2200;3064;3065;8138;8139;8140;8141;8142;8143;9586;9587;9588;9589;9590;9591;10544;17393;19942;19943;19944;19945;19946;19967;21006;21007;21008;21009;21010;21011;21012;21013;21014;21015;21695;26908;26909;26910;26911;27209;27210;27211;27212;27213;27472;27473;27474;27475;27476;27477;27478;27479;27480;27481;27482;27483	812;911;913;1243;1244;1699;1702;2200;3065;8139;9586;9589;9591;10544;17393;19943;19967;21012;21695;26908;26909;26910;27209;27213;27473;27478		233;234		130;131
F5J0T0	F5J0T0	63	63	63	tr|F5J0T0|F5J0T0_9BACT Uncharacterized protein OS=Dysgonomonas gadei ATCC BAA-286 OX=742766 GN=HMPREF9455_02947 PE=3 SV=1	1	63	63	63	61	30	61	30	61	30	70	70	70	117.09	1063	1063	0	323.31	69	41.6	1799800000	1681300000	118550000	36731000	34312000	2419400	168	1306	95;722;806;807;830;831;832;928;1671;1683;2075;2143;2229;2335;2338;3585;3643;3673;3685;3686;3991;4070;4071;4412;4640;4746;4920;4970;5115;5116;5898;6020;6608;6661;8360;8438;8650;8651;9100;9101;9326;9865;9866;10124;10374;10493;10520;10590;10691;11160;12228;12972;13211;13212;13267;13906;14510;14549;14550;14573;14606;14750;14798	True;True;True;True;True;True;True;True;True;True;True;True;True;True;True;True;True;True;True;True;True;True;True;True;True;True;True;True;True;True;True;True;True;True;True;True;True;True;True;True;True;True;True;True;True;True;True;True;True;True;True;True;True;True;True;True;True;True;True;True;True;True;True	99;743;830;831;854;855;856;955;1723;1736;2134;2135;2208;2294;2405;2409;3681;3739;3769;3781;3782;4095;4175;4176;4525;4526;4758;4866;4867;5048;5098;5251;5252;6056;6180;6792;6848;8581;8660;8875;8876;9340;9341;9578;10136;10137;10408;10660;10781;10808;10878;10983;11473;12567;13330;13572;13573;13630;14285;14911;14950;14951;14974;15007;15155;15204	135;136;1085;1086;1205;1206;1237;1238;1239;1240;1241;1242;1396;2478;2479;2494;3021;3022;3023;3114;3115;3228;3374;3379;3380;5149;5150;5217;5259;5260;5261;5262;5278;5279;5280;5281;5282;5283;5284;5747;5863;5864;5865;5866;6350;6351;6352;6680;6842;6843;6844;7094;7095;7096;7097;7167;7168;7382;7383;7384;8609;8788;9673;9745;9746;9747;9748;9749;9750;12267;12371;12636;12637;12638;13269;13270;13271;13272;13…	178;179;1361;1362;1363;1509;1510;1511;1512;1548;1549;1550;1551;1552;1553;1554;1555;1556;1557;1744;3082;3083;3084;3085;3086;3087;3105;3767;3768;3769;3770;3771;3881;3882;4024;4213;4214;4219;4220;4221;6422;6423;6424;6512;6513;6569;6570;6571;6572;6573;6592;6593;6594;6595;6596;6597;6598;6599;6600;6601;6602;6603;6604;6605;6606;6607;6608;6609;7198;7350;7351;7352;7353;7951;7952;7953;7954;7955;7956;8371;8…	179;1361;1509;1512;1548;1552;1556;1744;3082;3105;3770;3881;4024;4213;4220;6424;6513;6569;6593;6608;7198;7351;7353;7952;8371;8568;8882;8966;9221;9225;10748;10972;12086;12171;15196;15316;15623;15626;16408;16412;16834;17837;17839;18252;18728;18936;18986;19114;19316;20185;22144;23562;24026;24029;24119;25396;26526;26581;26583;26633;26705;26999;27102	610	204;205	172	757;1026
F5IVH0	F5IVH0	32	32	32	tr|F5IVH0|F5IVH0_9BACT Glycerol kinase OS=Dysgonomonas gadei ATCC BAA-286 OX=742766 GN=glpK PE=3 SV=1	1	32	32	32	32	1	32	1	32	1	61.4	61.4	61.4	54.395	495	495	0	323.31	61.4	2	965610000	959810000	5794400	34486000	34279000	206940	57	438	646;647;1911;2580;3280;3281;3323;3324;3325;3611;3612;4343;4371;5083;5104;6009;9238;9882;10371;10619;11347;12975;13285;13433;13434;13508;13509;13792;14477;14933;14977;15276	True;True;True;True;True;True;True;True;True;True;True;True;True;True;True;True;True;True;True;True;True;True;True;True;True;True;True;True;True;True;True;True	663;664;1967;2655;3369;3370;3412;3413;3414;3707;3708;4453;4483;5216;5239;6168;6169;9483;10153;10656;10909;11666;13333;13652;13804;13805;13881;13882;14169;14878;15341;15386;15693	948;949;950;951;2796;3716;4713;4714;4767;4768;4769;4770;5181;5182;6250;6297;6298;7333;7363;8769;8770;8771;8772;13468;14401;14402;15104;15105;15455;15456;16523;18931;19400;19401;19622;19623;19624;19625;19727;19728;19729;20162;20163;21198;21199;21200;21890;21891;21951;22375	1183;1184;1185;1186;3487;4638;4639;5878;5879;5880;5943;5944;5945;5946;5947;5948;6466;6467;7830;7888;7889;9166;9201;10950;10951;10952;10953;10954;10955;10956;16658;17862;17863;18717;18718;18719;18720;19176;19177;20514;23567;24178;24179;24180;24461;24462;24463;24464;24601;24602;24603;24604;24605;25208;25209;26461;26462;26463;26464;26465;26466;27312;27313;27386;27902;27903	1183;1185;3487;4639;5878;5880;5943;5944;5945;6466;6467;7830;7888;9166;9201;10951;16658;17863;18717;19176;20514;23567;24180;24461;24464;24601;24603;25209;26466;27312;27386;27903	210		69
F5J038	F5J038	20	20	20	tr|F5J038|F5J038_9BACT 30S ribosomal protein S4 OS=Dysgonomonas gadei ATCC BAA-286 OX=742766 GN=rpsD PE=3 SV=1	1	20	20	20	19	14	19	14	19	14	79.7	79.7	79.7	22.856	202	202	0	223.27	76.2	67.8	618470000	468050000	150420000	44176000	33432000	10745000	60	1170	174;175;700;3679;3680;4647;5446;7170;7171;7495;7584;7947;8135;10316;12142;12184;12185;12477;15501;15654	True;True;True;True;True;True;True;True;True;True;True;True;True;True;True;True;True;True;True;True	178;179;720;3775;3776;4765;5595;7371;7372;7700;7792;8162;8353;10601;12480;12522;12523;12823;15931;16085	252;253;254;1052;5269;5270;5271;5272;6688;6689;7954;7955;7956;7957;10496;10497;10498;10499;10500;10501;10502;11007;11150;11151;11693;11694;11957;15019;15020;17671;17725;17726;17727;17728;17729;17730;17731;17732;17733;18171;18172;22687;22688;22894	325;326;327;328;1319;6581;6582;6583;6584;8381;8382;8383;8384;8385;9964;9965;9966;9967;9968;13071;13072;13073;13074;13075;13076;13077;13078;13675;13841;13842;14488;14489;14490;14491;14812;18607;18608;21968;22037;22038;22039;22040;22041;22042;22043;22044;22045;22046;22047;22048;22049;22050;22051;22052;22053;22582;22583;28293;28294;28295;28296;28550	325;326;1319;6581;6584;8381;9967;13073;13076;13675;13841;14491;14812;18607;21968;22038;22051;22583;28294;28550	555;1062		35;38
F5J1L1	F5J1L1	10	10	10	tr|F5J1L1|F5J1L1_9BACT Uncharacterized protein OS=Dysgonomonas gadei ATCC BAA-286 OX=742766 GN=HMPREF9455_03228 PE=4 SV=1	1	10	10	10	10	5	10	5	10	5	70.9	70.9	70.9	15.072	134	134	0	85.423	70.9	41	354340000	332570000	21778000	35434000	33257000	2177800	28	1403	104;4301;5035;5036;5355;5356;7000;8218;8987;13920	True;True;True;True;True;True;True;True;True;True	108;4410;5165;5166;5504;5505;7192;8439;9223;14301	147;148;6183;6184;6185;6186;7262;7263;7264;7821;7822;7823;7824;7825;10225;10226;12076;12077;12078;13109;20334	192;193;194;7741;7742;7743;7744;7745;9074;9075;9076;9077;9800;9801;9802;9803;9804;9805;12755;12756;14970;14971;14972;14973;14974;16203;16204;25430;25431	192;7743;9075;9077;9800;9805;12755;14970;16203;25430
F5IXP3	F5IXP3	33	33	33	tr|F5IXP3|F5IXP3_9BACT Galactokinase OS=Dysgonomonas gadei ATCC BAA-286 OX=742766 GN=HMPREF9455_01860 PE=3 SV=1	1	33	33	33	33	8	33	8	33	8	77.4	77.4	77.4	42.573	380	380	0	286.23	77.4	29.7	800230000	775300000	24927000	33343000	32304000	1038600	58	773	247;248;896;1164;1345;1440;1441;1592;1630;1631;2929;3199;3344;6477;6478;7206;7451;7727;7736;8677;8678;9012;9013;9243;9738;12187;12273;14380;14381;14382;14815;14816;15264	True;True;True;True;True;True;True;True;True;True;True;True;True;True;True;True;True;True;True;True;True;True;True;True;True;True;True;True;True;True;True;True;True	253;254;921;922;1201;1393;1489;1490;1643;1681;1682;3012;3286;3434;6657;6658;6659;6660;7407;7655;7938;7947;8902;8903;9248;9249;9488;10004;12525;12613;14775;14776;14777;15221;15222;15681	365;366;367;1344;1345;1346;1347;1756;1757;2048;2049;2050;2051;2181;2182;2385;2426;2427;4237;4608;4794;4795;9480;9481;9482;9483;9484;9485;10557;10558;10945;10946;11370;11371;11381;11382;11383;12672;12673;13144;13145;13146;13473;13474;13475;14175;14176;17735;17736;17867;21058;21059;21060;21061;21732;21733;22358	465;466;467;1684;1685;1686;1687;2201;2202;2203;2550;2551;2552;2553;2554;2555;2719;2720;2721;2969;3019;3020;5279;5748;5749;5973;5974;5975;11837;11838;11839;11840;11841;11842;11843;11844;11845;11846;13138;13139;13601;13602;14097;14098;14099;14100;14114;14115;14116;15673;15674;16251;16252;16253;16254;16664;16665;16666;17555;17556;17557;22056;22057;22220;22221;26294;26295;26296;26297;26298;27125;2712…	465;467;1686;2202;2552;2720;2721;2969;3019;3020;5279;5749;5974;11837;11846;13138;13601;14100;14114;15673;15674;16253;16254;16665;17556;22056;22220;26294;26296;26297;27126;27127;27883	384;385		37;57
F5IT97	F5IT97	16	16	16	tr|F5IT97|F5IT97_9BACT Malate dehydrogenase OS=Dysgonomonas gadei ATCC BAA-286 OX=742766 GN=mdh PE=3 SV=1	1	16	16	16	16	7	16	7	16	7	61.3	61.3	61.3	32.952	313	313	0	197.72	61.3	28.4	397530000	321520000	76008000	39753000	32152000	7600800	39	181	536;2531;2825;3613;3791;4177;4628;5219;6239;7503;7658;8867;12599;14124;14151;15577	True;True;True;True;True;True;True;True;True;True;True;True;True;True;True;True	547;2606;2907;3709;3890;4284;4746;5359;5360;6403;7708;7867;9098;12946;14508;14535;16007	768;769;3647;3648;4089;4090;5183;5446;6005;6664;7581;7582;7583;9104;9105;9106;11018;11019;11259;12931;12932;12933;12934;18350;20630;20631;20666;22794	959;960;961;962;4556;4557;5098;5099;6468;6815;6816;6817;6818;7527;7528;7529;8351;8352;9479;9480;9481;9482;9483;11367;11368;11369;11370;13687;13688;13967;13968;13969;13970;15989;15990;15991;15992;22800;25784;25785;25786;25787;25826;25827;25828;28423	959;4556;5098;6468;6817;7527;8351;9482;11367;13687;13968;15989;22800;25785;25827;28423	77		64
F5J0X6	F5J0X6	7	7	7	tr|F5J0X6|F5J0X6_9BACT Uncharacterized protein OS=Dysgonomonas gadei ATCC BAA-286 OX=742766 GN=HMPREF9455_02993 PE=4 SV=1	1	7	7	7	7	0	7	0	7	0	47	47	47	10.629	100	100	0	34.735	47	0	192120000	192120000	0	32019000	32019000	0	10	1327	273;654;6447;6448;7315;7866;8757	True;True;True;True;True;True;True	279;673;6625;6626;7516;8080;8983	403;404;966;967;9441;9442;10729;11585;12774;12775	511;512;1206;1207;11793;11794;13342;14360;15798;15799	511;1206;11793;11794;13342;14360;15799
F5IW10	F5IW10	26	26	26	tr|F5IW10|F5IW10_9BACT Propionyl-CoA carboxylase subunit beta OS=Dysgonomonas gadei ATCC BAA-286 OX=742766 GN=HMPREF9455_01060 PE=4 SV=1	1	26	26	26	25	16	25	16	25	16	49.2	49.2	49.2	56.174	516	516	0	323.31	49.2	36.4	915160000	712790000	202370000	39790000	30991000	8798700	72	540	1819;2399;3832;5487;5488;5489;5809;6567;7115;7593;8026;8519;9516;10099;11962;12415;12565;12566;12693;13607;13971;14677;14735;15232;15324;15325	True;True;True;True;True;True;True;True;True;True;True;True;True;True;True;True;True;True;True;True;True;True;True;True;True;True	1875;2472;3931;5636;5637;5638;5639;5967;6751;7314;7801;8242;8743;9773;9774;9775;10383;12297;12759;12911;12912;13044;13981;14353;15082;15140;15648;15745;15746	2673;2674;2675;3465;5502;5503;8021;8022;8023;8024;8025;8026;8027;8028;8492;9616;9617;10409;11165;11804;12479;13873;13874;13875;13876;13877;13878;14699;14700;17409;17410;17411;17412;17413;18070;18071;18304;18305;18306;18479;18480;19884;19885;19886;19887;20401;20402;21513;21514;21601;22307;22308;22444;22445;22446;22447;22448;22449	3339;3340;3341;4331;4332;6884;6885;6886;10051;10052;10053;10054;10055;10056;10057;10058;10059;10060;10061;10062;10063;10613;12010;12011;12012;12013;12973;13859;14613;14614;15442;15443;17172;17173;17174;17175;17176;17177;17178;17179;17180;18213;18214;21634;21635;21636;21637;21638;21639;22460;22461;22462;22745;22746;22747;22748;22969;22970;24835;24836;24837;24838;24839;24840;24841;24842;24843;24844…	3340;4332;6886;10057;10059;10062;10613;12010;12973;13859;14613;15443;17176;18213;21635;22462;22745;22748;22969;24840;25511;26858;26964;27824;27990;27992	251	91;92	317	252;316
F5J063	F5J063	15	15	15	tr|F5J063|F5J063_9BACT 50S ribosomal protein L4 OS=Dysgonomonas gadei ATCC BAA-286 OX=742766 GN=rplD PE=3 SV=1	1	15	15	15	15	7	15	7	15	7	52.2	52.2	52.2	23.005	209	209	0	113.1	52.2	36.8	412680000	338480000	74201000	37516000	30771000	6745600	23	1194	1681;4900;6334;6335;7312;7633;9245;9246;9247;10273;10708;11448;13130;13739;13740	True;True;True;True;True;True;True;True;True;True;True;True;True;True;True	1734;5028;6501;6502;7513;7842;9490;9491;9492;9493;10558;11005;11767;13491;14115;14116;14117	2491;7066;9273;9274;9275;10725;11224;11225;13478;13479;13480;13481;13482;13483;14945;14946;15595;15596;16664;16665;16666;19161;20078;20079;20080;20081;20082;20083	3102;8838;8839;11589;11590;11591;13338;13928;13929;16669;16670;16671;16672;16673;16674;16675;18517;18518;19357;19358;20684;20685;20686;20687;23873;23874;25102;25103;25104;25105;25106;25107;25108;25109;25110	3102;8839;11590;11591;13338;13928;16669;16671;16672;18518;19357;20684;23874;25104;25110	569;570		9;20
F5IT93	F5IT93	15	15	15	tr|F5IT93|F5IT93_9BACT Acetolactate synthase, small subunit OS=Dysgonomonas gadei ATCC BAA-286 OX=742766 GN=HMPREF9455_00310 PE=4 SV=1	1	15	15	15	15	5	15	5	15	5	69.4	69.4	69.4	21.097	183	183	0	70.882	69.4	39.3	2780600000	332190000	2448400000	252780000	30199000	222580000	27	178	4051;5889;5890;6278;6279;7699;8763;8764;8843;8844;11097;11554;12721;12964;13065	True;True;True;True;True;True;True;True;True;True;True;True;True;True;True	4155;6047;6048;6442;6443;7908;8989;8990;9074;9075;11406;11876;13073;13322;13424	5838;8600;8601;9185;9186;11328;11329;12781;12782;12783;12784;12785;12898;12899;12900;12901;16161;16162;16813;18524;18525;18915;18916;19061	7321;10739;10740;11471;11472;11473;14050;14051;14052;15808;15809;15810;15811;15812;15949;15950;15951;15952;15953;20053;20054;20858;23022;23023;23541;23542;23735;23736	7321;10739;10740;11471;11473;14052;15808;15812;15949;15953;20053;20858;23023;23541;23735
F5IV27	F5IV27	5	5	5	tr|F5IV27|F5IV27_9BACT 50S ribosomal protein L35 OS=Dysgonomonas gadei ATCC BAA-286 OX=742766 GN=rpmI PE=3 SV=1	1	5	5	5	5	2	5	2	5	2	36.9	36.9	36.9	7.3799	65	65	0	52.58	36.9	21.5	107710000	60353000	47353000	53853000	30177000	23676000	16	397	3542;10291;10292;11423;11533	True;True;True;True;True	3637;10575;10576;11742;11855	5084;14972;14973;14974;14975;14976;14977;14978;14979;14980;14981;16629;16788	6336;6337;18550;18551;18552;18553;18554;18555;18556;18557;18558;18559;18560;18561;20641;20833	6337;18552;18555;20641;20833
F5IZZ7	F5IZZ7	9	9	9	tr|F5IZZ7|F5IZZ7_9BACT Ferritin OS=Dysgonomonas gadei ATCC BAA-286 OX=742766 GN=HMPREF9455_02664 PE=3 SV=1	1	9	9	9	9	4	9	4	9	4	52.5	52.5	52.5	18.502	162	162	0	144.01	52.5	30.9	218290000	206320000	11973000	31185000	29474000	1710400	18	1148	2058;4478;8068;9373;9374;10441;13757;14618;14619	True;True;True;True;True;True;True;True;True	2116;4593;8284;9625;9626;9627;10727;10728;14134;15020;15021	2996;2997;2998;6447;6448;11865;13669;13670;13671;13672;13673;13674;13675;13676;13677;13678;15199;15200;15201;15202;20114;20115;20116;21424;21425	3738;3739;3740;8077;8078;14691;16916;16917;16918;16919;16920;16921;16922;16923;16924;16925;16926;16927;16928;18828;18829;18830;18831;25149;25150;25151;25152;25153;26748;26749	3738;8078;14691;16916;16918;18830;25150;26748;26749	549	184	147	55
F5IVS7	F5IVS7	31	31	31	tr|F5IVS7|F5IVS7_9BACT Uncharacterized protein OS=Dysgonomonas gadei ATCC BAA-286 OX=742766 GN=HMPREF9455_00977 PE=3 SV=1	1	31	31	31	31	12	31	12	31	12	79.5	79.5	79.5	33.352	307	307	0	172.06	79.5	55	441120000	411000000	30119000	31509000	29357000	2151400	57	489	400;401;402;1230;1665;3375;3376;3377;4401;7157;7158;7387;7439;7440;7543;8137;9302;9303;9796;9955;9956;10527;11088;11735;11736;13726;14285;14286;15154;15700;15701	True;True;True;True;True;True;True;True;True;True;True;True;True;True;True;True;True;True;True;True;True;True;True;True;True;True;True;True;True;True;True	409;410;411;1274;1717;3466;3467;3468;4514;7357;7358;7590;7641;7642;7749;8355;9554;9555;10065;10228;10229;10230;10231;10815;11397;12064;12065;14101;14673;14674;14675;14676;15569;16132;16133;16134	580;581;582;583;1871;1872;2470;4841;4842;4843;4844;4845;6335;6336;6337;10476;10477;10478;10479;10480;10838;10922;10923;10924;10925;11087;11088;11959;13565;13566;13567;13568;14256;14499;14500;14501;14502;14503;14504;14505;15327;15328;16151;17069;17070;17071;17072;20060;20885;20886;20887;20888;20889;20890;20891;22205;22949;22950;22951;22952;22953;22954	729;730;731;732;2336;2337;2338;3072;6032;6033;6034;6035;6036;6037;7933;7934;7935;7936;7937;13050;13051;13052;13053;13054;13469;13576;13577;13578;13579;13580;13581;13766;13767;14814;16789;16790;16791;16792;16793;17658;17976;17977;17978;17979;17980;17981;17982;19003;19004;19005;20041;20042;21185;21186;21187;21188;21189;21190;25079;26082;26083;26084;26085;26086;26087;26088;27705;28615;28616;28617;28…	729;731;732;2336;3072;6032;6033;6037;7933;13050;13053;13469;13577;13581;13766;14814;16792;16793;17658;17977;17981;19005;20041;21185;21189;25079;26083;26087;27705;28619;28620	227;228;229	83	17;123;297	250
F5J058	F5J058	20	20	20	tr|F5J058|F5J058_9BACT 30S ribosomal protein S3 OS=Dysgonomonas gadei ATCC BAA-286 OX=742766 GN=rpsC PE=3 SV=1	1	20	20	20	19	12	19	12	19	12	63.5	63.5	63.5	28.031	252	252	0	81.298	60.3	45.6	563740000	463870000	99865000	35234000	28992000	6241600	46	1189	170;171;1849;1922;4496;4940;5245;5246;6716;6717;7096;7329;7501;9049;9148;9298;10733;10734;13355;14442	True;True;True;True;True;True;True;True;True;True;True;True;True;True;True;True;True;True;True;True	174;175;1905;1978;4612;5068;5387;5388;6903;6904;7294;7531;7706;9285;9388;9549;11030;11031;13724;14840	245;246;247;248;2715;2813;6473;6474;6475;7129;7130;7626;7627;7628;7629;7630;9827;9828;9829;10384;10745;10746;10747;11013;11014;11015;13196;13338;13339;13555;13556;15630;15631;15632;15633;15634;15635;15636;19510;21143;21144	315;316;317;318;319;3388;3389;3507;8111;8112;8113;8921;8922;9534;9535;9536;9537;9538;9539;12261;12262;12263;12947;13358;13359;13360;13361;13681;13682;13683;13684;16313;16501;16502;16776;16777;19401;19402;19403;19404;19405;19406;19407;19408;24321;26388;26389;26390	316;319;3388;3507;8112;8921;9534;9536;12262;12263;12947;13361;13684;16313;16502;16776;19402;19406;24321;26388
F5IW58	F5IW58	4	4	4	tr|F5IW58|F5IW58_9BACT Uncharacterized protein OS=Dysgonomonas gadei ATCC BAA-286 OX=742766 GN=HMPREF9455_01108 PE=4 SV=1	1	4	4	4	4	4	4	4	4	4	60	60	60	7.2835	65	65	0	36.198	60	60	134740000	115650000	19094000	33686000	28912000	4773500	18	571	2044;6049;6050;8900	True;True;True;True	2101;6211;6212;9131	2971;2972;8831;8832;8833;8834;8835;12984;12985;12986;12987;12988	3701;3702;3703;3704;11027;11028;11029;11030;11031;11032;11033;16052;16053;16054;16055;16056;16057;16058	3702;11030;11031;16057
F5IT59	F5IT59	16	16	16	tr|F5IT59|F5IT59_9BACT Thiol peroxidase OS=Dysgonomonas gadei ATCC BAA-286 OX=742766 GN=tpx PE=3 SV=1	1	16	16	16	16	4	16	4	16	4	98.2	98.2	98.2	17.513	167	167	0	176.27	98.2	40.7	247890000	245570000	2313900	27543000	27286000	257100	31	172	1220;2329;2330;2366;3575;3916;9819;9850;9851;9856;11435;12670;12671;13574;13575;14791	True;True;True;True;True;True;True;True;True;True;True;True;True;True;True;True	1264;2399;2400;2439;3671;4019;10089;10120;10121;10126;11754;13020;13021;13022;13948;13949;15197	1860;3366;3367;3415;5137;5654;14318;14319;14361;14362;14363;14364;14369;16647;18445;18446;18447;18448;19837;19838;21702;21703	2321;2322;4200;4201;4202;4203;4267;6408;7086;17751;17752;17809;17810;17811;17812;17813;17814;17815;17822;20664;22923;22924;22925;22926;22927;24766;24767;24768;24769;27087;27088;27089;27090;27091;27092	2322;4200;4202;4267;6408;7086;17752;17811;17812;17822;20664;22923;22924;24767;24769;27092	70		141
F5IUS6	F5IUS6	14	14	14	tr|F5IUS6|F5IUS6_9BACT 50S ribosomal protein L9 OS=Dysgonomonas gadei ATCC BAA-286 OX=742766 GN=rplI PE=3 SV=1	1	14	14	14	14	8	14	8	14	8	85.7	85.7	85.7	16.015	147	147	0	111.49	85.7	72.1	331870000	271140000	60737000	33187000	27114000	6073700	30	334	1269;1527;1601;2499;2500;7666;7934;8204;8223;10745;13474;13475;14134;14237	True;True;True;True;True;True;True;True;True;True;True;True;True;True	1315;1577;1652;2574;2575;7875;8149;8424;8444;11043;13847;13848;14518;14623	1935;2286;2287;2288;2289;2395;3609;3610;3611;3612;11277;11278;11677;12055;12085;12086;12087;15650;15651;19680;19681;19682;19683;19684;20644;20645;20810	2416;2847;2848;2849;2850;2981;4514;4515;4516;4517;4518;13993;13994;14469;14470;14943;14984;14985;14986;14987;19426;19427;24541;24542;24543;24544;24545;24546;24547;25803;25804;25998	2416;2847;2981;4514;4518;13993;14469;14943;14984;19427;24541;24547;25804;25998
F5J366	F5J366	13	13	13	tr|F5J366|F5J366_9BACT 50S ribosomal protein L28 OS=Dysgonomonas gadei ATCC BAA-286 OX=742766 GN=rpmB PE=3 SV=1	1	13	13	13	13	4	13	4	13	4	63.3	63.3	63.3	8.8332	79	79	0	31.116	63.3	36.7	182470000	159430000	23043000	30412000	26572000	3840500	16	1632	890;891;3938;3939;5721;6019;7046;7047;7180;7181;11377;12121;12122	True;True;True;True;True;True;True;True;True;True;True;True;True	914;915;916;4041;4042;5877;6179;7241;7242;7243;7244;7381;7382;11696;12459;12460	1331;1332;1333;1334;1335;1336;5679;5680;5681;8379;8786;8787;10304;10305;10306;10307;10308;10309;10517;10518;16564;17641;17642	1670;1671;1672;1673;1674;1675;1676;7119;7120;7121;10483;10970;10971;12855;12856;12857;12858;12859;12860;13094;13095;20567;21928;21929	1674;1675;7119;7121;10483;10970;12856;12860;13094;13095;20567;21928;21929	744	259	17	13
F5IXW7	F5IXW7	16	16	16	tr|F5IXW7|F5IXW7_9BACT Rubrerythrin OS=Dysgonomonas gadei ATCC BAA-286 OX=742766 GN=HMPREF9455_01934 PE=4 SV=1	1	16	16	16	16	3	16	3	16	3	65.1	65.1	65.1	21.815	192	192	0	36.809	65.1	18.8	269480000	255420000	14062000	26948000	25542000	1406200	31	811	2520;2623;2624;2625;2724;3820;5061;7131;9362;9363;12042;12815;13890;13901;13902;15638	True;True;True;True;True;True;True;True;True;True;True;True;True;True;True;True	2595;2698;2699;2700;2803;3919;5193;7330;9614;9615;12378;13169;14268;14279;14280;14281;16068	3635;3769;3770;3771;3772;3773;3933;5483;5484;5485;7303;10436;13652;13653;13654;13655;17528;18674;20287;20288;20289;20306;20307;20308;22871;22872	4543;4702;4703;4704;4705;4706;4707;4708;4709;4710;4915;6860;6861;6862;6863;9127;13004;16896;16897;16898;16899;16900;16901;21786;23216;25363;25364;25365;25388;25389;25390;25391;28524;28525	4543;4702;4706;4710;4915;6862;9127;13004;16896;16899;21786;23216;25365;25388;25390;28525	398		146
F5J2A3	F5J2A3	25	25	25	tr|F5J2A3|F5J2A3_9BACT IPT/TIG domain-containing protein OS=Dysgonomonas gadei ATCC BAA-286 OX=742766 GN=HMPREF9455_03362 PE=4 SV=1	1	25	25	25	25	0	25	0	25	0	76.5	76.5	76.5	48.114	434	434	0	323.31	76.5	0	478190000	478190000	0	25168000	25168000	0	43	1511	1386;2375;2672;2673;3662;4305;5132;5363;5364;5539;6972;7086;8320;8658;9005;9006;9353;9965;11138;12005;13930;14040;14504;14551;15066	True;True;True;True;True;True;True;True;True;True;True;True;True;True;True;True;True;True;True;True;True;True;True;True;True	1435;2448;2749;2750;3758;4414;5269;5270;5512;5513;5691;7163;7284;8540;8883;9241;9242;9605;10241;11450;12341;14311;14423;14905;14952;15476	2112;2113;3432;3848;3849;5240;6193;7414;7415;7416;7417;7836;7837;8112;8113;8114;10189;10372;10373;12213;12214;12645;13133;13134;13135;13639;14520;16233;16234;16235;16236;17480;20352;20508;21246;21303;22081	2630;2631;2632;4286;4803;4804;6545;6546;7757;9265;9266;9267;9268;9269;9820;9821;9822;9823;9824;10163;10164;10165;12712;12713;12934;12935;15132;15133;15134;15635;16236;16237;16238;16239;16875;16876;16877;17999;20153;20154;20155;20156;20157;20158;21729;25453;25634;25635;26520;26587;26588;27555	2630;4286;4803;4804;6546;7757;9267;9821;9824;10164;12712;12935;15134;15635;16236;16239;16876;17999;20153;21729;25453;25635;26520;26588;27555	674		415
F5IUB7	F5IUB7	17	17	17	tr|F5IUB7|F5IUB7_9BACT Uncharacterized protein OS=Dysgonomonas gadei ATCC BAA-286 OX=742766 GN=HMPREF9455_00684 PE=4 SV=1	1	17	17	17	17	3	17	3	17	3	50.9	50.9	50.9	34.117	320	320	0	191.12	50.9	11.6	313830000	310460000	3376600	24141000	23881000	259740	33	265	2293;2775;2869;2870;3200;3201;4274;4534;5171;5491;7194;8459;8460;8461;9237;12769;12942	True;True;True;True;True;True;True;True;True;True;True;True;True;True;True;True;True	2361;2856;2951;2952;3287;3288;4383;4650;5310;5642;7395;8681;8682;8683;9481;9482;13122;13299	3317;4027;4153;4154;4609;4610;4611;6153;6154;6536;7484;8032;8033;10534;10535;12395;12396;12397;12398;12399;13465;13466;13467;18611;18871	4142;5025;5171;5172;5750;5751;5752;5753;5754;5755;7707;7708;8187;9350;10068;10069;10070;13113;13114;15341;15342;15343;15344;15345;15346;16651;16652;16653;16654;16655;16656;16657;23140;23483	4142;5025;5171;5172;5750;5752;7707;8187;9350;10069;13114;15341;15342;15343;16652;23140;23483		47		1
F5J037	F5J037	28	28	28	tr|F5J037|F5J037_9BACT DNA-directed RNA polymerase subunit alpha OS=Dysgonomonas gadei ATCC BAA-286 OX=742766 GN=rpoA PE=3 SV=1	1	28	28	28	28	9	28	9	28	9	76.7	76.7	76.7	37.342	330	330	0	268	76.7	32.4	484190000	425940000	58249000	26900000	23663000	3236100	59	1169	588;589;3618;3619;3801;5350;5351;5352;5478;5758;6319;6331;6333;8765;9007;10276;10277;11028;11029;11478;11642;11643;13154;13897;14317;15561;15562;15563	True;True;True;True;True;True;True;True;True;True;True;True;True;True;True;True;True;True;True;True;True;True;True;True;True;True;True;True	602;603;604;3714;3715;3900;5499;5500;5501;5627;5915;6485;6498;6500;8991;9243;10561;10562;11337;11338;11797;11968;11969;13515;14275;14709;15991;15992;15993	856;857;858;859;860;5188;5189;5459;7815;7816;7817;7818;8005;8427;9252;9253;9266;9267;9270;9271;9272;12786;12787;13136;13137;13138;14950;14951;14952;14953;14954;16059;16060;16710;16926;16927;16928;16929;16930;16931;16932;19196;20301;20951;22770;22771;22772;22773;22774;22775	1070;1071;1072;1073;1074;1075;6476;6477;6834;9791;9792;9793;9794;9795;9796;10031;10537;11561;11562;11577;11578;11579;11580;11581;11582;11586;11587;11588;15813;15814;15815;16240;16241;16242;18523;18524;18525;18526;18527;18528;18529;19915;19916;20738;20995;20996;20997;20998;20999;21000;21001;21002;23915;25382;25383;26156;28394;28395;28396;28397;28398;28399	1070;1075;6476;6477;6834;9791;9794;9796;10031;10537;11561;11578;11586;15813;16241;18524;18529;19915;19916;20738;20995;20999;23915;25383;26156;28394;28395;28399
F5J052	F5J052	17	17	17	tr|F5J052|F5J052_9BACT 50S ribosomal protein L5 OS=Dysgonomonas gadei ATCC BAA-286 OX=742766 GN=rplE PE=3 SV=1	1	17	17	17	16	13	16	13	16	13	55.6	55.6	55.6	21.263	187	187	0	158.77	54	55.6	346240000	274170000	72066000	28853000	22848000	6005500	39	1183	5369;6130;6309;6310;6813;6814;6867;6868;7303;7333;7444;9569;9736;12504;12505;12819;12820	True;True;True;True;True;True;True;True;True;True;True;True;True;True;True;True;True	5518;6294;6474;6475;7001;7002;7056;7057;7504;7535;7646;9830;10002;12850;12851;13173;13174	7842;8955;8956;9235;9236;9237;9238;9955;9956;9957;10034;10035;10036;10037;10038;10039;10708;10709;10755;10756;10931;10932;13949;13950;14172;18207;18208;18209;18679;18680;18681;18682;18683	9829;11183;11184;11185;11186;11187;11539;11540;11541;11542;12417;12418;12419;12420;12516;12517;12518;12519;12520;12521;13313;13314;13370;13371;13372;13587;13588;17274;17275;17549;22622;22623;22624;23222;23223;23224;23225;23226;23227;23228;23229;23230	9829;11184;11540;11541;12417;12418;12516;12517;13313;13372;13587;17274;17549;22622;22624;23224;23226
F5J0S9	F5J0S9	30	30	30	tr|F5J0S9|F5J0S9_9BACT Uncharacterized protein OS=Dysgonomonas gadei ATCC BAA-286 OX=742766 GN=HMPREF9455_02946 PE=4 SV=1	1	30	30	30	30	12	30	12	30	12	50.9	50.9	50.9	57.469	507	507	0	168.1	50.9	27	531690000	478750000	52935000	25319000	22798000	2520700	58	1305	662;786;787;1114;1115;1336;2132;2583;2687;4313;5735;6657;6938;6939;7063;8779;10372;10373;10491;10859;10860;11468;11841;11842;12529;13164;13165;14980;14988;15497	True;True;True;True;True;True;True;True;True;True;True;True;True;True;True;True;True;True;True;True;True;True;True;True;True;True;True;True;True;True	682;809;810;1144;1145;1383;2194;2195;2658;2764;4422;5892;6844;7129;7130;7260;9006;9007;10657;10658;10659;10779;11159;11160;11787;12170;12171;12875;13525;13526;15389;15397;15927	983;1174;1175;1176;1177;1666;1667;1668;1669;1670;2036;2037;3090;3091;3092;3093;3094;3095;3719;3874;6205;8399;9739;9740;10143;10144;10145;10333;10334;12806;12807;12808;12809;15106;15107;15108;15109;15110;15111;15112;15276;15805;15806;15807;16698;17223;17224;17225;18253;18254;19209;19210;19211;19212;19213;19214;21954;21955;21965;21966;21967;22682	1228;1476;1477;1478;1479;1480;2090;2091;2092;2093;2094;2095;2096;2534;2535;2536;3855;3856;3857;3858;3859;3860;4642;4643;4644;4840;7777;10505;12163;12164;12651;12652;12653;12890;12891;15841;15842;15843;15844;18721;18722;18723;18724;18725;18726;18727;18933;18934;19611;19612;19613;19614;19615;20721;21396;21397;21398;21399;22681;22682;23931;23932;23933;23934;23935;23936;23937;27389;27390;27403;27404;…	1228;1477;1480;2090;2092;2534;3855;4644;4840;7777;10505;12164;12651;12652;12890;15841;18722;18727;18934;19612;19614;20721;21396;21399;22682;23933;23937;27389;27403;28286	605;606;607;608;609		224;485;486;487;494
F5IVR7	F5IVR7	32	32	32	tr|F5IVR7|F5IVR7_9BACT Glutamate dehydrogenase OS=Dysgonomonas gadei ATCC BAA-286 OX=742766 GN=HMPREF9455_00967 PE=3 SV=1	1	32	32	32	32	10	32	10	32	10	82	82	82	48.744	444	444	0	209.02	82	36.5	686960000	655510000	31451000	23688000	22604000	1084500	59	480	80;81;1466;3367;3368;3573;3809;4247;4909;4967;5431;6387;6647;6648;7065;7906;8210;8266;8267;8858;8859;8968;9426;10534;10535;11437;14502;14503;14682;14934;15220;15656	True;True;True;True;True;True;True;True;True;True;True;True;True;True;True;True;True;True;True;True;True;True;True;True;True;True;True;True;True;True;True;True	81;82;83;84;1516;3458;3459;3669;3908;4356;5037;5095;5580;6557;6834;6835;7262;8121;8431;8486;8487;9089;9090;9203;9679;10822;10823;11756;14903;14904;15087;15342;15636;16087	110;111;112;113;114;115;116;2211;4832;4833;4834;5135;5470;6108;6109;7080;7163;7932;7933;7934;7935;7936;9348;9729;9730;10336;11640;12063;12064;12065;12145;12146;12920;12921;12922;12923;13083;13084;13747;15336;15337;15338;15339;16649;21243;21244;21245;21519;21520;21521;21892;21893;22294;22295;22896;22897	146;147;148;149;150;151;152;153;2753;2754;6022;6023;6024;6406;6845;6846;7655;7656;7657;8864;8961;9941;9942;9943;9944;9945;9946;11680;12150;12151;12152;12894;14425;14954;14955;14956;14957;15056;15057;15977;15978;15979;15980;16173;16174;16175;16176;16177;17006;17007;19013;19014;19015;19016;20666;26517;26518;26519;26863;26864;26865;27314;27315;27808;27809;28552;28553;28554;28555	147;153;2754;6022;6023;6406;6846;7657;8864;8961;9944;11680;12150;12152;12894;14425;14957;15056;15057;15977;15979;16174;17007;19014;19015;20666;26517;26519;26864;27315;27808;28554	222;223	82	369;383	380
F5J0F5	F5J0F5	33	33	33	tr|F5J0F5|F5J0F5_9BACT AcetylCoA_hyd_C domain-containing protein OS=Dysgonomonas gadei ATCC BAA-286 OX=742766 GN=HMPREF9455_02822 PE=4 SV=1	1	33	33	33	31	16	31	16	31	16	83.5	83.5	83.5	54.901	498	498	0	289.86	83.5	49.6	654500000	560020000	94481000	26180000	22401000	3779200	83	1244	237;780;1010;1770;2424;2425;3551;3552;3599;3890;4852;4853;5819;5976;5977;5978;6514;6692;6879;6880;7661;8194;9479;11705;11706;12919;13306;13845;14014;14135;14179;14753;15069	True;True;True;True;True;True;True;True;True;True;True;True;True;True;True;True;True;True;True;True;True;True;True;True;True;True;True;True;True;True;True;True;True	242;803;1039;1825;2498;2499;2500;3646;3647;3695;3989;4980;4981;5977;6134;6135;6136;6698;6879;7068;7069;7870;8414;9735;12034;12035;13274;13673;14222;14397;14519;14565;15158;15479	350;1166;1508;1509;2609;3502;3503;3504;3505;5094;5095;5165;5166;5167;5595;5596;5597;5598;7003;7004;7005;7006;8505;8715;8716;8717;8718;8719;8720;9546;9547;9798;9799;10053;10054;10055;10056;10057;11262;11263;11264;11265;12042;12043;12044;13824;13825;17027;17028;17029;18834;19439;19440;19441;20226;20473;20646;20647;20712;21634;22086;22087	447;1467;1889;1890;1891;3261;4380;4381;4382;4383;6350;6351;6352;6442;6443;6444;6445;6446;6447;7014;7015;7016;7017;7018;7019;7020;7021;7022;7023;8760;8761;8762;8763;8764;8765;10627;10628;10880;10881;10882;10883;10884;10885;10886;10887;11922;11923;11924;11925;12229;12230;12231;12542;12543;12544;12545;12546;12547;12548;13973;13974;13975;13976;14926;14927;14928;14929;17109;17110;21128;21129;21130;234…	447;1467;1891;3261;4380;4381;6351;6352;6443;7016;8760;8764;10627;10880;10884;10886;11923;12230;12544;12546;13975;14927;17109;21128;21130;23431;24235;25289;25594;25805;25886;27003;27563	590;591		94;95
F5IVP7	F5IVP7	43	43	43	tr|F5IVP7|F5IVP7_9BACT Uncharacterized protein OS=Dysgonomonas gadei ATCC BAA-286 OX=742766 GN=HMPREF9455_00947 PE=4 SV=1	1	43	43	43	41	16	41	16	41	16	50.2	50.2	50.2	73.209	657	657	0	168.28	50.2	26.5	791680000	661440000	130240000	26389000	22048000	4341400	86	470	511;2168;2523;2541;2593;2594;3118;3228;3473;4021;4022;4264;4730;4951;6531;6532;6538;7104;7130;7193;7342;7826;8090;8091;8367;8368;8927;8928;9020;9122;10751;11388;11623;12320;12321;13137;13138;15109;15110;15117;15118;15208;15475	True;True;True;True;True;True;True;True;True;True;True;True;True;True;True;True;True;True;True;True;True;True;True;True;True;True;True;True;True;True;True;True;True;True;True;True;True;True;True;True;True;True;True	521;2233;2598;2616;2668;2669;3205;3316;3567;4125;4126;4373;4850;5079;6715;6716;6722;7302;7329;7394;7544;8040;8306;8307;8588;8589;9159;9160;9256;9362;11050;11707;11949;12662;12663;13498;13499;15521;15522;15529;15530;15624;15904	724;725;3148;3149;3150;3639;3659;3732;3733;3734;4507;4645;4995;5793;5794;5795;5796;5797;5798;5799;6140;6815;6816;6817;6818;7144;7145;9568;9569;9570;9577;9578;10394;10395;10435;10533;10770;11514;11895;11896;11897;11898;12275;12276;13024;13025;13026;13156;13157;13301;15659;15660;15661;16580;16581;16582;16902;16903;16904;16905;17936;17937;19172;19173;19174;22146;22147;22155;22156;22275;22276;22277;2…	897;898;3921;3922;3923;4548;4569;4661;4662;4663;5631;5800;6225;7262;7263;7264;7265;7266;7267;7268;7269;7270;7692;8534;8535;8536;8537;8938;8939;8940;11950;11951;11952;11960;11961;11962;11963;11964;12957;12958;12959;13003;13112;13387;14274;14275;14737;14738;14739;14740;15205;15206;16100;16101;16102;16266;16267;16453;19438;19439;19440;20585;20586;20587;20962;20963;20964;20965;20966;20967;20968;22304…	898;3923;4548;4569;4661;4662;5631;5800;6225;7262;7265;7692;8536;8939;11950;11952;11964;12957;13003;13112;13387;14274;14737;14738;15205;15206;16100;16102;16267;16453;19438;20587;20963;22304;22305;23890;23891;27629;27630;27640;27641;27786;28253
F5J012	F5J012	7	7	7	tr|F5J012|F5J012_9BACT Ribosomal subunit interface protein OS=Dysgonomonas gadei ATCC BAA-286 OX=742766 GN=HMPREF9455_02679 PE=4 SV=1	1	7	7	7	7	1	7	1	7	1	83.8	83.8	83.8	11.09	99	99	0	21.021	83.8	17.2	109150000	107390000	1758300	21830000	21479000	351650	13	1159	8802;9519;9520;11900;12732;14733;14734	True;True;True;True;True;True;True	9031;9778;9779;12231;13084;15138;15139	12838;12839;13882;13883;13884;13885;17310;18541;21597;21598;21599;21600	15882;15883;17184;17185;17186;17187;21512;23045;26959;26960;26961;26962;26963	15883;17185;17187;21512;23045;26959;26963
F5IVR1	F5IVR1	51	51	51	tr|F5IVR1|F5IVR1_9BACT Uncharacterized protein OS=Dysgonomonas gadei ATCC BAA-286 OX=742766 GN=HMPREF9455_00961 PE=3 SV=1	1	51	51	51	50	30	50	30	50	30	71.3	71.3	71.3	83.763	742	742	0	323.31	70.8	51.2	942940000	793010000	149930000	25485000	21433000	4052300	126	476	188;1342;1623;2493;3786;3787;4006;4007;4008;4252;4253;4254;4833;5165;5166;5496;6247;7402;7932;7985;8143;8298;8517;8560;8561;8690;8691;8770;9087;9274;9513;9514;9756;9757;10128;10157;10158;10758;10761;10866;10977;10978;12526;12527;12965;13407;13808;15047;15297;15454;15535	True;True;True;True;True;True;True;True;True;True;True;True;True;True;True;True;True;True;True;True;True;True;True;True;True;True;True;True;True;True;True;True;True;True;True;True;True;True;True;True;True;True;True;True;True;True;True;True;True;True;True	192;1389;1390;1674;2568;3885;3886;4110;4111;4112;4361;4362;4363;4959;5303;5304;5305;5647;6411;7605;8147;8200;8361;8518;8741;8784;8785;8915;8916;8996;9327;9522;9768;9769;9770;9771;10023;10024;10025;10026;10412;10441;10442;11057;11060;11166;11279;11280;12872;12873;13323;13778;14185;15457;15715;15716;15883;15965	273;2043;2044;2045;2418;3602;5435;5436;5437;5438;5439;5767;5768;5769;5770;5771;6114;6115;6116;6117;6118;6119;6120;6121;6122;6123;6124;6125;6974;6975;7467;7468;7469;7470;7471;7472;7473;7474;7475;7476;8039;8040;8041;9115;9116;10868;10869;10870;11674;11675;11744;11968;11969;11970;11971;12186;12477;12531;12532;12533;12689;12690;12691;12692;12792;12793;13253;13518;13519;13865;13866;13867;13868;13869;1…	351;2542;2543;2544;2545;2546;2547;3008;3009;4507;6799;6800;6801;6802;6803;6804;7223;7224;7225;7226;7227;7228;7229;7662;7663;7664;7665;7666;7667;7668;7669;7670;7671;7672;7673;7674;8724;8725;9329;9330;9331;9332;9333;9334;9335;9336;9337;9338;10076;10077;10078;10079;10080;11381;11382;11383;11384;13508;13509;13510;13511;14466;14467;14546;14824;14825;14826;14827;14828;14829;14830;15102;15440;15504;1550…	351;2545;3009;4507;6801;6803;7223;7227;7228;7662;7665;7672;8724;9333;9338;10077;11382;13509;14466;14546;14828;15102;15440;15504;15505;15692;15696;15822;16389;16726;17160;17164;17586;17590;18262;18327;18328;19452;19458;19621;19798;19800;22670;22671;23547;24416;25237;27520;27940;28211;28348	215;216;217;218;219;220	80;81	146;281;285;445;456;663	192;656
F5IZF2	F5IZF2	34	34	34	tr|F5IZF2|F5IZF2_9BACT Uncharacterized protein OS=Dysgonomonas gadei ATCC BAA-286 OX=742766 GN=HMPREF9455_02469 PE=4 SV=1	1	34	34	34	34	0	34	0	34	0	58.9	58.9	58.9	46.394	416	416	0	159.49	58.9	0	535120000	535120000	0	21405000	21405000	0	48	1055	326;327;1315;1316;3148;3149;3330;4142;4143;4260;4548;4549;4677;4679;4695;5066;6916;6917;6918;7961;7962;8153;8426;8922;8958;9933;9934;9935;12288;13144;13563;13564;13962;15595	True;True;True;True;True;True;True;True;True;True;True;True;True;True;True;True;True;True;True;True;True;True;True;True;True;True;True;True;True;True;True;True;True;True	333;334;335;1361;1362;3235;3236;3419;4248;4249;4369;4665;4666;4796;4798;4815;5199;7106;7107;7108;8176;8177;8371;8647;8648;9154;9192;10205;10206;10207;12628;13505;13937;13938;14344;16025	479;480;481;482;483;484;2003;2004;4546;4547;4548;4775;5957;5958;6131;6559;6560;6738;6739;6741;6769;7311;10114;10115;10116;10117;10118;10119;11715;11716;11982;12355;12356;13018;13068;13069;14469;14470;14471;17889;19181;19182;19818;19819;20392;22815	604;605;606;607;608;609;610;611;612;2498;2499;2500;5676;5677;5678;5953;7472;7473;7680;8217;8218;8445;8446;8447;8451;8482;9138;9139;12618;12619;12620;12621;12622;12623;12624;14514;14515;14516;14841;14842;15299;15300;16091;16155;16156;17941;17942;17943;22251;23899;23900;23901;24732;24733;24734;25502;28449	608;612;2498;2499;5676;5678;5953;7472;7473;7680;8217;8218;8447;8451;8482;9139;12618;12620;12623;14515;14516;14841;15300;16091;16156;17941;17942;17943;22251;23899;24732;24734;25502;28449	472;473	163	105;111	415
F5IXI7	F5IXI7	18	18	18	tr|F5IXI7|F5IXI7_9BACT OmpA-like domain-containing protein OS=Dysgonomonas gadei ATCC BAA-286 OX=742766 GN=HMPREF9455_01804 PE=4 SV=1	1	18	18	18	18	10	18	10	18	10	51.6	51.6	51.6	41.992	382	382	0	241.12	51.6	27.7	493020000	442620000	50401000	23477000	21077000	2400000	47	754	788;1086;2087;2758;3142;3166;6047;6820;8007;8378;8615;12147;12538;12880;14287;14776;15349;15350	True;True;True;True;True;True;True;True;True;True;True;True;True;True;True;True;True;True	811;1115;2147;2839;3229;3253;6208;6209;7008;8223;8599;8839;12485;12884;13235;14677;15181;15771;15772	1178;1179;1180;1181;1613;1614;1615;3037;3998;3999;4539;4566;8826;8827;8828;8829;9964;11777;11778;12287;12288;12289;12290;12291;12292;12599;12600;17676;18267;18268;18779;18780;20892;20893;20894;20895;20896;21683;21684;21685;22481;22482;22483;22484	1481;1482;1483;1484;2025;2026;2027;2028;3792;4990;4991;5669;5700;11020;11021;11022;11023;11024;11025;12427;14582;14583;14584;14585;15220;15221;15222;15223;15224;15225;15582;15583;21974;21975;22698;22699;22700;23357;23358;26089;26090;26091;26092;26093;26094;26095;27066;27067;27068;28035;28036;28037;28038;28039;28040	1482;2028;3792;4991;5669;5700;11020;12427;14582;15221;15582;21975;22698;23358;26091;27068;28035;28038	375;376;377;983		292;293;296;299
F5ISX0	F5ISX0	10	10	10	tr|F5ISX0|F5ISX0_9BACT DksA C4-type domain-containing protein OS=Dysgonomonas gadei ATCC BAA-286 OX=742766 GN=HMPREF9455_00187 PE=4 SV=1	1	10	10	10	8	5	8	5	8	5	60.3	60.3	60.3	14.269	126	126	0	175.14	60.3	50	131930000	105200000	26736000	26387000	21040000	5347200	24	122	59;60;679;1813;3764;13417;13418;14261;15614;15615	True;True;True;True;True;True;True;True;True;True	60;61;699;1869;3863;13788;13789;14647;16044;16045	79;80;81;1005;1006;1007;2663;5406;19602;19603;19604;19605;20847;20848;20849;20850;22838;22839;22840	108;109;110;111;1253;1254;1255;3329;6764;6765;24434;24435;24436;24437;26039;26040;26041;26042;26043;28483;28484;28485;28486;28487	108;111;1255;3329;6764;24435;24437;26043;28483;28487
F5J431	F5J431	27	27	27	tr|F5J431|F5J431_9BACT Triosephosphate isomerase OS=Dysgonomonas gadei ATCC BAA-286 OX=742766 GN=tpiA PE=3 SV=1	1	27	27	27	26	8	26	8	26	8	96	96	96	26.31	248	248	0	264.47	96	50	330560000	312890000	17661000	22037000	20860000	1177400	54	1762	1085;1420;1931;2850;2851;2896;3340;6863;7477;7554;8190;9532;10150;10268;10269;10652;10653;10990;11285;11582;11583;13220;13660;14300;14301;15201;15677	True;True;True;True;True;True;True;True;True;True;True;True;True;True;True;True;True;True;True;True;True;True;True;True;True;True;True	1114;1469;1987;2932;2933;2979;3429;3430;7052;7682;7762;8410;9792;10434;10552;10553;10944;10945;11293;11294;11603;11905;11906;13581;14034;14690;14691;14692;14693;15616;16109	1611;1612;2155;2156;2157;2825;4123;4124;4192;4787;4788;4789;4790;10027;10028;10982;10983;11108;11109;11110;12036;12037;12038;13900;14775;14938;14939;14940;15504;15505;15983;15984;15985;15986;15987;15988;15989;16439;16848;16849;19299;19965;19966;20919;20920;20921;20922;20923;20924;22266;22921	2021;2022;2023;2024;2689;2690;2691;2692;3522;3523;5137;5138;5139;5227;5228;5229;5230;5965;5966;5967;5968;5969;12504;12505;12506;12507;12508;12509;12510;13644;13645;13787;13788;13789;13790;13791;14916;14917;14918;14919;14920;14921;17203;18315;18509;18510;18511;18512;19238;19239;19829;19830;19831;19832;19833;19834;19835;19836;19837;19838;20411;20898;20899;24047;24959;24960;24961;26119;26120;26121;2…	2022;2691;3523;5137;5138;5227;5967;12505;13645;13789;14918;17203;18315;18509;18511;19238;19239;19833;20411;20898;20899;24047;24960;26119;26124;27776;28582	796;797;798;799		117;120;213;216
F5J008	F5J008	11	11	11	tr|F5J008|F5J008_9BACT 50S ribosomal protein L11 OS=Dysgonomonas gadei ATCC BAA-286 OX=742766 GN=rplK PE=3 SV=1	1	11	11	11	11	3	11	3	11	3	61.9	61.9	61.9	15.797	147	147	0	91.575	61.9	21.1	256990000	243100000	13882000	21416000	20259000	1156800	25	1155	517;663;4436;6349;7632;9696;11171;11172;11828;11829;13691	True;True;True;True;True;True;True;True;True;True;True	527;683;4551;6516;7841;9960;11484;11485;12157;12158;14065	732;984;6384;9293;11220;11221;11222;11223;14118;16275;16276;16277;17199;17200;17201;20011	905;906;1229;7995;7996;11612;13921;13922;13923;13924;13925;13926;13927;17483;20202;20203;20204;21361;21362;21363;21364;21365;21366;25015;25016	906;1229;7995;11612;13927;17483;20202;20204;21361;21365;25015
F5IWN5	F5IWN5	2	2	2	tr|F5IWN5|F5IWN5_9BACT Sec-independent protein translocase protein TatA OS=Dysgonomonas gadei ATCC BAA-286 OX=742766 GN=tatA PE=3 SV=1	1	2	2	2	2	0	2	0	2	0	23.1	23.1	23.1	7.0143	65	65	0	7.9683	23.1	0	40377000	40377000	0	20188000	20188000	0	3	651	4567;4568	True;True	4684;4685	6583;6584;6585	8242;8243;8244	8242;8243
F5IVW4	F5IVW4	74	74	74	tr|F5IVW4|F5IVW4_9BACT Pyruvate:ferredoxin oxidoreductase OS=Dysgonomonas gadei ATCC BAA-286 OX=742766 GN=HMPREF9455_01014 PE=3 SV=1	1	74	74	74	74	23	74	23	74	23	65.4	65.4	65.4	131.65	1189	1189	0	323.31	65.4	28.3	1392100000	1263000000	129030000	21751000	19735000	2016100	164	512	92;114;222;584;704;805;856;1608;2228;2372;2392;2393;2496;2539;2914;3456;3457;3675;3957;4154;4165;4166;5047;5153;5278;5279;5280;5638;5695;5709;6143;6144;6536;6537;6600;6601;6683;6684;7341;7492;7572;7702;7739;7779;8551;8552;9052;9448;9449;9698;9841;9998;9999;10546;10718;10899;11910;12240;12340;12341;12596;12613;12614;13136;13334;13446;13875;13914;14023;14471;15330;15455;15456;15650	True;True;True;True;True;True;True;True;True;True;True;True;True;True;True;True;True;True;True;True;True;True;True;True;True;True;True;True;True;True;True;True;True;True;True;True;True;True;True;True;True;True;True;True;True;True;True;True;True;True;True;True;True;True;True;True;True;True;True;True;True;True;True;True;True;True;True;True;True;True;True;True;True;True	96;118;227;598;724;829;880;1659;2293;2445;2465;2466;2571;2614;2997;3548;3549;3771;4061;4260;4271;4272;5178;5179;5291;5423;5424;5425;5791;5849;5864;6307;6308;6720;6721;6784;6785;6870;6871;7543;7697;7780;7911;7950;7991;8775;8776;9288;9702;9703;9704;9962;10111;10278;10279;10280;10834;11015;11200;12242;12580;12682;12683;12943;12960;12961;13497;13703;13817;13818;14252;14294;14406;14872;15751;15884;158…	131;162;332;847;1056;1057;1058;1059;1204;1284;2402;3227;3427;3428;3454;3455;3456;3605;3606;3657;4213;4214;4215;4967;4968;4969;5264;5700;5701;5974;5987;5988;5989;5990;7281;7282;7283;7284;7285;7452;7453;7454;7455;7688;7689;7690;7691;7692;7693;7694;8259;8260;8341;8342;8363;8364;8973;8974;8975;8976;9575;9576;9664;9665;9666;9785;9786;9787;9788;10769;11003;11135;11136;11332;11386;11445;11446;11447;1144…	172;173;214;421;1059;1325;1326;1327;1328;1329;1330;1331;1508;1611;2988;2989;4023;4281;4282;4318;4319;4320;4321;4322;4510;4511;4567;5251;5252;5253;5254;5255;6190;6191;6192;6576;7141;7142;7143;7492;7493;7506;7507;7508;7509;7510;7511;9099;9100;9101;9102;9103;9104;9105;9311;9312;9313;9314;9315;9618;9619;9620;9621;9622;9623;9624;9625;9626;10343;10344;10345;10346;10438;10439;10467;10468;11210;11211;112…	173;214;421;1059;1326;1508;1611;2988;4023;4281;4318;4322;4510;4567;5252;6191;6192;6576;7143;7493;7506;7510;9099;9315;9618;9619;9623;10346;10438;10468;11211;11216;11958;11959;12076;12078;12215;12219;13386;13669;13824;14055;14119;14186;15491;15494;16317;17050;17055;17486;17791;18051;18052;19042;19375;19672;21545;22165;22335;22336;22794;22820;22824;23883;24285;24492;25337;25418;25609;26453;28002;282…	239;240;939;940	88	183;222;223;507	835
F5IVP6	F5IVP6	17	17	17	tr|F5IVP6|F5IVP6_9BACT 4Fe-4S ferredoxin-type domain-containing protein OS=Dysgonomonas gadei ATCC BAA-286 OX=742766 GN=HMPREF9455_00946 PE=4 SV=1	1	17	17	17	16	8	16	8	16	8	65.3	65.3	65.3	27.452	251	251	0	318	65.3	27.9	336140000	256410000	79724000	25857000	19724000	6132600	40	469	655;892;1693;1971;1972;2637;3784;4209;6418;7175;9178;11651;11652;12749;12818;14598;14599	True;True;True;True;True;True;True;True;True;True;True;True;True;True;True;True;True	674;917;1746;2028;2029;2712;2713;3883;4316;6591;7376;9420;9421;11978;11979;13101;13172;14999;15000	968;1337;1338;2506;2507;2878;2879;3791;3792;5431;5432;5433;6050;6051;9392;9393;10507;10508;10509;10510;10511;13381;13382;16947;16948;18573;18574;18575;18678;21374;21375;21376	1208;1209;1677;1678;3122;3123;3590;3591;4733;4734;6795;6796;6797;7581;7582;11729;11730;11731;11732;11733;13083;13084;13085;13086;13087;16548;16549;16550;16551;16552;21022;21023;21024;23090;23091;23092;23093;23094;23220;23221;26686;26687;26688	1209;1677;3122;3590;3591;4734;6796;7582;11729;13085;16550;21023;21024;23090;23221;26687;26688	214	79	75	210
F5ISF3	F5ISF3	13	13	13	tr|F5ISF3|F5ISF3_9BACT Uncharacterized protein OS=Dysgonomonas gadei ATCC BAA-286 OX=742766 GN=HMPREF9455_00020 PE=4 SV=1	1	13	13	13	13	3	13	3	13	3	70.1	70.1	70.1	15.12	134	134	0	158.16	70.1	33.6	150330000	148690000	1636900	18791000	18586000	204610	16	53	1122;1123;1192;1193;1194;3058;3594;7455;7571;9811;9978;10549;11906	True;True;True;True;True;True;True;True;True;True;True;True;True	1153;1154;1155;1156;1229;1230;1231;1232;1233;1234;3144;3690;7659;7779;10080;10256;10837;12238	1685;1686;1687;1688;1689;1804;1805;1806;1807;1808;1809;1810;1811;4427;5159;10953;10954;11133;11134;14301;14537;15359;17326	2117;2118;2119;2120;2121;2122;2256;2257;2258;2259;2260;2261;2262;2263;2264;2265;2266;2267;5532;6434;13610;13611;13821;13822;13823;17727;17728;17729;18018;19049;21536;21537	2118;2122;2262;2263;2266;5532;6434;13610;13823;17727;18018;19049;21536	21;22;23;860;861		44;46;95;97;113
F5IZF7	F5IZF7	42	42	42	tr|F5IZF7|F5IZF7_9BACT Uncharacterized protein OS=Dysgonomonas gadei ATCC BAA-286 OX=742766 GN=HMPREF9455_02474 PE=4 SV=1	1	42	42	42	42	0	42	0	42	0	66.5	66.5	66.5	67.752	585	585	0	240.07	66.5	0	582250000	582250000	0	18195000	18195000	0	78	1060	165;223;621;820;1266;1427;1428;1535;1640;2030;2820;3003;3004;3225;3226;3988;3989;4026;4031;4913;7003;8002;8018;8466;8467;8895;8896;9385;10406;11316;12935;12936;13286;13287;14312;14313;14670;14866;15077;15691;15692;15693	True;True;True;True;True;True;True;True;True;True;True;True;True;True;True;True;True;True;True;True;True;True;True;True;True;True;True;True;True;True;True;True;True;True;True;True;True;True;True;True;True;True	169;228;638;844;1312;1476;1477;1585;1691;2087;2902;3086;3087;3313;3314;4092;4093;4130;4135;5041;7195;8218;8234;8688;8689;9126;9127;9638;10692;11635;13291;13292;13653;13654;14704;14705;15075;15273;15488;16123;16124;16125	236;333;910;911;1223;1931;1932;2165;2166;2167;2168;2299;2437;2955;4083;4084;4352;4353;4354;4642;4643;5743;5744;5745;5803;5809;5810;7084;10231;11772;11790;11791;12404;12405;12406;12407;12977;12978;12979;13690;15155;16481;16482;18861;18862;19402;19403;20935;20936;20937;20938;20939;20940;20941;21503;21807;22101;22938;22939;22940	304;422;423;424;425;426;1139;1140;1532;2410;2411;2412;2413;2703;2704;2705;2706;2861;3030;3683;5091;5092;5093;5432;5433;5434;5795;5796;5797;5798;7193;7194;7195;7196;7274;7280;7281;7282;8868;12761;14577;14598;14599;14600;15352;15353;15354;15355;16042;16043;16044;16940;18777;20463;20464;20465;20466;20467;20468;23470;23471;23472;23473;24181;24182;26137;26138;26139;26140;26141;26142;26143;26144;26145;…	304;424;1140;1532;2413;2704;2705;2861;3030;3683;5091;5432;5434;5796;5798;7193;7196;7274;7281;8868;12761;14577;14598;15353;15354;16042;16043;16940;18777;20464;23471;23472;24181;24182;26138;26144;26846;27217;27579;28602;28605;28606
F5IXG6	F5IXG6	29	29	29	tr|F5IXG6|F5IXG6_9BACT Uncharacterized protein OS=Dysgonomonas gadei ATCC BAA-286 OX=742766 GN=HMPREF9455_01783 PE=4 SV=1	1	29	29	29	29	5	29	5	29	5	66.9	66.9	66.9	44.716	402	402	0	263.67	66.9	15.2	379710000	363790000	15919000	18986000	18190000	795930	45	743	1108;1310;1992;2004;2093;2336;2722;3038;3039;3068;3128;8620;8936;8937;9224;9413;9570;10741;11084;11627;12626;12627;12628;13351;13352;13441;13775;13776;13889	True;True;True;True;True;True;True;True;True;True;True;True;True;True;True;True;True;True;True;True;True;True;True;True;True;True;True;True;True	1137;1138;1356;2049;2061;2153;2406;2407;2801;3122;3123;3154;3215;8844;9169;9170;9468;9666;9831;9832;11038;11393;11953;12974;12975;12976;13720;13721;13812;14152;14153;14266;14267	1651;1652;1653;1654;1655;1994;1995;2905;2921;3044;3375;3376;3377;3930;3931;4401;4402;4441;4519;12605;13039;13040;13041;13042;13450;13731;13951;13952;15644;16141;16142;16909;18384;18385;18386;19505;19506;19507;19634;19635;20135;20136;20137;20138;20283;20284;20285;20286	2073;2074;2075;2076;2077;2488;2489;2490;3621;3622;3623;3624;3645;3800;4215;4216;4217;4911;4912;5494;5495;5547;5643;15589;16120;16121;16122;16123;16124;16632;16986;17276;17277;17278;19417;20027;20028;20972;22841;22842;22843;24313;24314;24315;24316;24317;24318;24475;24476;24477;25178;25179;25180;25181;25357;25358;25359;25360;25361;25362	2077;2488;3622;3645;3800;4216;4911;5494;5495;5547;5643;15589;16122;16124;16632;16986;17278;19417;20027;20972;22841;22842;22843;24313;24318;24477;25179;25181;25359	364;365;366;367	129	26;32;81;166	117
F5J438	F5J438	14	14	14	tr|F5J438|F5J438_9BACT Uncharacterized protein OS=Dysgonomonas gadei ATCC BAA-286 OX=742766 GN=HMPREF9455_04105 PE=4 SV=1	1	14	14	14	14	4	14	4	14	4	56.5	56.5	56.5	30.326	271	271	0	323.31	56.5	24.4	201930000	193700000	8230600	18357000	17609000	748230	25	1765	334;335;336;1504;1649;2155;3567;3699;5071;6696;7161;8606;12479;12480	True;True;True;True;True;True;True;True;True;True;True;True;True;True	342;343;344;1554;1701;2220;3662;3663;3796;3797;5204;6883;7361;7362;8830;12825;12826	491;492;493;494;495;496;2251;2451;3134;3135;5126;5127;5128;5305;5306;5307;5308;7317;9803;10483;10484;12589;12590;18174;18175;18176	619;620;621;622;623;624;625;626;627;628;629;630;2805;3051;3903;3904;6395;6396;6397;6637;6638;6639;6640;6641;9145;9146;12237;13058;13059;15571;15572;22585;22586;22587;22588	619;620;624;2805;3051;3903;6395;6639;9145;12237;13058;15571;22586;22588	801;802;803;804		54;61;200;201
F5J3N2	F5J3N2	18	18	18	tr|F5J3N2|F5J3N2_9BACT Transcriptional regulatory protein rprY OS=Dysgonomonas gadei ATCC BAA-286 OX=742766 GN=HMPREF9455_03949 PE=4 SV=1	1	18	18	18	17	6	17	6	17	6	80.6	80.6	80.6	27.308	237	237	0	323.31	75.5	30.8	284870000	259740000	25136000	18992000	17316000	1675700	40	1723	373;608;2396;2855;3159;5285;5826;7089;7397;8060;8445;8953;10326;11000;11035;12112;12280;15083	True;True;True;True;True;True;True;True;True;True;True;True;True;True;True;True;True;True	382;625;2469;2937;3246;5430;5984;7287;7600;8276;8667;9186;10611;11306;11344;12449;12620;15494	545;546;891;892;3461;4133;4134;4559;7702;7703;7704;8512;10377;10855;10856;10857;10858;10859;10860;11851;12379;12380;13061;15031;15032;16006;16069;17627;17876;22110	687;688;689;1118;1119;1120;4327;5148;5149;5150;5692;9636;9637;9638;10635;12940;13492;13493;13494;13495;13496;13497;13498;13499;14671;14672;14673;14674;14675;15324;15325;15326;16147;16148;18621;18622;18623;19858;19931;21912;21913;22236;27588	688;1119;4327;5150;5692;9637;10635;12940;13494;14671;15326;16148;18623;19858;19931;21913;22236;27588
F5IUT5	F5IUT5	7	7	7	tr|F5IUT5|F5IUT5_9BACT ATP-dependent Clp protease proteolytic subunit OS=Dysgonomonas gadei ATCC BAA-286 OX=742766 GN=clpP PE=3 SV=1	1	7	7	7	7	5	7	5	7	5	35.1	35.1	35.1	24.671	222	222	0	49.464	35.1	35.1	170610000	137930000	32681000	21326000	17241000	4085100	21	342	2153;2154;2327;3018;3019;11100;14387	True;True;True;True;True;True;True	2218;2219;2397;3101;3102;11410;14782;14783	3129;3130;3131;3132;3133;3363;3364;4372;4373;4374;4375;16167;16168;21066;21067;21068;21069;21070	3897;3898;3899;3900;3901;3902;4197;4198;5457;5458;5459;5460;5461;20060;20061;26304;26305;26306;26307;26308;26309;26310	3897;3900;4197;5457;5459;20061;26307		55		149
F5J3H5	F5J3H5	33	33	33	tr|F5J3H5|F5J3H5_9BACT Inos-1-P_synth domain-containing protein OS=Dysgonomonas gadei ATCC BAA-286 OX=742766 GN=HMPREF9455_03892 PE=4 SV=1	1	33	33	33	29	16	29	16	29	16	56.6	56.6	56.6	48.387	431	431	0	104.56	52	40.8	649250000	429430000	219820000	25970000	17177000	8792900	63	1685	461;1262;1263;1633;1694;1695;2536;2538;4709;4934;5354;6521;6924;7234;8216;8853;8854;9441;10854;10855;11129;11386;11414;11684;11685;12376;12377;13133;13400;13584;13690;14188;14888	True;True;True;True;True;True;True;True;True;True;True;True;True;True;True;True;True;True;True;True;True;True;True;True;True;True;True;True;True;True;True;True;True	470;1308;1309;1684;1747;1748;2611;2613;4829;5062;5503;6705;7114;7435;8437;9084;9085;9695;11154;11155;11441;11705;11733;12011;12012;12719;12720;13494;13771;13958;14064;14574;15295	657;1921;1922;1923;1924;1925;2430;2508;2509;2510;3653;3654;3656;6785;6786;7121;7122;7820;9557;10126;10600;10601;10602;10603;12074;12912;12913;12914;12915;12916;13769;13770;15798;15799;16224;16576;16577;16615;16995;16996;16997;16998;18017;18018;18019;19164;19577;19851;20008;20009;20010;20726;21833	818;2398;2399;2400;2401;2402;3023;3124;3125;3126;3127;3128;3129;4562;4563;4566;8499;8500;8911;8912;9798;9799;11936;12631;13185;13186;13187;13188;14967;15966;15967;15968;15969;15970;15971;15972;17037;17038;19604;19605;20144;20581;20582;20625;21087;21088;21089;21090;21091;22397;22398;22399;22400;23877;23878;24404;24787;24788;25012;25013;25014;25905;27245;27246	818;2398;2402;3023;3125;3129;4563;4566;8499;8912;9799;11936;12631;13188;14967;15970;15972;17038;19604;19605;20144;20581;20625;21089;21091;22397;22400;23877;24404;24788;25013;25905;27246
F5ISJ8	F5ISJ8	32	32	32	tr|F5ISJ8|F5ISJ8_9BACT PDZ domain-containing protein OS=Dysgonomonas gadei ATCC BAA-286 OX=742766 GN=HMPREF9455_00065 PE=4 SV=1	1	32	32	32	32	12	32	12	32	12	55.9	55.9	55.9	54.088	510	510	0	219.7	55.9	31.2	464530000	425630000	38901000	18581000	17025000	1556000	55	67	27;761;1283;1284;2494;2581;4518;4743;5336;5855;6196;6197;6438;6439;6440;6492;7116;7117;7776;8999;9000;9001;10498;10810;10811;11462;12200;12201;12909;13597;14219;14686	True;True;True;True;True;True;True;True;True;True;True;True;True;True;True;True;True;True;True;True;True;True;True;True;True;True;True;True;True;True;True;True	28;783;784;1329;1330;2569;2656;4634;4863;5484;6013;6360;6361;6614;6615;6616;6617;6618;6675;7315;7316;7988;9235;9236;9237;10786;11109;11110;11111;11781;12538;12539;13264;13971;14605;15091	37;1138;1139;1140;1957;1958;1959;1960;1961;3603;3717;6508;6509;6837;7791;7792;8556;9047;9048;9049;9429;9430;9431;9432;9433;9434;9509;9510;10410;10411;10412;11440;11441;13123;13124;13125;13126;13127;13128;15285;15737;15738;15739;15740;15741;16689;17758;17759;17760;17761;18821;19871;19872;19873;20783;20784;21525;21526	52;1436;1437;1438;2445;2446;2447;2448;2449;2450;4508;4640;8154;8155;8561;9752;9753;9754;10687;11308;11309;11310;11778;11779;11780;11781;11782;11783;11784;11785;11786;11873;11874;11875;12974;12975;12976;12977;14181;14182;16223;16224;16225;16226;16227;16228;16229;16230;18944;18945;19530;19531;19532;19533;19534;19535;19536;19537;20711;20712;22087;22088;22089;22090;22091;22092;23417;24819;24820;24821…	52;1438;2445;2450;4508;4640;8154;8561;9753;10687;11308;11310;11779;11782;11784;11873;12974;12976;14181;16223;16225;16230;18944;19531;19537;20712;22087;22091;23417;24823;25967;26871	27;28		359;498
F5J003	F5J003	96	96	96	tr|F5J003|F5J003_9BACT DNA-directed RNA polymerase subunit beta OS=Dysgonomonas gadei ATCC BAA-286 OX=742766 GN=rpoC PE=3 SV=1	1	96	96	96	92	41	92	41	92	41	69.5	69.5	69.5	159.21	1427	1427	0	323.31	67.5	38.1	1711600000	1340500000	371140000	21395000	16756000	4639200	218	1150	73;74;384;971;972;977;978;1442;1558;1722;1912;1966;2653;2654;3103;3104;3110;3561;3562;3826;4332;4338;4339;4537;4700;4768;4821;5916;6233;6427;6475;6588;6798;6831;6835;6877;6899;7148;7220;7367;7630;7649;7698;7745;8139;8252;8735;8814;9056;9057;9297;9337;9340;9468;9469;9715;9751;9752;10346;10427;10428;11001;11105;11106;11522;11526;11884;11885;11894;11895;12244;12464;12640;12641;12725;12781;12917;1296…	True;True;True;True;True;True;True;True;True;True;True;True;True;True;True;True;True;True;True;True;True;True;True;True;True;True;True;True;True;True;True;True;True;True;True;True;True;True;True;True;True;True;True;True;True;True;True;True;True;True;True;True;True;True;True;True;True;True;True;True;True;True;True;True;True;True;True;True;True;True;True;True;True;True;True;True;True;True;True;True…	74;75;393;998;999;1006;1007;1491;1608;1777;1968;2022;2730;2731;3189;3190;3196;3656;3657;3925;4442;4448;4449;4653;4820;4890;4947;6074;6397;6603;6655;6772;6986;7019;7023;7066;7088;7348;7421;7569;7839;7858;7907;7957;8357;8472;8961;9044;9295;9296;9548;9589;9592;9724;9725;9979;10017;10018;10631;10713;10714;11307;11415;11416;11842;11847;12214;12215;12225;12226;12584;12809;12989;12990;13077;13134;13272;…	100;101;102;103;559;1450;1451;1452;1462;1463;2183;2333;2334;2549;2797;2798;2799;2866;2867;3815;3816;3817;4482;4483;4484;4485;4486;4487;4488;4495;4496;5112;5113;5114;5115;5116;5117;5495;5496;6237;6244;6245;6540;6775;6873;6959;8629;8630;9095;9096;9414;9477;9643;9644;9936;9937;9979;9980;9985;9986;10049;10050;10051;10088;10089;10090;10091;10092;10463;10464;10578;10579;10808;11218;11246;11247;11248;11…	135;136;137;138;139;706;1811;1812;1813;1831;1832;2722;2905;2906;2907;2908;3175;3488;3489;3490;3574;3575;4761;4762;4763;4764;4765;5597;5598;5599;5600;5601;5602;5603;5604;5605;5606;5614;5615;5616;5617;6379;6380;6381;6382;6383;6384;6877;6878;7816;7823;7824;8191;8488;8600;8708;10770;10771;11358;11359;11759;11760;11833;12043;12044;12045;12394;12395;12396;12397;12447;12448;12453;12454;12535;12536;12537…	135;138;706;1811;1813;1831;1832;2722;2905;3175;3489;3574;4763;4765;5597;5599;5614;6380;6384;6877;7816;7823;7824;8191;8488;8600;8708;10770;11359;11760;11833;12043;12397;12448;12453;12536;12587;13036;13160;13431;13919;13951;14049;14127;14817;15030;15761;15905;16331;16334;16773;16852;16859;17091;17096;17513;17574;17576;18677;18806;18810;19859;20068;20074;20805;20821;21474;21477;21500;21501;22174;225…
F5IVG7	F5IVG7	30	30	29	tr|F5IVG7|F5IVG7_9BACT Aldose 1-epimerase OS=Dysgonomonas gadei ATCC BAA-286 OX=742766 GN=HMPREF9455_00867 PE=3 SV=1	1	30	30	29	30	3	30	3	29	3	72.4	72.4	72.4	41.928	380	380	0	323.31	72.4	13.7	400900000	398150000	2746700	16704000	16590000	114450	49	435	1690;2306;2307;4404;4661;5274;5275;5730;5731;6033;6034;6904;6905;7108;7603;7780;7781;8905;9920;10347;10348;12794;12795;12796;12851;12970;13671;14683;15102;15519	True;True;True;True;True;True;True;True;True;True;True;True;True;True;True;True;True;True;True;True;True;True;True;True;True;True;True;True;True;True	1743;2376;2377;4517;4780;5419;5420;5886;5887;5888;6193;6194;6195;7094;7095;7306;7812;7992;7993;9136;10191;10192;10632;10633;13148;13149;13150;13205;13328;14045;15088;15514;15949	2503;3333;3334;3335;6340;6717;7681;7682;7683;7684;7685;8390;8391;8392;8393;8804;8805;8806;8807;8808;10098;10099;10100;10400;11186;11450;11451;11452;11453;11454;12996;14451;14452;15070;15071;15072;15073;18644;18645;18646;18647;18730;18925;19981;21522;22138;22139;22710	3115;3116;4163;4164;4165;7941;8424;9609;9610;9611;9612;9613;9614;10494;10495;10496;10497;10498;10992;10993;10994;10995;10996;12602;12603;12604;12964;13885;13886;14192;14193;14194;14195;14196;14197;14198;14199;14200;14201;16067;17922;17923;18678;18679;18680;18681;23180;23181;23182;23183;23184;23294;23559;24978;26866;27618;27619;27620;28324	3116;4164;4165;7941;8424;9610;9614;10497;10498;10992;10995;12602;12604;12964;13886;14192;14195;16067;17922;18678;18681;23180;23182;23183;23294;23559;24978;26866;27618;28324	207;208;209;932		36;113;117;274
F5IYI2	F5IYI2	35	35	35	tr|F5IYI2|F5IYI2_9BACT ATP synthase subunit alpha OS=Dysgonomonas gadei ATCC BAA-286 OX=742766 GN=atpA PE=3 SV=1	1	35	35	35	35	16	35	16	35	16	65	65	65	57.442	528	528	0	267.92	65	42.8	707590000	447830000	259760000	26207000	16586000	9620900	84	938	1081;1138;1139;1234;2483;2629;2884;2919;3420;4917;5170;5359;5571;5690;6192;6193;7248;7485;9608;9609;10601;10964;11175;11293;11294;11467;11802;12352;12757;13187;13188;13713;14068;14171;14498	True;True;True;True;True;True;True;True;True;True;True;True;True;True;True;True;True;True;True;True;True;True;True;True;True;True;True;True;True;True;True;True;True;True;True	1110;1172;1173;1278;2558;2704;2966;3002;3511;5045;5309;5508;5724;5844;6356;6357;7449;7690;9870;9871;10890;11265;11488;11611;11612;11786;12131;12694;13110;13548;13549;14088;14452;14557;14899	1607;1714;1715;1716;1877;1878;3589;3590;3591;3592;3780;4173;4174;4221;4222;4915;4916;7088;7482;7483;7829;7830;8160;8161;8334;9042;9043;9044;10625;10993;13998;13999;14000;15425;15426;15427;15940;16280;16281;16448;16449;16696;16697;17162;17163;17979;17980;18590;18591;19246;19247;19248;19249;19250;20045;20046;20047;20547;20700;20701;20702;21234;21235	2017;2153;2154;2155;2345;2346;2347;4487;4488;4489;4490;4491;4492;4493;4494;4719;5198;5199;5200;5262;5263;6124;6125;8873;9346;9347;9348;9349;9811;9812;9813;10220;10221;10222;10223;10430;11298;11299;11300;11301;11302;11303;11304;13215;13656;17340;17341;17342;17343;17344;17345;17346;19136;19137;19138;19776;20207;20208;20422;20423;20719;20720;21306;21307;21308;22354;22355;23113;23114;23115;23976;2397…	2017;2153;2155;2347;4493;4719;5199;5262;6125;8873;9346;9813;10220;10430;11298;11302;13215;13656;17340;17346;19136;19776;20207;20422;20423;20719;21307;22354;23115;23976;23980;25060;25683;25870;26507
F5IUT4	F5IUT4	42	42	42	tr|F5IUT4|F5IUT4_9BACT Trigger factor tig OS=Dysgonomonas gadei ATCC BAA-286 OX=742766 GN=HMPREF9455_01234 PE=4 SV=1	1	42	42	42	40	18	40	18	40	18	77.8	77.8	77.8	51.923	460	460	0	323.31	72.6	51.5	518120000	412870000	105250000	20725000	16515000	4209900	73	341	212;213;388;960;961;1017;1357;1520;1916;2316;2632;3144;3145;3288;3289;3290;3622;3640;3735;3840;5082;5814;5815;6850;6851;7052;7652;8641;12078;12079;12747;13037;13150;13932;13978;13979;14197;14198;14946;14947;15082;15304	True;True;True;True;True;True;True;True;True;True;True;True;True;True;True;True;True;True;True;True;True;True;True;True;True;True;True;True;True;True;True;True;True;True;True;True;True;True;True;True;True;True	217;218;397;987;988;1046;1405;1570;1972;2386;2707;3231;3232;3377;3378;3379;3718;3736;3834;3939;5215;5972;5973;7039;7040;7249;7861;8866;12415;12416;13099;13396;13511;14313;14360;14361;14583;14584;15354;15355;15493;15725	317;318;319;320;564;565;1435;1436;1437;1438;1439;1517;1518;2072;2275;2276;2806;3346;3347;3783;3784;3785;4541;4542;4543;4724;4725;4726;5192;5214;5369;5370;5513;7332;8497;8498;8499;8500;10005;10006;10007;10315;10316;11251;12627;17579;17580;18569;18570;19029;19192;20354;20415;20416;20417;20750;20751;20752;20753;20754;21907;21908;21909;22108;22109;22419	404;405;406;407;711;712;1792;1793;1794;1795;1796;1797;1899;1900;1901;1902;2578;2831;2832;3499;4179;4180;4181;4723;4724;4725;5671;5672;5673;5890;5891;5892;5893;6480;6507;6717;6718;6902;9165;10618;10619;10620;10621;12475;12476;12477;12478;12867;12868;13956;13957;15613;21852;21853;23084;23085;23086;23087;23695;23911;25455;25527;25528;25529;25530;25531;25930;25931;25932;25933;25934;27332;27333;27334;…	405;407;712;1794;1796;1900;2578;2831;3499;4179;4723;5671;5673;5890;5892;5893;6480;6507;6717;6902;9165;10618;10619;12476;12478;12867;13957;15613;21852;21853;23085;23695;23911;25455;25527;25530;25932;25934;27332;27334;27587;27960
F5J0S8	F5J0S8	10	10	10	tr|F5J0S8|F5J0S8_9BACT Uncharacterized protein OS=Dysgonomonas gadei ATCC BAA-286 OX=742766 GN=HMPREF9455_02945 PE=4 SV=1	1	10	10	10	10	6	10	6	10	6	47.3	47.3	47.3	25.93	237	237	0	162.61	47.3	30.8	257160000	213570000	43582000	19781000	16429000	3352500	35	1304	6804;7662;9065;9066;11930;11931;11932;12891;13786;14184	True;True;True;True;True;True;True;True;True;True	6992;7871;9305;9306;12264;12265;12266;13246;14163;14570	9943;11266;11267;11268;11269;11270;13223;13224;13225;13226;13227;13228;17363;17364;17365;17366;17367;18797;20151;20152;20153;20719;20720;20721	12403;13977;13978;13979;13980;13981;13982;13983;13984;13985;16348;16349;16350;16351;16352;16353;16354;16355;21584;21585;21586;21587;21588;21589;21590;21591;23382;23383;25196;25197;25198;25895;25896;25897;25898;25899;25900	12403;13980;16349;16354;21584;21586;21590;23383;25196;25899
F5IUR4	F5IUR4	12	12	12	tr|F5IUR4|F5IUR4_9BACT Uncharacterized protein OS=Dysgonomonas gadei ATCC BAA-286 OX=742766 GN=HMPREF9455_01214 PE=4 SV=1	1	12	12	12	12	5	12	5	12	5	45.4	45.4	45.4	23.251	205	205	0	132.59	45.4	26.8	220690000	211190000	9501800	16976000	16245000	730910	25	327	964;965;2188;3496;6581;7053;7285;7344;8739;9214;10901;10902	True;True;True;True;True;True;True;True;True;True;True;True	991;992;2253;3591;6765;7250;7486;7546;8965;9458;11202;11203	1442;1443;1444;3175;5025;5026;9631;9632;9633;10317;10318;10319;10673;10674;10675;10773;12752;13433;13434;13435;13436;15860;15861	1801;1802;1803;1804;1805;3953;6259;6260;12029;12030;12031;12869;12870;12871;12872;13272;13273;13274;13390;15770;16613;16614;16615;16616;19676;19677	1801;1805;3953;6259;12031;12870;13272;13390;15770;16616;19676;19677
F5J0H5;F5IV76	F5J0H5	39;13	39;13	39;13	tr|F5J0H5|F5J0H5_9BACT TRANSKETOLASE_1 domain-containing protein OS=Dysgonomonas gadei ATCC BAA-286 OX=742766 GN=HMPREF9455_02842 PE=3 SV=1	2	39	39	39	38	21	38	21	38	21	67.7	67.7	67.7	73.867	675	675;265	0	189.71	66.4	45	648210000	558470000	89740000	18520000	15956000	2564000	93	1253	24;77;100;166;1044;2127;3188;3427;3428;3779;3780;3999;4000;4262;4577;5513;6911;6935;6936;7173;7784;8000;8124;8125;9613;11151;11203;11303;11346;12753;13061;13062;13063;13413;13987;14170;14246;15607;15621	True;True;True;True;True;True;True;True;True;True;True;True;True;True;True;True;True;True;True;True;True;True;True;True;True;True;True;True;True;True;True;True;True;True;True;True;True;True;True	25;78;104;170;1073;2189;3275;3518;3519;3878;3879;4103;4104;4371;4694;5665;7101;7126;7127;7374;7996;8216;8342;8343;9875;11463;11517;11621;11665;13105;13106;13420;13421;13422;13784;14369;14556;14632;16037;16051	34;107;142;143;237;238;239;1553;1554;3084;3085;4595;4924;4925;4926;5425;5426;5755;5756;5757;5758;5759;6134;6135;6136;6137;6138;6595;6596;6597;8072;8073;8074;10106;10107;10139;10140;10141;10504;10505;11458;11459;11767;11943;11944;11945;14005;14006;14007;14008;16249;16321;16459;16460;16461;16462;16521;16522;18582;18583;18584;18585;19056;19057;19058;19059;19595;19596;19597;19598;20427;20428;20429;20…	48;143;186;187;305;306;307;308;309;1951;1952;1953;3848;3849;3850;5734;6133;6134;6135;6136;6789;6790;7207;7208;7209;7210;7211;7212;7683;7684;7685;7686;7687;7688;7689;7690;8257;8258;8259;8260;10120;10121;10122;10123;10124;12610;12611;12647;12648;12649;13080;13081;14205;14206;14572;14796;14797;14798;14799;14800;17352;17353;17354;17355;17356;17357;20174;20175;20254;20255;20437;20438;20439;20440;20441…	48;143;186;306;1951;3848;5734;6135;6136;6789;6790;7208;7211;7690;8259;10120;12611;12647;12649;13080;14205;14572;14797;14799;17356;20174;20254;20439;20512;23104;23728;23731;23732;24428;25544;25868;26012;28473;28497	597		183
F5IT09	F5IT09	44	44	44	tr|F5IT09|F5IT09_9BACT Methylmalonyl-CoA mutase large subunit OS=Dysgonomonas gadei ATCC BAA-286 OX=742766 GN=HMPREF9455_00226 PE=4 SV=1	1	44	44	44	43	24	43	24	43	24	71.6	71.6	71.6	78.586	715	715	0	323.31	70.3	43.2	749860000	571220000	178640000	20829000	15867000	4962300	96	144	123;399;424;485;559;1184;1185;1333;1334;1831;2506;2728;4812;4892;4923;5806;6095;6096;7037;7101;7228;7981;7982;7998;8179;8734;8980;8981;9620;10600;10620;10841;11351;11352;11961;12813;13022;13100;13101;13262;13263;14693;14860;15531	True;True;True;True;True;True;True;True;True;True;True;True;True;True;True;True;True;True;True;True;True;True;True;True;True;True;True;True;True;True;True;True;True;True;True;True;True;True;True;True;True;True;True;True	127;408;433;495;572;1221;1222;1380;1381;1887;2581;2807;4938;5020;5051;5964;6258;6259;7232;7299;7429;8196;8197;8214;8397;8960;9216;9217;9882;10889;10910;11141;11670;11671;12296;13167;13381;13460;13461;13624;13625;15098;15266;15267;15961	177;579;611;612;687;806;807;1794;1795;2031;2032;2033;2034;2690;3619;3937;6943;6944;6945;6946;7054;7055;7106;7107;8487;8488;8899;8900;8901;10290;10389;10390;10589;10590;10591;11739;11740;11741;11764;11765;12015;12745;13100;13101;14016;15423;15424;15457;15458;15779;15780;15781;16527;16528;16529;17407;17408;18670;18671;19000;19001;19002;19003;19004;19120;19121;19122;19123;19124;19125;19126;19351;193…	233;728;763;764;852;1011;1012;2244;2245;2246;2529;2530;2531;2532;3357;4525;4919;8692;8693;8694;8695;8822;8823;8824;8825;8893;8894;10608;10609;11113;11114;11115;12839;12952;12953;13171;13172;13173;13174;13175;14541;14542;14543;14569;14570;14882;15759;16194;16195;17365;19132;19133;19134;19135;19178;19179;19580;19581;19582;19583;19584;20519;20520;20521;20522;20523;21632;21633;23209;23210;23211;23212…	233;728;763;852;1011;2244;2246;2529;2532;3357;4525;4919;8693;8825;8894;10608;11113;11115;12839;12953;13173;14541;14542;14569;14882;15759;16194;16195;17365;19132;19179;19584;20520;20523;21632;23209;23657;23818;23822;24108;24109;26884;27207;28340	64		32
F5IZK5	F5IZK5	44	44	44	tr|F5IZK5|F5IZK5_9BACT Uncharacterized protein OS=Dysgonomonas gadei ATCC BAA-286 OX=742766 GN=HMPREF9455_02522 PE=4 SV=1	1	44	44	44	44	0	44	0	44	0	66.9	66.9	66.9	75.935	665	665	0	323.31	66.9	0	541820000	541820000	0	15480000	15480000	0	73	1075	940;1065;1130;1489;1505;1556;1933;2036;3020;3021;3373;3374;4173;4174;4175;4201;4259;4551;4868;4998;5189;5548;6392;6393;7225;7956;8325;8326;9173;9219;10162;10163;10495;10826;11217;11928;11929;11939;13331;14579;14793;14892;14893;15714	True;True;True;True;True;True;True;True;True;True;True;True;True;True;True;True;True;True;True;True;True;True;True;True;True;True;True;True;True;True;True;True;True;True;True;True;True;True;True;True;True;True;True;True	967;1094;1163;1539;1555;1606;1989;2093;3103;3104;3464;3465;4280;4281;4282;4308;4368;4668;4996;5127;5328;5701;6563;6564;7426;8171;8545;8546;9415;9463;10446;10447;10783;11126;11534;12262;12263;12273;13700;14980;15199;15299;15300;16149	1409;1587;1698;1699;2235;2252;2330;2827;2962;2963;4376;4377;4839;4840;6000;6001;6002;6003;6037;6130;6562;6563;7024;7025;7203;7532;8128;9354;9355;10586;11706;11707;11708;11709;11710;12220;12221;12222;12223;13375;13442;13443;14791;14792;15281;15760;16343;17360;17361;17362;17377;19475;21347;21705;21837;21838;22977	1757;1758;1995;2135;2136;2137;2783;2806;2899;2900;3525;3526;3527;3528;3691;3692;5462;5463;5464;6029;6030;6031;7521;7522;7523;7524;7525;7567;7679;8220;8221;8222;8786;8787;8788;9005;9419;10183;11686;11687;11688;11689;13168;14504;14505;14506;14507;14508;15142;15143;15144;15145;15146;15147;15148;16542;16623;16624;18335;18336;18940;19557;20287;20288;20289;21581;21582;21583;21602;24280;26648;26649;2709…	1758;1995;2137;2783;2806;2900;3526;3692;5462;5464;6029;6031;7521;7522;7523;7567;7679;8221;8786;9005;9419;10183;11687;11689;13168;14505;15144;15146;16542;16623;18335;18336;18940;19557;20287;21581;21583;21602;24280;26648;27094;27250;27251;28654
F5IYI4	F5IYI4	15	15	15	tr|F5IYI4|F5IYI4_9BACT ATP synthase subunit b OS=Dysgonomonas gadei ATCC BAA-286 OX=742766 GN=atpF PE=3 SV=1	1	15	15	15	15	4	15	4	15	4	59.6	59.6	59.6	18.871	166	166	0	45.342	59.6	26.5	137010000	123770000	13237000	17126000	15471000	1654700	27	940	1029;2129;2886;6223;6884;7494;7536;8971;10738;10739;11007;11289;11557;11719;11720	True;True;True;True;True;True;True;True;True;True;True;True;True;True;True	1058;2191;2968;6387;7073;7699;7742;9206;11035;11036;11314;11607;11879;12048;12049	1535;3087;4176;4177;9078;9079;10062;11005;11006;11077;13087;15640;15641;15642;16017;16018;16019;16020;16443;16816;17048;17049;17050	1924;3852;5202;5203;11341;11342;12554;13671;13672;13673;13674;13755;13756;16180;19412;19413;19414;19415;19870;19871;19872;19873;20415;20863;20864;21160;21161;21162	1924;3852;5202;11341;12554;13671;13756;16180;19413;19415;19871;20415;20864;21160;21162
F5IZK4	F5IZK4	81	81	77	tr|F5IZK4|F5IZK4_9BACT Uncharacterized protein OS=Dysgonomonas gadei ATCC BAA-286 OX=742766 GN=HMPREF9455_02521 PE=3 SV=1	1	81	81	77	81	0	81	0	77	0	74.9	74.9	73.6	123.99	1097	1097	0	323.31	74.9	0	1125800000	1125800000	0	15213000	15213000	0	132	1074	103;938;1764;1765;1995;1996;2299;2300;3029;3107;3179;3511;3593;3683;3712;3713;4353;4573;4574;4800;5095;5108;5109;5321;5322;5347;5348;5408;5415;5490;6001;6766;7601;7713;7917;8003;8004;8092;8093;9156;9343;9344;9691;9692;9878;10000;10134;10135;10149;10449;10542;10628;10629;10876;10911;10936;11225;11363;11364;11407;11426;11501;11723;11729;11853;12152;12834;12957;12958;13559;13593;13634;13821;13892;14…	True;True;True;True;True;True;True;True;True;True;True;True;True;True;True;True;True;True;True;True;True;True;True;True;True;True;True;True;True;True;True;True;True;True;True;True;True;True;True;True;True;True;True;True;True;True;True;True;True;True;True;True;True;True;True;True;True;True;True;True;True;True;True;True;True;True;True;True;True;True;True;True;True;True;True;True;True;True;True;True…	107;965;1819;1820;2052;2053;2367;2368;2369;2370;3112;3113;3193;3266;3606;3689;3779;3810;3811;4463;4690;4691;4925;5229;5243;5244;5467;5468;5495;5496;5497;5557;5564;5640;5641;6160;6954;7810;7922;8132;8219;8220;8308;8309;9397;9595;9596;9955;9956;10149;10281;10282;10418;10419;10433;10736;10830;10918;10919;10920;11176;11212;11237;11543;11682;11683;11726;11745;11821;12052;12058;12183;12490;13188;13315;…	146;1407;2602;2603;2908;2909;2910;3323;3324;3325;3326;3327;4387;4388;4389;4491;4585;5043;5158;5275;5332;5333;5334;6267;6591;6592;6921;7350;7373;7374;7375;7763;7764;7806;7807;7808;7809;7810;7811;7812;7813;7898;7899;7912;8029;8030;8031;8759;9891;11182;11183;11184;11345;11653;11773;11774;11899;11900;11901;13349;13627;13628;14111;14112;14113;14395;14571;14572;14745;14746;14747;14773;14774;15214;15346…	191;1755;3251;3252;3253;3254;3627;3628;3629;3630;3631;3632;4148;4149;4150;4151;4152;4153;4154;4155;5475;5476;5477;5478;5479;5609;5610;5722;6282;6433;6588;6673;6674;6675;6676;6677;6678;7850;8252;8253;8254;8659;9186;9212;9213;9214;9717;9718;9774;9775;9776;9777;9778;9779;9780;9781;9782;9783;9784;9785;9786;9787;9788;9900;9901;9917;9918;9919;10064;10065;10066;10067;10939;12340;13880;13881;13882;13883;…	191;1755;3252;3254;3630;3631;4148;4152;5478;5609;5722;6282;6433;6588;6674;6677;7850;8252;8253;8659;9186;9212;9213;9717;9718;9776;9785;9901;9918;10064;10939;12340;13882;14070;14441;14578;14579;14741;14742;16514;16862;16863;17473;17478;17855;18063;18273;18275;18314;18846;19030;19192;19197;19639;19694;19731;20308;20543;20544;20614;20645;20777;21165;21174;21413;21985;23262;23522;23526;24719;24806;249…	503;504;505;506;507;508;509;1045;1046		327;590;599;602;607;679;843;867;1078
F5IYI9	F5IYI9	38	38	38	tr|F5IYI9|F5IYI9_9BACT ATP synthase subunit beta OS=Dysgonomonas gadei ATCC BAA-286 OX=742766 GN=atpD PE=3 SV=1	1	38	38	38	38	11	38	11	38	11	75	75	75	54.933	504	504	0	323.31	75	36.9	444250000	406830000	37428000	16454000	15068000	1386200	74	944	206;207;915;1228;2656;2657;2889;3122;3388;3389;4064;4065;4479;4724;5501;6277;6732;6789;7260;7331;9562;9579;9994;9995;10168;10960;12170;12171;12210;12283;12284;12411;13412;13580;14017;14195;14700;15183	True;True;True;True;True;True;True;True;True;True;True;True;True;True;True;True;True;True;True;True;True;True;True;True;True;True;True;True;True;True;True;True;True;True;True;True;True;True	211;212;941;1272;2733;2734;2971;3209;3479;3480;4168;4169;4594;4844;5652;6441;6919;6977;7461;7533;9823;9841;10274;10275;10452;11261;12508;12509;12548;12623;12624;12755;13783;13954;14400;14581;15105;15598	307;308;1374;1869;3821;3822;3823;4181;4511;4860;4861;4862;5855;5856;5857;6449;6809;8051;8052;9183;9184;9845;9846;9924;10641;10749;10750;10751;13941;13962;13963;14559;14560;14561;14798;14799;15932;15933;17707;17708;17709;17710;17711;17774;17880;17881;17882;17883;17884;18064;18065;18066;19594;19846;19847;20477;20746;21546;22242	393;394;395;1719;2333;4769;4770;4771;5210;5211;5212;5635;6053;6054;6055;7342;7343;7344;8079;8525;10095;10096;11468;11469;11470;12281;12282;12376;13235;13363;13364;13365;13366;17262;17292;17293;17294;17295;17296;18045;18046;18047;18342;18343;19765;19766;22017;22018;22019;22020;22021;22022;22023;22108;22240;22241;22242;22243;22244;22245;22453;22454;22455;22456;24426;24779;24780;24781;25599;25600;25…	393;395;1719;2333;4769;4771;5211;5635;6054;6055;7343;7344;8079;8525;10095;11470;12282;12376;13235;13365;17262;17293;18046;18047;18343;19765;22018;22023;22108;22241;22243;22454;24426;24780;25600;25925;26898;27752
F5IZX7	F5IZX7	9	9	9	tr|F5IZX7|F5IZX7_9BACT OmpA-like domain-containing protein OS=Dysgonomonas gadei ATCC BAA-286 OX=742766 GN=HMPREF9455_02644 PE=4 SV=1	1	9	9	9	9	4	9	4	9	4	52.7	52.7	52.7	22.756	224	224	0	246.11	52.7	33.9	104810000	103470000	1345200	14973000	14781000	192170	14	1140	1049;2894;4194;4195;4466;9718;9719;11394;11595	True;True;True;True;True;True;True;True;True	1078;2976;2977;4301;4302;4581;9982;9983;9984;9985;11713;11920	1565;1566;4187;4188;4189;4190;6026;6027;6028;6425;6426;6427;14146;14147;14148;14149;14150;14151;14152;14153;16590;16591;16868	1970;1971;1972;5220;5221;5222;5223;5224;5225;7555;7556;7557;8048;8049;8050;17518;17519;17520;17521;17522;17523;17524;17525;17526;17527;20598;20599;20922;20923	1972;5223;7555;7557;8048;17523;17527;20599;20923	542;543;544;1059	183	87;90;95;194	180
F5J423	F5J423	42	42	42	tr|F5J423|F5J423_9BACT Uncharacterized protein OS=Dysgonomonas gadei ATCC BAA-286 OX=742766 GN=HMPREF9455_04090 PE=4 SV=1	1	42	42	42	41	15	41	15	41	15	64.7	64.7	64.7	78.087	702	702	0	323.31	64.7	28.5	511700000	467430000	44272000	15991000	14607000	1383500	86	1757	72;129;1372;1882;2291;2292;2488;2772;3027;3502;4476;5334;5613;5683;6419;6420;6706;7328;7898;8178;8380;9560;9884;9885;10183;10184;10296;10403;10622;10831;11311;11418;11967;11968;12868;12883;12930;13394;14002;14690;14691;15056	True;True;True;True;True;True;True;True;True;True;True;True;True;True;True;True;True;True;True;True;True;True;True;True;True;True;True;True;True;True;True;True;True;True;True;True;True;True;True;True;True;True	73;133;1421;1938;2359;2360;2563;2853;3110;3597;4591;5481;5482;5766;5837;6592;6593;6594;6893;7530;8113;8396;8601;9821;10155;10156;10467;10468;10580;10689;10912;11131;11629;11737;12302;12303;13223;13238;13286;13764;14384;15095;15096;15466	98;99;185;2094;2095;2756;3315;3316;3597;4023;4385;5032;5033;6445;7787;7788;8226;8227;8324;8325;9394;9395;9396;9397;9815;9816;10744;11630;12011;12012;12013;12014;12294;13939;14404;14405;14816;14817;14818;14819;14985;15150;15151;15460;15766;15767;16473;16474;16620;16621;17418;17419;17420;17421;17422;17423;18761;18762;18763;18783;18852;18853;18854;19566;20451;21531;21532;21533;21534;22068;22069	133;134;243;2608;2609;3438;4138;4139;4140;4141;4499;4500;5020;5021;5473;6267;6268;6269;8074;8075;9745;9746;9747;9748;9749;10305;10306;10417;10418;11734;11735;11736;11737;11738;11739;12249;12250;13357;14413;14878;14879;14880;14881;15227;17260;17865;17866;17867;17868;18361;18362;18363;18364;18565;18566;18771;18772;19181;19182;19564;19565;19566;19567;20454;20455;20630;20631;20632;21645;21646;21647;2…	134;243;2608;3438;4139;4141;4500;5020;5473;6269;8075;9747;10306;10418;11737;11738;12249;13357;14413;14881;15227;17260;17865;17867;18361;18362;18565;18771;19181;19566;20455;20630;21645;21650;23335;23361;23457;24390;25568;26877;26879;27536	793;1148;1149	272	5;504;505	70
F5IT10	F5IT10	50	50	50	tr|F5IT10|F5IT10_9BACT Methylmalonyl-CoA mutase small subunit OS=Dysgonomonas gadei ATCC BAA-286 OX=742766 GN=HMPREF9455_00227 PE=4 SV=1	1	50	50	50	50	16	50	16	50	16	72.6	72.6	72.6	69.558	628	628	0	323.31	72.6	31.4	692440000	577680000	114750000	17311000	14442000	2868900	115	145	172;728;729;765;1434;1435;1530;1531;1575;1576;1825;1826;2522;2708;2833;3395;3396;3901;4651;4958;5084;5387;6379;6380;6709;6710;6721;6839;6950;7004;7098;7578;7891;8063;8075;10468;10469;10470;10853;11422;11807;11991;12351;12723;13303;13304;13398;13399;13613;14103	True;True;True;True;True;True;True;True;True;True;True;True;True;True;True;True;True;True;True;True;True;True;True;True;True;True;True;True;True;True;True;True;True;True;True;True;True;True;True;True;True;True;True;True;True;True;True;True;True;True	176;749;750;788;1483;1484;1580;1581;1626;1627;1881;1882;2597;2787;2915;3486;3487;4000;4770;5086;5217;5536;6548;6549;6896;6897;6908;7027;7141;7196;7296;7786;8106;8279;8291;10755;10756;10757;11153;11741;12136;12327;12693;13075;13670;13671;13769;13770;13987;14487	249;1093;1094;1095;1096;1146;1147;2174;2175;2176;2292;2293;2294;2295;2362;2363;2681;2682;2683;3637;3638;3909;3910;4100;4873;4874;4875;4876;5613;6699;6700;7153;7334;7867;7868;9336;9337;9338;9339;9820;9821;9834;9990;10162;10163;10232;10386;11144;11618;11619;11854;11855;11856;11857;11876;11877;15241;15242;15243;15244;15797;16628;17169;17170;17458;17977;17978;18527;19434;19435;19436;19437;19571;19572…	320;321;322;1370;1371;1372;1373;1446;1447;1448;2712;2713;2714;2853;2854;2855;2856;2940;2941;3347;3348;3349;3350;4545;4546;4547;4883;4884;5110;6070;6071;6072;6073;6074;7038;8401;8402;8403;8948;9167;9860;9861;11666;11667;11668;11669;12254;12255;12269;12458;12678;12679;12680;12762;12763;12764;12949;13833;14401;14402;14678;14679;14680;14681;14682;14704;14705;14706;14707;14708;14709;14710;14711;14712;…	321;1370;1372;1448;2712;2714;2853;2854;2940;2941;3347;3349;4547;4883;5110;6071;6074;7038;8402;8948;9167;9860;11666;11668;12254;12255;12269;12458;12678;12763;12949;13833;14402;14678;14709;18885;18886;18888;19603;20640;21314;21692;22352;23026;24225;24228;24399;24401;24854;25748
F5IW08	F5IW08	7	7	7	tr|F5IW08|F5IW08_9BACT Lipoyl-binding domain-containing protein OS=Dysgonomonas gadei ATCC BAA-286 OX=742766 GN=HMPREF9455_01058 PE=4 SV=1	1	7	7	7	7	3	7	3	7	3	52	52	52	15.321	150	150	0	35.549	52	44.7	169250000	143410000	25834000	16925000	14341000	2583400	14	539	88;1155;6455;6456;9222;9223;13885	True;True;True;True;True;True;True	92;1190;6633;6634;6635;9466;9467;14262	127;1736;1737;1738;1739;9450;9451;9452;9453;13447;13448;13449;20277;20278	167;168;2178;2179;2180;2181;11802;11803;11804;11805;11806;16628;16629;16630;16631;25349;25350;25351;25352	168;2181;11802;11806;16628;16629;25352	249;250		9;30
F5IV36	F5IV36	22	22	22	tr|F5IV36|F5IV36_9BACT 3-oxoacyl-[acyl-carrier-protein] synthase 2 OS=Dysgonomonas gadei ATCC BAA-286 OX=742766 GN=HMPREF9455_01336 PE=3 SV=1	1	22	22	22	22	9	22	9	22	9	67.1	67.1	67.1	44.705	420	420	0	125.69	67.1	40.5	266900000	225940000	40960000	16681000	14121000	2560000	47	403	586;3359;3803;3929;4919;5282;6062;6948;7930;9386;9797;9798;9861;11608;12910;12911;13382;13588;14783;14784;15634;15635	True;True;True;True;True;True;True;True;True;True;True;True;True;True;True;True;True;True;True;True;True;True	600;3450;3902;4032;5047;5427;6225;7139;8145;9639;10066;10067;10132;11933;11934;13265;13266;13751;13962;15188;15189;15190;16064;16065	852;853;854;4820;4821;4822;5461;5462;5670;7093;7696;7697;7698;8853;8854;10156;10157;10158;10159;10160;11671;11672;13691;14257;14258;14259;14260;14375;14376;16883;16884;16885;18822;18823;18824;18825;19545;19856;21693;21694;21695;22867;22868	1064;1065;1066;1067;1068;6009;6010;6011;6836;6837;7106;7107;8879;8880;9630;9631;9632;11057;11058;12670;12671;12672;12673;12674;12675;14463;14464;16941;16942;17659;17660;17661;17662;17663;17664;17831;17832;20939;20940;20941;20942;20943;20944;23418;23419;23420;23421;23422;24365;24795;24796;24797;27076;27077;27078;27079;28520;28521	1066;6011;6837;7107;8879;9632;11057;12670;14464;16941;17663;17664;17831;20943;23419;23421;24365;24795;27076;27078;28520;28521	186;187		19;30
F5IXW2	F5IXW2	20	20	20	tr|F5IXW2|F5IXW2_9BACT HlyD_D23 domain-containing protein OS=Dysgonomonas gadei ATCC BAA-286 OX=742766 GN=HMPREF9455_01929 PE=3 SV=1	1	20	20	20	20	12	20	12	20	12	68.8	68.8	68.8	39.601	372	372	0	121.15	68.8	51.1	336570000	266660000	69902000	17714000	14035000	3679000	50	807	246;1056;1057;1182;3798;4927;5750;5751;5752;6489;6504;9134;9135;9136;10537;11907;12719;12780;13099;13368	True;True;True;True;True;True;True;True;True;True;True;True;True;True;True;True;True;True;True;True	252;1085;1086;1219;3897;5055;5907;5908;5909;6672;6687;9374;9375;9376;10825;12239;13071;13133;13459;13737	363;364;1574;1575;1576;1577;1791;1792;5454;5455;7111;7112;7113;8417;8418;8419;8420;8421;9505;9528;9529;13315;13316;13317;13318;13319;13320;13321;15341;17327;17328;17329;18520;18521;18623;18624;19119;19527;19528	463;464;1981;1982;1983;1984;1985;2238;2239;2240;2241;2242;6826;6827;6828;6829;8899;8900;8901;10526;10527;10528;10529;10530;11868;11897;11898;16473;16474;16475;16476;16477;16478;16479;19018;19019;21538;21539;21540;21541;21542;23014;23015;23154;23155;23815;23816;23817;24344;24345;24346	463;1981;1983;2242;6826;8900;10526;10528;10530;11868;11898;16474;16478;16479;19019;21539;23014;23154;23817;24344
F5IW47	F5IW47	6	6	6	tr|F5IW47|F5IW47_9BACT RRM domain-containing protein OS=Dysgonomonas gadei ATCC BAA-286 OX=742766 GN=HMPREF9455_01097 PE=4 SV=1	1	6	6	6	6	3	6	3	6	3	66.4	66.4	66.4	11.85	107	107	0	74.014	66.4	35.5	89743000	83448000	6294900	14957000	13908000	1049200	8	564	543;1940;5293;9522;12119;13110	True;True;True;True;True;True	554;555;1996;5439;9781;9782;12457;13470	776;777;778;779;2835;7716;7717;13887;13888;17637;17638;17639;19135;19136;19137	970;971;972;973;974;3537;9651;9652;17189;17190;21924;21925;21926;23840;23841;23842	971;3537;9651;17190;21926;23841	257;258		13;63
F5IZF6;F5IT02;F5ITB7	F5IZF6	63;1;1	63;1;1	63;1;1	tr|F5IZF6|F5IZF6_9BACT Uncharacterized protein OS=Dysgonomonas gadei ATCC BAA-286 OX=742766 GN=HMPREF9455_02473 PE=3 SV=1	3	63	63	63	63	0	63	0	63	0	71.1	71.1	71.1	116.01	1044	1044;773;1056	0	323.31	71.1	0	804470000	804470000	0	13870000	13870000	0	108	1059	191;192;590;591;1007;1090;1091;1150;1518;1646;1740;1833;1834;1926;4020;4112;4571;4810;4978;5346;5544;6113;6114;6306;6457;6486;6487;7005;7006;8117;8118;8541;8793;9458;9917;10066;10505;10506;10671;10890;11406;11416;11579;11647;12188;12763;12764;13182;13364;13365;13380;13385;13424;13916;14126;14349;14439;15058;15299;15337;15338;15487;15569	True;True;True;True;True;True;True;True;True;True;True;True;True;True;True;True;True;True;True;True;True;True;True;True;True;True;True;True;True;True;True;True;True;True;True;True;True;True;True;True;True;True;True;True;True;True;True;True;True;True;True;True;True;True;True;True;True;True;True;True;True;True;True	195;196;605;606;1036;1119;1120;1184;1185;1568;1697;1795;1889;1890;1982;4124;4218;4688;4936;5106;5494;5696;6277;6278;6470;6471;6636;6637;6669;6670;7197;7198;8335;8336;8765;9021;9022;9714;10188;10349;10793;10794;10963;11191;11725;11735;11902;11974;12526;13116;13117;13543;13733;13734;13749;13754;13755;13795;14296;14297;14510;14744;14837;15468;15718;15719;15758;15759;15916;15999	276;277;861;862;863;864;1503;1504;1619;1620;1621;1727;1728;2273;2447;2569;2692;2693;2694;2695;2817;5792;5922;6589;6940;6941;7176;7805;8123;8932;8933;8934;8935;9228;9229;9230;9454;9455;9456;9501;9502;10233;10234;10235;11936;11937;12508;12825;12826;13796;14446;14447;14653;15294;15295;15296;15531;15846;16605;16618;16845;16942;17737;17738;18598;18599;18600;18601;18602;18603;19238;19521;19522;19523;19…	355;356;1076;1077;1078;1079;1080;1881;1882;1883;2032;2033;2034;2168;2169;2170;2829;3043;3204;3359;3360;3361;3362;3363;3511;7261;7425;8248;8249;8250;8686;8687;8688;8689;8974;8975;9771;9772;9773;10175;11155;11156;11157;11158;11159;11530;11531;11532;11533;11534;11807;11808;11809;11863;11864;12765;12766;12767;14788;14789;14790;15477;15864;15865;15866;15867;15868;17075;17913;17914;17915;17916;18160;18…	355;356;1077;1079;1882;2032;2033;2170;2829;3043;3204;3359;3361;3511;7261;7425;8250;8686;8975;9772;10175;11155;11157;11531;11807;11863;11864;12766;12767;14788;14790;15477;15865;17075;17913;18160;18960;18963;19274;19658;20613;20628;20895;21016;22060;23126;23129;23968;24334;24337;24362;24373;24449;25422;25790;26238;26383;27540;27944;28011;28013;28270;28407	479;480;481;482;483;484;485		162;249;485;659;729;864;957
F5IW71	F5IW71	49	49	49	tr|F5IW71|F5IW71_9BACT Uncharacterized protein OS=Dysgonomonas gadei ATCC BAA-286 OX=742766 GN=HMPREF9455_01121 PE=4 SV=1	1	49	49	49	49	6	49	6	49	6	74.8	74.8	74.8	62.083	551	551	0	323.31	74.8	20.9	453360000	442520000	10841000	14168000	13829000	338770	87	581	558;693;694;708;709;746;758;1698;1699;1700;2313;3086;3121;4202;4203;4448;5727;7596;7655;7769;7798;7799;8265;8811;8812;8813;9079;9563;9747;9748;10877;10878;11231;11232;11716;11717;12395;12720;12787;13056;13057;13218;13309;14263;14821;14822;15005;15352;15623	True;True;True;True;True;True;True;True;True;True;True;True;True;True;True;True;True;True;True;True;True;True;True;True;True;True;True;True;True;True;True;True;True;True;True;True;True;True;True;True;True;True;True;True;True;True;True;True;True	571;713;714;728;729;767;780;1751;1752;1753;2383;3172;3208;4309;4310;4563;5883;7804;7864;7981;8012;8013;8485;9041;9042;9043;9319;9824;10013;10014;11177;11178;11179;11549;11550;12045;12046;12739;13072;13140;13415;13416;13579;13676;14649;14650;15227;15228;15415;15774;16053	805;1039;1040;1063;1064;1117;1135;2513;2514;2515;2516;2517;3341;4464;4465;4510;6038;6039;6040;6402;8386;11170;11254;11255;11429;11481;11482;12144;12851;12852;12853;12854;12855;13244;13245;13942;14185;14186;15831;15832;15833;15834;16369;16370;16371;17045;17046;18043;18044;18522;18523;18636;19051;19052;19295;19296;19297;19444;19445;20852;20853;21742;21743;21744;21985;21986;21987;22486;22851	1010;1303;1304;1336;1337;1401;1432;3132;3133;3134;3135;3136;3137;4172;5572;5573;5574;5575;5634;7568;7569;7570;8018;10490;13866;13960;13961;13962;13963;14169;14234;14235;15054;15055;15896;15897;15898;15899;15900;15901;15902;15903;16374;16375;16376;17263;17264;17265;17266;17567;17568;19640;19641;19642;19643;20324;20325;20326;20327;20328;21157;21158;22429;22430;22431;23016;23017;23018;23019;23020;23…	1010;1303;1304;1336;1337;1401;1432;3132;3134;3137;4172;5573;5634;7568;7570;8018;10490;13866;13961;14169;14234;14235;15054;15896;15898;15899;16376;17263;17567;17568;19640;19642;20324;20328;21157;21158;22429;23018;23169;23723;23724;24043;24242;26045;27138;27140;27428;28042;28500	262;263		342;540
F5IZ39	F5IZ39	27	27	27	tr|F5IZ39|F5IZ39_9BACT Uncharacterized protein OS=Dysgonomonas gadei ATCC BAA-286 OX=742766 GN=HMPREF9455_02247 PE=4 SV=1	1	27	27	27	27	8	27	8	27	8	74.5	74.5	74.5	36.836	330	330	0	167.44	74.5	39.7	312830000	286570000	26261000	14897000	13646000	1250500	54	1024	1053;1109;2295;3444;3445;3945;5405;5406;5407;6026;6575;8945;9875;10368;10369;10370;11331;12159;12481;12482;13637;13638;14521;14731;14732;15292;15293	True;True;True;True;True;True;True;True;True;True;True;True;True;True;True;True;True;True;True;True;True;True;True;True;True;True;True	1082;1139;2363;3536;3537;4048;4049;5554;5555;5556;6186;6759;9178;10146;10653;10654;10655;11650;12497;12827;12828;14011;14012;14922;15136;15137;15709;15710	1570;1656;1657;3319;4950;4951;4952;4953;5687;5688;7894;7895;7896;7897;8794;9625;13051;14392;15097;15098;15099;15100;15101;15102;15103;16500;17691;17692;18177;18178;18179;18180;18181;19935;19936;19937;19938;19939;21264;21593;21594;21595;21596;22395;22396	1976;2078;2079;2080;4144;6164;6165;6166;6167;7127;7128;9894;9895;9896;9897;9898;9899;10978;10979;12023;16135;17852;18709;18710;18711;18712;18713;18714;18715;18716;20486;21997;21998;22589;22590;22591;22592;22593;22594;24914;24915;24916;24917;24918;24919;24920;24921;24922;26539;26540;26954;26955;26956;26957;26958;27927;27928;27929	1976;2078;4144;6164;6165;7127;9894;9897;9899;10978;12023;16135;17852;18709;18711;18715;20486;21997;22589;22592;24915;24919;26539;26955;26958;27927;27929	456;1032		139;249
F5IZE8	F5IZE8	22	22	22	tr|F5IZE8|F5IZE8_9BACT HTH lacI-type domain-containing protein OS=Dysgonomonas gadei ATCC BAA-286 OX=742766 GN=HMPREF9455_02465 PE=4 SV=1	1	22	22	22	22	0	22	0	22	0	59.5	59.5	59.5	37.197	333	333	0	94.781	59.5	0	240910000	240910000	0	13384000	13384000	0	32	1052	748;878;879;3621;5331;5332;5425;5986;5987;7643;8197;10634;10812;11248;11476;11496;12657;12658;13179;13207;13854;14056	True;True;True;True;True;True;True;True;True;True;True;True;True;True;True;True;True;True;True;True;True;True	769;902;903;3717;5478;5479;5574;6145;6146;7852;8417;10925;11112;11566;11795;11816;13006;13007;13540;13568;14231;14439	1119;1120;1317;1318;5191;7784;7785;7925;8739;8740;11237;11238;12047;12048;15482;15742;16390;16391;16708;16738;18426;18427;19232;19233;19277;19278;20238;20530	1403;1404;1654;1655;6479;9742;9743;9933;10915;10916;10917;13942;13943;14932;14933;19207;19208;19209;19538;20354;20355;20735;20736;20771;22894;22895;23958;23959;23960;23961;24018;24019;25301;25662	1404;1654;1655;6479;9742;9743;9933;10915;10917;13943;14932;19208;19538;20355;20735;20771;22894;22895;23959;24019;25301;25662	469		210
F5IV26	F5IV26	9	9	9	tr|F5IV26|F5IV26_9BACT Translation initiation factor IF-3 OS=Dysgonomonas gadei ATCC BAA-286 OX=742766 GN=infC PE=3 SV=1	1	9	9	9	9	3	9	3	9	3	42.4	42.4	42.4	24.16	210	210	0	129.09	42.4	18.6	118820000	107020000	11804000	14853000	13377000	1475500	22	396	3556;3557;3558;3716;3717;8997;9383;9930;12051	True;True;True;True;True;True;True;True;True	3651;3652;3653;3814;3815;9233;9636;10202;12387	5102;5103;5104;5105;5106;5107;5338;5339;5340;13121;13687;13688;14465;14466;17541	6361;6362;6363;6364;6365;6366;6367;6368;6369;6370;6371;6372;6682;6683;6684;16220;16221;16937;16938;17937;17938;21803	6361;6362;6368;6682;6684;16220;16938;17938;21803
F5IZG0	F5IZG0	33	33	33	tr|F5IZG0|F5IZG0_9BACT Uncharacterized protein OS=Dysgonomonas gadei ATCC BAA-286 OX=742766 GN=HMPREF9455_02477 PE=4 SV=1	1	33	33	33	33	0	33	0	33	0	61.2	61.2	61.2	73.531	640	640	0	237.85	61.2	0	406510000	406510000	0	13113000	13113000	0	53	1063	105;430;431;1213;2204;2205;2918;3494;3495;3980;4620;5472;6674;7183;7452;7808;7825;9455;9456;9744;10001;10341;10342;10592;10777;11592;11593;11594;11670;11712;11713;13371;13620	True;True;True;True;True;True;True;True;True;True;True;True;True;True;True;True;True;True;True;True;True;True;True;True;True;True;True;True;True;True;True;True;True	109;439;440;1255;2269;2270;3001;3589;3590;4084;4738;5621;6861;7384;7656;8022;8039;9710;9711;9712;10010;10283;10626;10627;10880;11076;11916;11917;11918;11919;11997;12041;12042;13740;13994	149;619;620;621;1843;1844;3200;3201;4219;4220;5022;5023;5024;5732;6656;7996;7997;9773;10520;10947;10948;11496;11513;13790;13791;13792;13793;13794;14182;14573;15063;15064;15065;15413;15693;16863;16864;16865;16866;16867;16979;16980;17039;17040;17041;19531;19532;19906;19907	195;771;772;773;2301;2302;3985;3986;3987;5260;5261;6256;6257;6258;7181;8338;8339;10019;10020;10021;10022;12200;12201;13097;13603;13604;13605;14250;14251;14252;14273;17065;17066;17067;17068;17069;17070;17071;17072;17073;17564;18066;18669;18670;18671;18672;19117;19118;19479;20916;20917;20918;20919;20920;20921;21068;21069;21150;21151;21152;24349;24350;24872;24873;24874	195;771;772;2302;3986;3987;5261;6256;6257;7181;8339;10021;12200;13097;13604;14251;14273;17065;17067;17564;18066;18670;18672;19117;19479;20916;20917;20921;21069;21150;21151;24349;24872	492;493;494;495;1041;1042		243;245;458;459;472;476
F5J1X2	F5J1X2	45	45	45	tr|F5J1X2|F5J1X2_9BACT Polyribonucleotide nucleotidyltransferase OS=Dysgonomonas gadei ATCC BAA-286 OX=742766 GN=pnp PE=3 SV=1	1	45	45	45	45	15	45	15	45	15	59.7	59.7	59.7	79.042	720	720	0	289.05	59.7	30.7	571010000	489680000	81336000	15027000	12886000	2140400	84	1458	445;448;449;783;1079;1349;1350;1563;1564;1713;1714;1724;2563;2743;3413;3414;3462;3463;3516;3841;4314;4315;4316;4368;4369;4653;5091;5895;6108;6293;6562;7243;7521;7522;7928;9332;10795;12582;13114;13448;13822;13881;15731;15732;15733	True;True;True;True;True;True;True;True;True;True;True;True;True;True;True;True;True;True;True;True;True;True;True;True;True;True;True;True;True;True;True;True;True;True;True;True;True;True;True;True;True;True;True;True;True	454;457;458;806;1108;1397;1398;1613;1614;1767;1768;1779;2638;2824;3504;3505;3555;3556;3611;3940;4423;4424;4425;4480;4481;4772;5225;6053;6271;6272;6457;6746;7444;7726;7727;8143;9584;11094;12928;13474;13820;14199;14258;16166;16167;16168	639;642;643;644;1169;1170;1605;2056;2057;2058;2059;2060;2061;2340;2341;2342;2343;2344;2535;2536;2551;3693;3979;3980;3981;4906;4907;4908;4979;4980;5048;5514;5515;5516;5517;5518;6206;6207;6208;6209;6210;6211;6291;6292;6293;6294;6295;6705;6706;7346;8606;8923;8924;8925;9203;9204;9608;10615;10616;11049;11050;11051;11052;11669;13611;15715;18324;18325;18326;19141;19645;20200;20273;23000;23001;23002;2300…	798;801;802;803;1470;1471;1472;2015;2560;2561;2562;2563;2564;2565;2914;2915;2916;2917;2918;2919;2920;3159;3160;3177;4613;4614;4969;4970;4971;6115;6116;6117;6204;6205;6288;6903;6904;6905;6906;6907;6908;6909;7778;7779;7780;7781;7782;7783;7784;7879;7880;7881;7882;7883;7884;7885;7886;8411;8412;9181;10745;11146;11147;11148;11498;11499;12001;13202;13203;13722;13723;13724;13725;13726;14460;14461;16843;1…	798;801;803;1470;2015;2560;2565;2914;2919;3159;3160;3177;4613;4971;6115;6117;6204;6205;6288;6906;7778;7779;7782;7881;7886;8411;9181;10745;11146;11498;12001;13203;13722;13726;14460;16843;19505;22773;23846;24497;25259;25345;28679;28682;28683	658		374
F5IT90	F5IT90	32	32	32	tr|F5IT90|F5IT90_9BACT Dihydroxy-acid dehydratase OS=Dysgonomonas gadei ATCC BAA-286 OX=742766 GN=ilvD PE=3 SV=1	1	32	32	32	32	7	32	7	32	7	62.5	62.5	62.5	65.569	610	610	0	208.45	62.5	17	409770000	384750000	25017000	13659000	12825000	833900	54	176	8;162;163;411;412;1348;1686;1702;1954;2397;2486;2537;3923;3986;4492;4669;4886;7618;8255;8601;8753;9182;10641;11632;11681;11888;11889;12755;12756;13753;15243;15742	True;True;True;True;True;True;True;True;True;True;True;True;True;True;True;True;True;True;True;True;True;True;True;True;True;True;True;True;True;True;True;True	8;9;166;167;420;421;1396;1739;1755;2010;2470;2561;2612;4026;4090;4608;4788;5014;7827;8475;8825;8979;9425;10933;11958;12008;12218;12219;13108;13109;14130;15659;16177	13;14;229;230;231;232;233;595;596;597;2055;2497;2519;2850;2851;3462;3595;3655;5664;5738;5739;5740;6467;6468;6727;7047;11203;12130;12582;12769;12770;13388;13389;15492;16914;16915;16991;17289;17290;17291;17292;17293;18587;18588;18589;20108;22323;23015	20;21;22;23;296;297;298;299;300;301;746;747;748;2559;3108;3139;3554;3555;3556;3557;4328;4497;4564;4565;7097;7098;7187;7188;7189;7190;8105;8106;8434;8815;13903;15036;15561;15790;15791;16559;16560;19222;20977;20978;20979;21083;21481;21482;21483;21484;21485;21486;21487;23110;23111;23112;25142;27842;28695;28696	23;296;298;746;748;2559;3108;3139;3557;4328;4497;4564;7097;7188;8105;8434;8815;13903;15036;15561;15790;16559;19222;20978;21083;21481;21484;23110;23112;25142;27842;28695	74		215
F5IXH6	F5IXH6	42	42	42	tr|F5IXH6|F5IXH6_9BACT Chaperone protein HtpG OS=Dysgonomonas gadei ATCC BAA-286 OX=742766 GN=HMPREF9455_01793 PE=4 SV=1	1	42	42	42	41	17	41	17	41	17	63.8	63.8	63.8	72.623	629	629	0	240.84	63.8	35.6	535340000	434540000	100790000	15745000	12781000	2964600	99	749	359;720;721;2116;2473;2602;2603;3009;3010;3048;3049;3406;3860;3861;3874;4330;4331;5050;5868;5920;6068;6069;7178;7497;7646;8913;9404;10763;11077;11078;11854;12447;12622;12704;12705;13219;13627;13675;13798;13799;14975;14976	True;True;True;True;True;True;True;True;True;True;True;True;True;True;True;True;True;True;True;True;True;True;True;True;True;True;True;True;True;True;True;True;True;True;True;True;True;True;True;True;True;True	368;741;742;2176;2548;2677;2678;3092;3093;3134;3135;3497;3959;3960;3973;4440;4441;5182;6026;6078;6231;6232;7379;7702;7855;9145;9657;11062;11386;11387;12184;12792;12969;12970;13056;13057;13580;14001;14049;14175;14176;15384;15385	527;1079;1080;1081;1082;1083;1084;3071;3578;3743;3744;4359;4360;4361;4362;4363;4414;4415;4416;4894;4895;4896;4897;4898;5549;5550;5566;5567;5568;6234;6235;6236;7289;8571;8572;8573;8634;8635;8862;8863;8864;8865;8866;8867;10514;10515;11009;11242;13009;13721;15677;16129;16130;16131;16132;16133;17239;18121;18378;18379;18380;18498;18499;18500;18501;19298;19919;19920;19921;19986;19987;20169;20170;20171;…	667;1353;1354;1355;1356;1357;1358;1359;1360;3834;4473;4474;4673;4674;5441;5442;5443;5444;5445;5446;5447;5448;5513;5514;5515;5516;5517;5518;5519;6099;6100;6101;6102;6103;6104;6105;6106;6107;6952;6953;6971;6972;6973;7812;7813;7814;7815;9110;10703;10704;10705;10775;10776;10777;11067;11068;11069;11070;11071;11072;11073;11074;11075;11076;13090;13091;13677;13947;16082;16973;19463;20007;20008;20009;2001…	667;1356;1359;3834;4473;4673;4674;5443;5446;5513;5519;6100;6952;6953;6972;7812;7813;9110;10703;10775;11067;11075;13090;13677;13947;16082;16973;19463;20007;20015;21414;22522;22832;22990;22992;24046;24891;24984;25216;25220;27384;27385	368		224
F5IWC5	F5IWC5	29	29	29	tr|F5IWC5|F5IWC5_9BACT Serine hydroxymethyltransferase OS=Dysgonomonas gadei ATCC BAA-286 OX=742766 GN=glyA PE=3 SV=1	1	29	29	29	29	9	29	9	29	9	70.9	70.9	70.9	46.791	426	426	0	157.11	70.9	29.8	433540000	253050000	180490000	21677000	12652000	9024700	58	609	833;834;1307;1308;1309;2191;2192;2852;3946;4224;4441;4442;4575;7266;7454;9483;9760;9761;10337;10872;12364;14403;14762;14763;14841;15017;15018;15727;15728	True;True;True;True;True;True;True;True;True;True;True;True;True;True;True;True;True;True;True;True;True;True;True;True;True;True;True;True;True	857;858;1353;1354;1355;2256;2257;2934;4050;4331;4556;4557;4692;7467;7658;9739;10029;10030;10622;11172;12706;14800;15167;15168;15247;15427;15428;16162;16163	1243;1244;1245;1246;1247;1991;1992;1993;3178;3179;3180;3181;4125;4126;5689;6074;6393;6394;6395;6396;6593;10647;10950;10951;10952;13829;13830;13831;14207;14208;14209;14210;15049;15822;15823;15824;15825;15826;17996;21088;21644;21645;21646;21767;22009;22010;22011;22012;22013;22996;22997	1558;1559;1560;1561;1562;1563;1564;2485;2486;2487;3956;3957;3958;3959;3960;5140;5141;7129;7611;8007;8008;8009;8010;8255;13242;13243;13607;13608;13609;17115;17116;17117;17118;17119;17120;17121;17595;17596;17597;17598;17599;18643;19631;19632;19633;19634;19635;22375;26330;27015;27016;27017;27018;27167;27461;27462;27463;27464;27465;28674;28675	1559;1561;2485;2486;2487;3958;3960;5140;7129;7611;8009;8010;8255;13242;13609;17116;17595;17599;18643;19631;22375;26330;27016;27018;27167;27461;27464;28674;28675
F5IVG6	F5IVG6	7	7	7	tr|F5IVG6|F5IVG6_9BACT Uncharacterized protein OS=Dysgonomonas gadei ATCC BAA-286 OX=742766 GN=HMPREF9455_00866 PE=3 SV=1	1	7	7	7	6	1	6	1	6	1	33.2	33.2	33.2	38.05	331	331	0	18.855	30.2	3	227110000	227110000	0	12617000	12617000	0	10	434	3436;6055;8559;11391;11751;13789;15726	True;True;True;True;True;True;True	3528;6217;8783;11710;12080;14166;16161	4936;8842;8843;12529;12530;16585;17090;20156;20157;22995	6150;11040;11041;11042;15502;15503;20590;21218;25202;25203;28673	6150;11041;15502;20590;21218;25203;28673
F5J0S6	F5J0S6	9	9	9	tr|F5J0S6|F5J0S6_9BACT Orotate phosphoribosyltransferase OS=Dysgonomonas gadei ATCC BAA-286 OX=742766 GN=pyrE PE=3 SV=1	1	9	9	9	9	1	9	1	9	1	52.6	52.6	52.6	22.981	209	209	0	18.942	52.6	6.7	93614000	88267000	5346600	13373000	12610000	763790	13	1302	1769;5822;8712;9556;11410;12371;12372;12569;14786	True;True;True;True;True;True;True;True;True	1824;5980;8938;9817;11729;12714;12715;12915;15192	2608;8508;12720;12721;13934;13935;16609;18011;18012;18013;18309;21697	3259;3260;10631;15732;15733;17255;17256;20617;22390;22391;22392;22751;27082	3260;10631;15732;17256;20617;22390;22392;22751;27082
F5J0E4	F5J0E4	5	5	5	tr|F5J0E4|F5J0E4_9BACT Uncharacterized protein OS=Dysgonomonas gadei ATCC BAA-286 OX=742766 GN=HMPREF9455_02811 PE=4 SV=1	1	5	5	5	5	2	5	2	5	2	65.9	65.9	65.9	13.617	123	123	0	31.952	65.9	19.5	70557000	62895000	7662100	14111000	12579000	1532400	12	1239	1337;3491;7551;8323;11218	True;True;True;True;True	1384;3586;7759;8543;11535	2038;5018;5019;11104;12218;16344;16345	2537;6251;6252;6253;13783;15138;15139;20290;20291;20292;20293;20294	2537;6252;13783;15139;20290
F5IW85	F5IW85	24	24	24	tr|F5IW85|F5IW85_9BACT zf-RING_7 domain-containing protein OS=Dysgonomonas gadei ATCC BAA-286 OX=742766 GN=HMPREF9455_01135 PE=4 SV=1	1	24	24	24	23	8	23	8	23	8	73.3	73.3	73.3	29.132	251	251	0	86.945	68.5	28.3	254980000	226240000	28745000	14166000	12569000	1597000	49	592	660;2386;2544;2545;2731;2799;4196;5869;6242;6407;7125;7306;7724;7725;8772;8773;9988;10286;10287;10390;11177;11633;13266;15310	True;True;True;True;True;True;True;True;True;True;True;True;True;True;True;True;True;True;True;True;True;True;True;True	680;2459;2619;2620;2810;2881;4303;6027;6406;6580;7324;7507;7935;7936;8998;8999;10267;10570;10571;10676;11490;11959;13629;15731	977;978;979;980;3446;3447;3664;3665;3941;4057;6029;6030;6031;8574;9109;9378;10427;10428;10429;10430;10712;10713;11366;11367;11368;12795;12796;14552;14965;14966;14967;14968;15134;15135;16283;16284;16916;19358;19359;22426;22427	1218;1219;1220;1221;4303;4304;4305;4306;4307;4308;4575;4576;4577;4923;5059;7558;7559;7560;7561;10706;11373;11713;12993;12994;12995;12996;12997;13318;13319;14092;14093;14094;15827;15828;18038;18543;18544;18545;18546;18750;18751;20210;20211;20980;20981;20982;24115;24116;24117;27967;27968	1218;4308;4575;4577;4923;5059;7558;10706;11373;11713;12997;13318;14092;14093;15827;15828;18038;18544;18545;18751;20211;20980;24117;27968
F5IUZ8	F5IUZ8	31	31	31	tr|F5IUZ8|F5IUZ8_9BACT Pseudouridine synthase OS=Dysgonomonas gadei ATCC BAA-286 OX=742766 GN=HMPREF9455_01298 PE=3 SV=1	1	31	31	31	31	14	31	14	31	14	58.1	58.1	58.1	49.154	444	444	0	193.41	58.1	29.1	326800000	300350000	26449000	13617000	12515000	1102000	51	378	2377;2698;2699;2700;3078;4310;4311;4439;4440;4526;7339;7528;7529;7952;8207;8208;8959;9722;9831;10609;10847;11567;11915;12697;14418;14823;14824;14856;15308;15327;15385	True;True;True;True;True;True;True;True;True;True;True;True;True;True;True;True;True;True;True;True;True;True;True;True;True;True;True;True;True;True;True	2450;2775;2776;2777;2778;2779;3164;4419;4420;4554;4555;4642;7541;7734;7735;8167;8428;8429;9193;9988;10101;10898;11147;11889;11890;12248;12249;13048;13049;14815;15229;15230;15262;15729;15748;15807	3434;3435;3890;3891;3892;3893;3894;3895;3896;3897;3898;3899;4454;6199;6200;6201;6202;6203;6390;6391;6392;6525;10765;11066;11067;11068;11069;11699;11700;11701;11702;12060;12061;13070;13071;14157;14332;14333;15437;15789;15790;15791;16828;16829;17339;17340;18485;18486;18487;21107;21108;21745;21746;21789;21790;21791;22424;22452;22531;22532	4288;4289;4290;4291;4860;4861;4862;4863;4864;4865;4866;4867;4868;4869;4870;5562;7768;7769;7770;7771;7772;7773;8003;8004;8005;8006;8174;13382;13743;13744;13745;13746;14496;14497;14498;14499;14500;14951;14952;16157;16158;17531;17769;17770;17771;19150;19594;19595;19596;20876;20877;21553;21554;22975;22976;22977;26351;26352;27141;27142;27193;27194;27195;27965;27997;28099;28100	4290;4860;4863;4868;5562;7769;7772;8003;8006;8174;13382;13743;13745;14496;14951;14952;16158;17531;17771;19150;19594;20876;21554;22976;26352;27141;27142;27194;27965;27997;28100	167;168;169;170;171;172;173;909		20;21;23;94;99;100;101;150
F5IVH1	F5IVH1	29	29	29	tr|F5IVH1|F5IVH1_9BACT Uncharacterized protein OS=Dysgonomonas gadei ATCC BAA-286 OX=742766 GN=HMPREF9455_00871 PE=4 SV=1	1	29	29	29	29	0	29	0	29	0	59.2	59.2	59.2	58.806	529	529	0	251.7	59.2	0	368430000	368430000	0	12281000	12281000	0	48	439	48;1055;1165;2011;2516;2785;3284;3751;4522;6082;6083;6872;7456;8715;9172;9314;9813;10355;11412;11726;11727;11855;12754;13742;14377;14590;14809;15328;15329	True;True;True;True;True;True;True;True;True;True;True;True;True;True;True;True;True;True;True;True;True;True;True;True;True;True;True;True;True	49;1084;1202;2068;2591;2867;3373;3850;4638;6245;6246;7061;7660;8941;9414;9566;10082;10640;11731;12055;12056;12185;13107;14119;14772;14991;15215;15749;15750	61;1572;1573;1758;2928;3631;4040;4719;4720;5390;6516;6517;6518;8884;8885;10043;10955;12724;13371;13372;13373;13374;13586;14304;14305;15082;16611;16612;17057;17058;17240;18586;20085;21054;21364;21365;21724;21725;22453;22454	83;84;1978;1979;1980;2204;3653;4539;5041;5885;5886;6741;8163;8164;8165;11095;11096;11097;12525;12526;13612;15736;16537;16538;16539;16540;16541;16815;17732;17733;18691;20619;20620;20621;20622;21170;21171;21172;21415;23109;25113;26288;26676;26677;27116;27117;27998;27999	84;1980;2204;3653;4539;5041;5885;6741;8163;11095;11097;12525;13612;15736;16538;16815;17733;18691;20619;21170;21171;21415;23109;25113;26288;26676;27116;27998;27999
F5ISZ0	F5ISZ0	51	51	51	tr|F5ISZ0|F5ISZ0_9BACT Multifunctional fusion protein OS=Dysgonomonas gadei ATCC BAA-286 OX=742766 GN=secF PE=3 SV=1	1	51	51	51	51	12	51	12	51	12	45.9	45.9	45.9	108	989	989	0	323.31	45.9	18.7	617360000	561040000	56318000	13421000	12197000	1224300	116	135	82;152;153;200;481;1934;2334;2744;2822;3313;3314;3568;3595;3596;3727;3955;4319;4914;5004;5837;5853;5854;6408;6409;6410;6794;6795;7230;7380;7399;7840;8496;8736;9671;9672;10148;10477;11438;11532;12191;12192;12193;12685;12686;12884;13041;13645;14036;14356;14800;14872	True;True;True;True;True;True;True;True;True;True;True;True;True;True;True;True;True;True;True;True;True;True;True;True;True;True;True;True;True;True;True;True;True;True;True;True;True;True;True;True;True;True;True;True;True;True;True;True;True;True;True	85;86;156;157;204;205;490;1990;2404;2825;2904;3402;3403;3664;3691;3692;3826;4059;4428;5042;5133;5995;6011;6012;6581;6582;6583;6982;6983;7431;7583;7602;8054;8720;8962;9934;9935;10432;10764;11757;11854;12529;12530;12531;13036;13037;13239;13400;14019;14419;14751;15206;15279	117;118;119;120;121;216;217;287;288;289;290;291;292;293;681;2828;3372;3373;3982;4086;4757;4758;5129;5130;5160;5161;5162;5356;5698;6215;6216;7085;7212;7213;8527;8554;8555;9379;9380;9381;9382;9383;9932;9933;10593;10594;10827;10862;10863;10864;11552;12447;12747;12748;12749;14083;14084;14085;14771;14772;15252;16650;16651;16787;17742;17743;17744;17745;17746;17747;17748;17749;17750;18466;18467;18468;18…	154;155;156;157;158;281;282;370;371;372;373;374;375;376;845;846;3529;4210;4211;4212;4972;5095;5931;5932;6398;6399;6400;6435;6436;6437;6438;6439;6702;7139;7788;7789;8869;8870;9016;9017;10650;10684;10685;10686;11714;11715;11716;11717;11718;11719;12387;12388;12389;12390;12391;13177;13178;13179;13454;13501;13502;13503;13504;14323;15404;15762;15763;15764;15765;15766;15767;17441;17442;17443;18311;18312…	155;281;282;371;846;3529;4211;4972;5095;5931;5932;6398;6435;6438;6702;7139;7789;8870;9017;10650;10684;10685;11714;11715;11717;12387;12390;13178;13454;13501;14323;15404;15764;17441;17443;18311;18899;20667;20832;22067;22071;22078;22950;22952;23364;23699;24930;25624;26257;27105;27224	61;62	25	159;161	402
F5IZF8	F5IZF8	6	6	6	tr|F5IZF8|F5IZF8_9BACT Uncharacterized protein OS=Dysgonomonas gadei ATCC BAA-286 OX=742766 GN=HMPREF9455_02475 PE=4 SV=1	1	6	6	6	6	0	6	0	6	0	44.6	44.6	44.6	15.133	130	130	0	42.154	44.6	0	97496000	97496000	0	12187000	12187000	0	10	1061	1867;1868;2546;8428;8429;8857	True;True;True;True;True;True	1923;1924;2621;8650;8651;9088	2739;2740;3666;3667;12358;12359;12360;12361;12919	3419;3420;4578;4579;15302;15303;15304;15305;15975;15976	3419;3420;4579;15302;15305;15976
F5IZG5	F5IZG5	29	29	28	tr|F5IZG5|F5IZG5_9BACT Ribulokinase OS=Dysgonomonas gadei ATCC BAA-286 OX=742766 GN=HMPREF9455_02482 PE=3 SV=1	1	29	29	28	29	0	29	0	28	0	57	57	55	61.858	560	560	0	158.7	57	0	303820000	303820000	0	11685000	11685000	0	46	1067	835;1271;1272;1394;2817;4038;4831;7223;7396;7774;8416;8982;9333;10951;10962;11797;11798;11983;12429;12430;12545;13648;14007;14224;14385;14386;15387;15463;15674	True;True;True;True;True;True;True;True;True;True;True;True;True;True;True;True;True;True;True;True;True;True;True;True;True;True;True;True;True	859;1317;1318;1443;2899;4142;4957;7424;7599;7986;8637;9218;9585;11252;11263;12126;12127;12319;12774;12775;12891;14022;14389;14610;14780;14781;15809;15892;16106	1248;1937;1938;1939;2124;4079;5818;6972;10583;10584;10854;11437;11438;12343;13102;13103;13612;13613;15922;15935;17154;17155;17156;17446;18095;18096;18276;18277;19951;19952;20459;20460;20792;21064;21065;22534;22642;22918	1565;2419;2420;2421;2646;2647;5084;5085;5086;7290;8721;8722;13165;13166;13491;14178;14179;15285;16196;16197;16844;16845;16846;19753;19768;19769;19770;21296;21297;21298;21299;21678;22492;22493;22712;22713;24937;24938;24939;25576;25577;25578;25979;26302;26303;28102;28235;28579	1565;2419;2420;2647;5086;7290;8722;13165;13491;14178;15285;16197;16846;19753;19770;21296;21297;21678;22492;22493;22713;24938;25576;25979;26302;26303;28102;28235;28579
F5J3K3	F5J3K3	40	40	34	tr|F5J3K3|F5J3K3_9BACT Uncharacterized protein OS=Dysgonomonas gadei ATCC BAA-286 OX=742766 GN=HMPREF9455_03920 PE=4 SV=1	1	40	40	34	40	7	40	7	34	5	59	59	56.4	66.688	576	576	0	294.16	59	16.5	444150000	415720000	28430000	12337000	11548000	789710	68	1703	1903;2380;2568;2569;3210;3238;3239;3240;3469;4667;4826;5297;5312;5734;5850;5970;5971;6133;6134;6135;6574;6756;7460;7498;8297;8511;8661;9470;9847;9848;9984;9985;10486;11473;11814;13214;13861;14031;14119;15631	True;True;True;True;True;True;True;True;True;True;True;True;True;True;True;True;True;True;True;True;True;True;True;True;True;True;True;True;True;True;True;True;True;True;True;True;True;True;True;True	1959;2453;2643;2644;3298;3326;3327;3328;3562;3563;4786;4952;5443;5458;5891;6008;6128;6129;6297;6298;6299;6758;6944;7665;7703;8517;8735;8886;9726;10117;10118;10262;10263;10264;10773;11792;12143;13575;14238;14414;14503;16061	2787;3438;3439;3699;3700;3701;4625;4656;4657;4658;4659;4660;4661;4662;4989;4990;4991;6723;6724;6965;6966;7725;7750;7751;8397;8398;8551;8705;8706;8707;8708;8709;8959;8960;8961;8962;8963;8964;9624;9880;10962;11010;12184;12185;12467;12468;12648;13814;13815;14358;14359;14544;14545;14546;14547;14548;15266;16705;17179;19290;20248;20493;20623;22861	3478;4294;4295;4620;4621;4622;5774;5812;5813;5814;5815;5816;5817;5818;5819;5820;5821;5822;6218;6219;6220;8430;8431;8714;8715;9662;9698;9699;9700;9701;10503;10504;10681;10868;10869;10870;10871;10872;10873;10874;11191;11192;11193;11194;11195;11196;11197;12022;12325;13619;13620;13678;15100;15101;15428;15429;15430;15638;17098;17099;17805;17806;18027;18028;18029;18030;18031;18032;18919;18920;20730;213…	3478;4294;4620;4622;5774;5812;5819;5821;6218;8430;8715;9662;9701;10504;10681;10869;10871;11191;11193;11197;12022;12325;13620;13678;15100;15428;15638;17098;17805;17806;18028;18032;18920;20730;21328;24035;25311;25618;25776;28513	134;774		362;542
F5IUB5	F5IUB5	29	29	29	tr|F5IUB5|F5IUB5_9BACT TPR_REGION domain-containing protein OS=Dysgonomonas gadei ATCC BAA-286 OX=742766 GN=HMPREF9455_00682 PE=4 SV=1	1	29	29	29	29	2	29	2	29	2	61.7	61.7	61.7	48.744	428	428	0	272.74	61.7	8.2	267700000	262840000	4865600	11639000	11428000	211550	52	263	11;154;155;743;744;1118;2312;2878;2920;2921;3127;4168;4477;4486;4487;4488;5636;7149;7429;8708;8709;8949;9810;10204;12109;12132;12738;15159;15715	True;True;True;True;True;True;True;True;True;True;True;True;True;True;True;True;True;True;True;True;True;True;True;True;True;True;True;True;True	12;158;159;764;765;1148;2382;2960;3003;3004;3214;4274;4275;4592;4602;4603;4604;5789;7349;7631;8934;8935;9182;10079;10488;12446;12470;13090;15574;16150	17;218;219;220;1112;1113;1114;1115;1674;3340;4164;4223;4224;4225;4226;4227;4516;4517;4518;5992;5993;5994;6446;6459;6460;6461;6462;8256;10465;10466;10908;10909;12716;12717;13056;14299;14300;14851;17623;17624;17656;18550;22212;22978;22979;22980	26;283;284;285;1396;1397;1398;1399;2102;2103;2104;4171;5184;5264;5265;5266;5267;5268;5269;5640;5641;5642;7513;7514;7515;8076;8091;8092;8093;8094;8095;8096;8097;8098;8099;10340;13037;13038;13039;13556;13557;15725;15726;16142;17724;17725;17726;18406;21908;21909;21946;23059;23060;23061;27713;28655;28656;28657	26;283;285;1396;1397;2104;4171;5184;5266;5269;5640;7513;8076;8091;8095;8099;10340;13039;13557;15725;15726;16142;17724;18406;21909;21946;23059;27713;28655	132		139
F5IWA5	F5IWA5	19	19	19	tr|F5IWA5|F5IWA5_9BACT Ribosome-recycling factor OS=Dysgonomonas gadei ATCC BAA-286 OX=742766 GN=frr PE=3 SV=1	1	19	19	19	18	6	18	6	18	6	76.5	76.5	76.5	20.935	187	187	0	52.31	70.6	46.5	145510000	125310000	20192000	13228000	11392000	1835600	29	602	599;943;944;1533;1534;1553;1747;1748;7278;7279;7589;8025;8797;8798;9130;9588;11400;12635;13120	True;True;True;True;True;True;True;True;True;True;True;True;True;True;True;True;True;True;True	615;616;970;971;1583;1584;1603;1802;1803;7479;7480;7797;8241;9026;9027;9370;9850;11719;12983;13480	878;879;880;881;1413;1414;1415;2297;2298;2324;2578;2579;10664;10665;10666;11157;11802;11803;12831;12832;13310;13974;13975;13976;16598;18394;18395;19149	1100;1101;1102;1103;1104;1105;1106;1107;1764;1765;1766;1767;1768;1769;2859;2860;2893;3216;3217;13261;13262;13263;13849;14611;14612;15874;15875;15876;16468;17311;17312;17313;17314;17315;20606;22854;22855;23857	1103;1764;1766;2859;2860;2893;3216;3217;13261;13262;13849;14611;15874;15876;16468;17312;20606;22854;23857	272		96
F5IVG8	F5IVG8	11	11	11	tr|F5IVG8|F5IVG8_9BACT Uncharacterized protein OS=Dysgonomonas gadei ATCC BAA-286 OX=742766 GN=HMPREF9455_00868 PE=4 SV=1	1	11	11	11	11	0	11	0	11	0	49.6	49.6	49.6	28.119	252	252	0	126.2	49.6	0	159040000	159040000	0	11360000	11360000	0	21	436	1543;1544;2203;2547;4234;4475;4793;4794;10308;11305;15647	True;True;True;True;True;True;True;True;True;True;True	1593;1594;2268;2622;4342;4590;4918;4919;10592;11623;16078	2311;2312;2313;3198;3199;3668;6091;6442;6443;6444;6909;6910;6911;6912;15000;16464;22884	2877;2878;2879;3983;3984;4580;7633;7634;8068;8069;8070;8071;8072;8073;8646;8647;8648;8649;18582;20443;28538	2877;2879;3983;4580;7633;8071;8647;8648;18582;20443;28538
F5J201	F5J201	22	22	22	tr|F5J201|F5J201_9BACT Cysteine synthase OS=Dysgonomonas gadei ATCC BAA-286 OX=742766 GN=HMPREF9455_03396 PE=3 SV=1	1	22	22	22	21	17	21	17	21	17	78.4	78.4	78.4	33.358	315	315	0	204.16	78.4	70.2	240950000	180670000	60278000	15060000	11292000	3767400	55	1474	240;763;1274;1275;2128;4217;4699;5397;5398;5665;5666;6103;6104;7421;7422;8889;8890;8931;10155;11764;13485;13628	True;True;True;True;True;True;True;True;True;True;True;True;True;True;True;True;True;True;True;True;True;True	245;786;1320;1321;2190;4324;4819;5546;5547;5818;5819;5820;6266;6267;7623;7624;9120;9121;9163;10439;12093;13858;14002	353;354;355;356;1143;1144;1941;1942;1943;1944;1945;3086;6064;6065;6066;6774;7884;7885;7886;8301;8302;8303;8304;8915;8916;8917;8918;8919;10896;10897;10898;10899;10900;12968;12969;12970;12971;13031;13032;14780;14781;17109;17110;19697;19698;19699;19922;19923	451;452;453;454;1442;1443;2423;2424;2425;2426;2427;2428;3851;7597;7598;7599;8487;9881;9882;9883;9884;10391;10392;10393;10394;10395;10396;11135;11136;11137;11138;11139;11140;11141;13540;13541;13542;13543;13544;13545;16032;16033;16034;16035;16036;16109;16110;18322;18323;21243;21244;24564;24565;24566;24567;24894;24895;24896;24897;24898;24899;24900	451;1443;2424;2426;3851;7598;8487;9881;9883;10391;10393;11136;11141;13540;13543;16032;16036;16109;18322;21243;24566;24895	662		77
F5IY40	F5IY40	14	14	14	tr|F5IY40|F5IY40_9BACT Superoxide dismutase OS=Dysgonomonas gadei ATCC BAA-286 OX=742766 GN=HMPREF9455_02007 PE=3 SV=1	1	14	14	14	14	5	14	5	14	5	64.3	64.3	64.3	25.498	227	227	0	148.57	64.3	32.2	161140000	145700000	15448000	12396000	11207000	1188300	29	849	168;2045;2046;3203;3626;3627;5474;5475;6115;6116;7806;8675;11379;14915	True;True;True;True;True;True;True;True;True;True;True;True;True;True	172;2102;2103;3290;3291;3722;3723;5623;5624;6279;6280;8020;8900;11698;15323	241;242;2973;2974;2975;2976;4613;4614;4615;4616;4617;4618;5197;5198;7999;8000;8001;8002;8936;8937;8938;11492;12668;12669;16566;16567;21866	311;312;3705;3706;3707;3708;3709;3710;3711;5757;5758;5759;5760;5761;5762;5763;5764;5765;5766;5767;6486;6487;10024;10025;10026;10027;10028;11160;11161;11162;11163;14245;15664;15665;15666;15667;15668;20569;20570;20571;27285	311;3705;3706;5757;6486;6487;10024;10028;11160;11162;14245;15665;20569;27285	413;414;1001		106;109;120
F5J004	F5J004	80	80	80	tr|F5J004|F5J004_9BACT DNA-directed RNA polymerase subunit beta OS=Dysgonomonas gadei ATCC BAA-286 OX=742766 GN=rpoB PE=3 SV=1	1	80	80	80	77	40	77	40	77	40	62.8	62.8	62.8	142.26	1269	1269	0	323.31	60.5	41.4	947520000	782630000	164900000	13536000	11180000	2355700	170	1151	561;562;639;640;790;791;798;1356;1668;1669;2053;2219;2220;2252;2337;2769;2877;3170;3327;3378;3379;3559;3560;3598;4360;4820;5068;5148;5149;5318;6428;6429;6782;7202;7559;7615;7738;7908;7926;8032;8134;8149;8436;8674;9628;10844;11425;11460;11461;11616;11640;11666;11864;11865;12031;12096;12368;12642;12726;12727;12728;12862;12863;13327;13390;13468;13571;13623;13624;13677;13701;13702;13841;13919;14416;1…	True;True;True;True;True;True;True;True;True;True;True;True;True;True;True;True;True;True;True;True;True;True;True;True;True;True;True;True;True;True;True;True;True;True;True;True;True;True;True;True;True;True;True;True;True;True;True;True;True;True;True;True;True;True;True;True;True;True;True;True;True;True;True;True;True;True;True;True;True;True;True;True;True;True;True;True;True;True;True;True	574;575;656;657;813;814;822;1404;1720;1721;2110;2284;2285;2319;2408;2850;2959;3257;3416;3469;3470;3654;3655;3694;4470;4471;4946;5201;5286;5287;5464;6604;6605;6970;7403;7767;7824;7949;8123;8141;8248;8352;8367;8658;8899;9890;11144;11744;11779;11780;11942;11966;11993;12194;12195;12367;12433;12710;12711;12991;13078;13079;13080;13217;13218;13696;13760;13840;13945;13997;13998;14051;14075;14076;14218;14…	810;811;938;939;1183;1184;1185;1194;2069;2070;2071;2474;2475;2476;2985;2986;3216;3217;3218;3266;3378;4017;4018;4019;4163;4572;4772;4846;4847;4848;4849;5108;5109;5110;5111;5164;6277;6278;6279;6280;6957;6958;7313;7441;7442;7443;7444;7445;7446;7447;7759;7760;9415;9416;9417;9418;9419;9420;9914;9915;9916;10552;10553;11118;11119;11199;11385;11642;11665;11666;11667;11811;11812;11813;11955;11956;11978;12…	1015;1016;1173;1174;1486;1487;1488;1498;2574;2575;2576;2577;3077;3078;3079;3721;3722;3723;4009;4010;4011;4012;4013;4014;4075;4218;5014;5015;5016;5183;5708;5950;6038;6039;6040;6041;6373;6374;6375;6376;6377;6378;6441;7862;7863;7864;7865;7866;8706;8707;9141;9298;9299;9300;9301;9302;9303;9304;9305;9306;9710;9711;9712;11761;11762;11763;11764;11765;11766;11767;12366;12367;12368;13133;13134;13799;13800;…	1015;1016;1173;1174;1486;1488;1498;2577;3077;3078;3722;4010;4013;4075;4218;5016;5183;5708;5950;6038;6041;6373;6377;6441;7863;8706;9141;9298;9306;9710;11762;11764;12368;13133;13800;13899;14118;14428;14456;14627;14810;14837;15314;15663;17380;19590;20643;20707;20710;20955;20992;21058;21436;21437;21772;21885;22380;22871;23031;23034;23037;23325;23329;24275;24384;24527;24763;24880;24885;24989;25034;250…	550;1060	185	161;1245	1259
F5IU90	F5IU90	34	34	34	tr|F5IU90|F5IU90_9BACT Transcription termination factor Rho OS=Dysgonomonas gadei ATCC BAA-286 OX=742766 GN=rho PE=3 SV=1	1	34	34	34	34	12	34	12	34	12	62.4	62.4	62.4	71.499	636	636	0	178.8	62.4	27.4	385580000	356480000	29099000	12049000	11140000	909350	59	249	1037;1382;1621;2142;2432;2457;3085;3208;5626;5930;6271;6977;7080;7112;7124;7531;7611;9697;9936;10068;10186;10512;10513;10870;11402;11429;11475;12471;12644;12645;12947;14348;14532;14699	True;True;True;True;True;True;True;True;True;True;True;True;True;True;True;True;True;True;True;True;True;True;True;True;True;True;True;True;True;True;True;True;True;True	1066;1431;1672;2207;2507;2532;3171;3296;5779;6088;6435;7169;7278;7311;7323;7737;7820;9961;10208;10351;10352;10470;10800;10801;11170;11721;11748;11794;12816;12993;12994;13304;14743;14933;15104	1543;2106;2107;2416;3113;3517;3554;3555;3556;3557;4461;4462;4463;4623;8243;8244;8646;9172;9173;10196;10365;10406;10425;10426;11071;11072;11194;11195;14119;14472;14473;14655;14656;14823;15304;15305;15306;15307;15820;16600;16601;16636;16707;18156;18157;18158;18409;18410;18411;18882;18883;21013;21014;21280;21544;21545	1934;2623;2624;3006;3880;4397;4398;4445;4446;4447;4448;4449;5569;5570;5571;5772;10325;10326;10789;10790;11451;11452;12720;12927;12970;12991;12992;13748;13749;13750;13894;13895;17484;17944;17945;18162;18163;18164;18370;18972;18973;18974;18975;18976;19629;20608;20609;20649;20734;22560;22561;22562;22563;22873;22874;22875;22876;23500;23501;23502;26236;26237;26558;26895;26896	1934;2624;3006;3880;4398;4447;5570;5772;10326;10790;11451;12720;12927;12970;12992;13750;13895;17484;17944;18162;18370;18973;18976;19629;20609;20649;20734;22561;22875;22876;23500;26237;26558;26895	127;128;895;896;897		82;83;84;88;527
F5IT92	F5IT92	32	32	32	tr|F5IT92|F5IT92_9BACT Acetolactate synthase OS=Dysgonomonas gadei ATCC BAA-286 OX=742766 GN=HMPREF9455_00309 PE=3 SV=1	1	32	32	32	32	6	32	6	32	6	64.5	64.5	64.5	61.557	566	566	0	323.31	64.5	16.4	329320000	304280000	25037000	11761000	10867000	894190	62	177	135;136;371;515;1532;1577;1578;2931;3578;3947;4904;5373;5622;5623;6159;6160;6747;6866;7507;9310;11350;11539;11963;11964;12669;12709;13302;13855;13893;14272;14557;15549	True;True;True;True;True;True;True;True;True;True;True;True;True;True;True;True;True;True;True;True;True;True;True;True;True;True;True;True;True;True;True;True	139;140;380;525;1582;1628;1629;3014;3674;4051;5032;5522;5775;5776;6323;6324;6934;7055;7712;9562;11669;11861;12298;12299;13019;13061;13669;14232;14271;14659;14958;15979	196;197;198;542;543;730;2296;2364;2365;2366;4239;5142;5690;7072;7846;7847;7848;7849;8238;8239;8994;8995;8996;8997;9865;10032;10033;11023;11024;13578;13579;16526;16795;16796;17414;17415;18443;18444;18506;18507;19433;20239;20294;20865;21310;21311;21312;22753;22754	257;258;259;684;685;903;2857;2858;2942;2943;2944;2945;5281;6414;7130;8849;8850;9833;9834;9835;9836;9837;10319;10320;10321;11239;11240;11241;11242;11243;12306;12514;12515;13693;13694;16805;16806;16807;16808;20517;20518;20840;20841;21640;21641;21642;22918;22919;22920;22921;22922;22998;22999;24223;25302;25371;26059;26595;26596;26597;26598;26599;28370;28371	257;259;684;903;2858;2942;2945;5281;6414;7130;8850;9835;10319;10321;11242;11243;12306;12514;13694;16807;20518;20840;21641;21642;22919;22999;24223;25302;25371;26059;26595;28370
F5J2F5;F5IWP3;F5IZ93	F5J2F5	46;1;1	46;1;1	46;1;1	tr|F5J2F5|F5J2F5_9BACT Uncharacterized protein OS=Dysgonomonas gadei ATCC BAA-286 OX=742766 GN=HMPREF9455_03522 PE=3 SV=1	3	46	46	46	45	21	45	21	45	21	57.3	57.3	57.3	115.16	1055	1055;1065;1117	0	323.31	56.3	33.4	597790000	551850000	45939000	11721000	10821000	900760	101	1528	69;83;198;884;885;1038;1662;1878;1879;4186;4572;4906;5112;5304;5684;6007;6347;6540;6662;7087;7556;8201;8929;8947;8948;10302;10395;11313;11745;11746;12082;12249;12478;12536;12960;13093;13280;13847;13848;14004;14165;14497;14745;14881;15364;15365	True;True;True;True;True;True;True;True;True;True;True;True;True;True;True;True;True;True;True;True;True;True;True;True;True;True;True;True;True;True;True;True;True;True;True;True;True;True;True;True;True;True;True;True;True;True	70;87;202;908;909;1067;1714;1934;1935;4293;4689;5034;5247;5450;5838;6166;6514;6724;6849;7285;7764;8421;9161;9180;9181;10586;10681;11632;12074;12075;12419;12589;12824;12882;13318;13453;13647;14224;14225;14386;14551;14898;15150;15288;15786;15787	91;92;122;284;285;1323;1324;1325;1544;2467;2751;2752;2753;6017;6018;6590;7074;7075;7076;7378;7734;8326;8327;8767;9291;9580;9751;9752;9753;9754;9755;9756;10374;10375;11112;11113;11114;12052;13027;13028;13029;13053;13054;13055;14991;14992;14993;15140;15141;16477;17083;17084;17085;17585;17586;17837;17838;18173;18261;18262;18263;18905;18906;19108;19109;19110;19111;19393;19394;19395;20228;20229;20230;…	123;124;159;365;366;1660;1661;1662;1663;1664;1935;3069;3432;3433;3434;3435;7545;7546;8251;8852;8853;8854;8855;8856;8857;8858;9217;9674;10419;10420;10421;10422;10948;11610;11966;12178;12179;12180;12181;12182;12183;12936;12937;12938;13793;13794;13795;14937;14938;16103;16104;16105;16106;16107;16137;16138;16139;16140;16141;18572;18573;18574;18758;18759;20458;21207;21208;21209;21210;21859;21860;21861;…	124;159;365;1663;1664;1935;3069;3433;3435;7545;8251;8858;9217;9674;10422;10948;11610;11966;12180;12936;13795;14937;16107;16137;16141;18573;18759;20458;21207;21210;21859;22184;22584;22691;23529;23800;24173;25291;25292;25571;25862;26506;26987;27237;28061;28065	691;692;693;694;695		329;330;333;346;351
F5J2A6	F5J2A6	15	15	15	tr|F5J2A6|F5J2A6_9BACT Uncharacterized protein OS=Dysgonomonas gadei ATCC BAA-286 OX=742766 GN=HMPREF9455_03365 PE=4 SV=1	1	15	15	15	15	0	15	0	15	0	51.7	51.7	51.7	37.292	321	321	0	181.53	51.7	0	171660000	171660000	0	10729000	10729000	0	29	1514	2015;2086;5330;6610;6762;9845;10644;10645;13409;15044;15048;15165;15439;15472;15473	True;True;True;True;True;True;True;True;True;True;True;True;True;True;True	2072;2146;5476;5477;6794;6950;10115;10936;10937;13780;15454;15458;15580;15865;15901;15902	2932;2933;3036;7779;7780;7781;7782;7783;9676;9677;9887;14355;15495;15496;19588;22050;22051;22052;22053;22054;22055;22059;22219;22601;22602;22652;22653;22654	3657;3658;3659;3790;3791;9735;9736;9737;9738;9739;9740;9741;12089;12090;12335;17801;17802;19227;19228;24418;27511;27512;27513;27514;27515;27516;27517;27524;27525;27721;27722;28188;28189;28246;28247;28248;28249	3657;3790;9741;12089;12335;17801;19227;19228;24418;27512;27525;27722;28189;28246;28249	681;682;683		196;197;199
F5IZF9	F5IZF9	56	56	56	tr|F5IZF9|F5IZF9_9BACT Uncharacterized protein OS=Dysgonomonas gadei ATCC BAA-286 OX=742766 GN=HMPREF9455_02476 PE=3 SV=1	1	56	56	56	56	0	56	0	56	0	61.2	61.2	61.2	115.93	1035	1035	0	283.47	61.2	0	576760000	576760000	0	10681000	10681000	0	83	1062	256;1147;1511;1647;2136;2270;2849;3100;3102;3570;3772;3919;4030;4033;4034;4244;4245;4396;4397;4701;4863;5003;5034;5063;5290;5362;5453;5883;6127;6550;7058;7413;7841;8755;8783;8784;8961;9072;10174;10408;10540;10541;11943;12202;12203;12349;12630;12660;12761;13194;13590;14013;14553;15042;15249;15303	True;True;True;True;True;True;True;True;True;True;True;True;True;True;True;True;True;True;True;True;True;True;True;True;True;True;True;True;True;True;True;True;True;True;True;True;True;True;True;True;True;True;True;True;True;True;True;True;True;True;True;True;True;True;True;True	262;1181;1561;1698;1699;2200;2337;2931;3186;3188;3666;3871;4022;4134;4137;4138;4352;4353;4354;4509;4510;4821;4991;5132;5164;5196;5436;5511;5602;6041;6291;6734;7255;7616;8055;8981;9011;9012;9195;9196;9312;10458;10694;10828;10829;12277;12540;12541;12691;12978;13009;13114;13555;13964;14396;14954;15452;15665;15666;15723;15724	378;379;1724;2263;2448;2449;3102;3289;4122;4479;4481;5132;5416;5659;5808;5812;5813;6104;6105;6106;6329;6330;6331;6776;6777;7017;7018;7211;7261;7308;7713;7834;7835;7967;7968;8592;8593;8952;9592;9593;10327;10884;11553;12772;12813;12814;13075;13076;13236;14806;15157;15344;15345;17382;17762;17763;17764;17975;18389;18429;18596;19256;19858;19859;20471;20472;21305;22047;22048;22332;22333;22334;22416;224…	484;485;2164;2165;2817;3044;3045;3046;3047;3048;3869;4104;5136;5592;5593;5595;5596;6403;6778;7092;7279;7284;7285;7650;7651;7652;7653;7926;7927;7928;8489;8490;8778;8779;8780;9015;9073;9135;9648;9818;9819;9980;9981;10730;10731;10732;11180;11981;11982;11983;11984;12881;12882;12883;13525;14324;14325;15795;15796;15848;15849;16162;16163;16164;16365;18351;18779;19023;19024;19025;19026;19027;19028;21607;…	484;2164;2817;3045;3869;4104;5136;5593;5596;6403;6778;7092;7279;7284;7285;7650;7652;7926;7927;8490;8778;9015;9073;9135;9648;9819;9981;10730;11180;11982;12881;13525;14324;15795;15848;15849;16163;16365;18351;18779;19024;19027;21607;22093;22095;22349;22849;22897;23123;23986;24800;25593;26590;27508;27851;27957	486;487;488;489;490;491		226;326;597;855;951;952
F5J2U7	F5J2U7	15	15	15	tr|F5J2U7|F5J2U7_9BACT Uncharacterized protein OS=Dysgonomonas gadei ATCC BAA-286 OX=742766 GN=HMPREF9455_03664 PE=4 SV=1	1	15	15	15	15	3	15	3	15	3	61.2	61.2	61.2	26.101	237	237	0	126.05	61.2	15.6	174160000	158090000	16066000	11611000	10540000	1071000	30	1587	3059;4418;5142;5143;7025;9080;10452;10482;10483;10639;10640;10805;11801;14341;14342	True;True;True;True;True;True;True;True;True;True;True;True;True;True;True	3145;4532;4533;5280;5281;7220;9320;10739;10769;10770;10931;10932;11104;12130;14735;14736;14737	4428;6361;6362;7430;7431;7432;7433;7434;7435;10273;13246;15217;15218;15259;15260;15261;15262;15489;15490;15491;15730;17161;21004;21005;21006	5533;7966;7967;7968;7969;7970;9286;9287;9288;9289;9290;9291;9292;12821;16377;16378;16379;18849;18850;18851;18852;18906;18907;18908;18909;18910;18911;18912;18913;19218;19219;19220;19221;19523;21305;26224;26225;26226;26227;26228;26229	5533;7969;9286;9291;12821;16377;18851;18906;18908;19218;19221;19523;21305;26224;26227	721		157
F5J0V6	F5J0V6	51	51	51	tr|F5J0V6|F5J0V6_9BACT DUF3417 domain-containing protein OS=Dysgonomonas gadei ATCC BAA-286 OX=742766 GN=HMPREF9455_02973 PE=4 SV=1	1	51	51	51	50	22	50	22	50	22	58.7	58.7	58.7	99.059	861	861	0	216.93	56.9	32.2	586180000	489150000	97037000	12212000	10191000	2021600	103	1321	504;505;506;691;991;992;1096;1154;1551;1684;2023;2451;2511;2810;2862;2937;3769;4304;5335;5738;6139;6494;6495;6539;7565;7639;8141;8142;8327;8370;9019;9040;9041;9044;9093;9180;9352;9953;9954;10457;10525;10526;11031;11387;11540;11704;11793;12130;12907;12908;15344	True;True;True;True;True;True;True;True;True;True;True;True;True;True;True;True;True;True;True;True;True;True;True;True;True;True;True;True;True;True;True;True;True;True;True;True;True;True;True;True;True;True;True;True;True;True;True;True;True;True;True	514;515;516;711;1020;1021;1125;1189;1601;1737;2080;2526;2586;2892;2944;3020;3868;4413;5483;5895;6303;6677;6678;6723;7773;7848;8359;8360;8547;8591;9255;9276;9277;9280;9333;9423;9604;10226;10227;10744;10813;10814;11340;11706;11862;12033;12122;12468;13262;13263;15766	713;714;715;716;717;718;1037;1481;1482;1483;1629;1630;1631;1632;1734;1735;2322;2495;2945;3543;3544;3624;4069;4070;4142;4143;4245;5411;5412;6192;7789;7790;8404;8968;8969;9512;9513;9514;9579;11125;11232;11964;11965;11966;11967;12224;12225;12278;13152;13153;13154;13155;13186;13187;13188;13191;13260;13384;13638;14496;14497;14498;15225;15226;15321;15322;15323;15324;15325;15326;16065;16578;16579;16797;…	884;885;886;887;888;889;890;891;1299;1857;1858;1859;2045;2046;2047;2048;2049;2176;2177;2891;3106;3671;4430;4431;4432;4531;5073;5074;5158;5159;5160;5290;5291;6770;6771;7755;7756;9750;9751;10511;10512;11202;11203;11204;11877;11878;11879;11965;13806;13937;14819;14820;14821;14822;14823;15149;15150;15208;16260;16261;16262;16263;16264;16265;16301;16302;16303;16304;16307;16396;16397;16555;16874;17972;17…	884;889;890;1299;1857;1859;2048;2176;2891;3106;3671;4432;4531;5074;5160;5290;6771;7756;9750;10511;11202;11877;11878;11965;13806;13937;14819;14822;15150;15208;16263;16303;16304;16307;16397;16555;16874;17973;17975;18864;18995;19002;19926;20583;20842;21127;21290;21943;23415;23416;28029	613;1076		62;68
F5J2A4	F5J2A4	63	63	60	tr|F5J2A4|F5J2A4_9BACT Uncharacterized protein OS=Dysgonomonas gadei ATCC BAA-286 OX=742766 GN=HMPREF9455_03363 PE=3 SV=1	1	63	63	60	63	0	63	0	60	0	56.7	56.7	54.5	116.92	1041	1041	0	311.02	56.7	0	599270000	599270000	0	10157000	10157000	0	107	1512	912;967;1018;1383;1581;1708;2105;2106;2133;2269;3300;4242;4243;4307;4308;4912;5120;5231;5302;5303;5504;5505;5569;5803;5997;6669;7154;7323;7324;7433;8067;8582;8686;8861;8862;9577;10304;10305;10360;10361;10494;10568;11465;12410;12468;12678;13419;13420;13706;13707;14759;14760;14982;15141;15142;15143;15241;15302;15450;15523;15584;15585;15641	True;True;True;True;True;True;True;True;True;True;True;True;True;True;True;True;True;True;True;True;True;True;True;True;True;True;True;True;True;True;True;True;True;True;True;True;True;True;True;True;True;True;True;True;True;True;True;True;True;True;True;True;True;True;True;True;True;True;True;True;True;True;True	938;994;1047;1432;1632;1762;2165;2166;2196;2197;2336;3389;4350;4351;4416;4417;5040;5256;5373;5448;5449;5656;5657;5722;5961;6156;6856;7354;7524;7525;7635;8283;8806;8911;9092;9093;9839;10588;10589;10645;10646;10782;10856;11784;12754;12813;13029;13790;13791;14080;14081;15164;15165;15391;15555;15556;15557;15657;15722;15878;15879;15953;16014;16015;16071;16072	1369;1446;1519;2108;2369;2530;3058;3059;3096;3097;3098;3099;3288;4741;6102;6103;6195;6196;7083;7390;7607;7732;7733;8058;8059;8060;8061;8157;8484;8755;9768;10471;10472;10738;10739;10914;11863;11864;12558;12685;12925;12926;13960;14995;14996;14997;15087;15088;15279;15280;15383;16694;18063;18152;18153;18458;19606;19607;20033;20034;20035;21641;21642;21957;22184;22185;22186;22187;22188;22321;22414;2241…	1714;1807;1903;1904;2625;2948;3154;3816;3817;3818;3819;3861;3862;3863;3864;3865;4103;5912;5913;5914;7648;7649;7760;7761;7762;7763;7764;7765;8867;9231;9512;9513;9514;9669;9670;9671;9672;9673;10104;10105;10106;10107;10108;10217;10604;10605;10935;12195;13045;13046;13351;13352;13563;14689;14690;15534;15686;15687;15982;15983;17287;17288;17289;17290;18576;18577;18578;18579;18697;18698;18937;18938;18939…	1714;1807;1903;2625;2948;3154;3816;3819;3861;4103;5914;7648;7649;7762;7763;8867;9231;9513;9669;9670;10105;10107;10217;10604;10935;12195;13046;13351;13352;13563;14689;15534;15686;15982;15983;17287;18576;18578;18697;18698;18938;19076;20717;22451;22557;22940;24438;24440;25045;25049;27012;27013;27394;27679;27681;27685;27840;27956;28205;28328;28433;28436;28530	675;676;677;678;1105		60;62;351;498;848
F5IXW0	F5IXW0	38	38	38	tr|F5IXW0|F5IXW0_9BACT Uncharacterized protein OS=Dysgonomonas gadei ATCC BAA-286 OX=742766 GN=HMPREF9455_01927 PE=3 SV=1	1	38	38	38	37	13	37	13	37	13	66.8	66.8	66.8	64.654	581	581	0	268.62	65.2	30.6	368220000	312320000	55899000	11878000	10075000	1803200	81	805	211;1009;1257;1258;1370;1371;1400;1401;1402;1887;2911;3408;4614;5541;6667;7293;7294;7381;7714;8101;9260;10004;10088;11362;11883;12205;12206;12207;12441;13081;13123;13124;13621;13622;14463;14645;14726;15019	True;True;True;True;True;True;True;True;True;True;True;True;True;True;True;True;True;True;True;True;True;True;True;True;True;True;True;True;True;True;True;True;True;True;True;True;True;True	216;1038;1303;1304;1419;1420;1449;1450;1451;1943;2994;3499;4732;5693;6854;7494;7495;7584;7923;7924;8319;9507;10286;10372;11681;12213;12543;12544;12545;12786;13440;13483;13484;13995;13996;14864;15049;15131;15429	315;316;1507;1915;1916;2090;2091;2092;2093;2130;2131;2132;2133;2134;2135;2764;4210;4900;6650;8116;8117;8118;8119;9765;10690;10691;10828;10829;11346;11347;11348;11349;11917;13499;14576;14685;14686;16542;16543;17281;17282;17766;17767;17768;17769;17770;17771;18111;18112;18113;19081;19082;19083;19152;19153;19154;19908;19909;19910;19911;21181;21466;21467;21468;21469;21587;22014	402;403;1887;1888;2389;2390;2391;2392;2602;2603;2604;2605;2606;2607;2657;2658;2659;2660;2661;2662;2663;2664;2665;2666;2667;3448;5248;6109;8327;10167;10168;10169;10170;10171;12192;13293;13294;13455;13456;14071;14072;14073;14074;14760;14761;16698;16699;18069;18197;18198;20540;20541;20542;21472;21473;22098;22099;22100;22101;22102;22103;22509;22510;22511;23763;23764;23765;23766;23860;23861;23862;2386…	403;1888;2389;2391;2602;2607;2657;2665;2667;3448;5248;6109;8327;10168;12192;13293;13294;13455;14072;14760;16698;18069;18198;20541;21472;22098;22099;22103;22509;23764;23863;23864;24877;24879;26440;26804;26945;27466	397		120
F5IXF7	F5IXF7	19	19	19	tr|F5IXF7|F5IXF7_9BACT NTP_transferase domain-containing protein OS=Dysgonomonas gadei ATCC BAA-286 OX=742766 GN=HMPREF9455_01774 PE=4 SV=1	1	19	19	19	19	9	19	9	19	9	73.4	73.4	73.4	34.568	301	301	0	70.36	73.4	35.9	163620000	140990000	22625000	11687000	10071000	1616100	37	739	315;2257;2258;3253;3823;3824;5133;6906;8820;8984;9419;9517;11048;11122;11831;14258;14894;15120;15214	True;True;True;True;True;True;True;True;True;True;True;True;True;True;True;True;True;True;True	322;2324;2325;3341;3922;3923;5271;7096;9050;9220;9672;9776;11357;11432;12160;14644;15301;15532;15630	464;465;3273;3274;3275;3276;3277;4675;4676;5488;5489;5490;5491;5492;7418;7419;10101;12865;13105;13106;13739;13879;13880;16089;16209;16210;17204;20841;20842;20843;21839;22158;22285	587;588;589;4084;4085;4086;4087;4088;4089;5835;5836;6866;6867;6868;6869;6870;6871;9270;9271;12605;15916;16199;16200;16998;17181;17182;19958;20119;20120;20121;20122;21369;26031;26032;26033;26034;27252;27643;27797	587;4084;4088;5835;6868;6870;9271;12605;15916;16199;16998;17181;19958;20122;21369;26032;27252;27643;27797
F5IVU3	F5IVU3	45	45	45	tr|F5IVU3|F5IVU3_9BACT Glutamine synthetase OS=Dysgonomonas gadei ATCC BAA-286 OX=742766 GN=HMPREF9455_00993 PE=3 SV=1	1	45	45	45	45	16	45	16	45	16	65.9	65.9	65.9	81.661	725	725	0	276.16	65.9	27	441160000	371560000	69597000	11923000	10042000	1881000	96	499	107;108;524;705;804;1110;1267;3412;3770;3771;3878;3879;3904;3905;5497;5498;5511;5671;6296;7269;7270;7322;7359;7537;7920;8059;8355;8386;9729;9907;10207;10466;10467;11015;11016;11700;12105;12926;13201;13229;13435;14071;14072;14603;15248	True;True;True;True;True;True;True;True;True;True;True;True;True;True;True;True;True;True;True;True;True;True;True;True;True;True;True;True;True;True;True;True;True;True;True;True;True;True;True;True;True;True;True;True;True	111;112;534;725;828;1140;1313;3503;3869;3870;3977;3978;4003;4004;4005;5648;5649;5663;5825;6460;7470;7471;7523;7561;7743;8135;8275;8576;8607;9995;10178;10491;10753;10754;11324;11325;12028;12442;13282;13562;13590;13806;14455;14456;15004;15664	151;152;153;743;744;1060;1200;1201;1202;1203;1658;1933;4905;5413;5414;5415;5572;5573;5617;5618;5619;5620;5621;5622;8042;8043;8044;8068;8069;8070;8309;8310;8311;8312;9214;9215;10651;10652;10653;10654;10737;10796;10797;11078;11079;11657;11849;11850;12258;12301;12302;14165;14436;14854;14855;14856;15236;15237;15238;15239;15240;16034;16035;16036;17017;17614;18846;18847;19265;19308;19626;20551;20552;20…	197;198;199;925;926;1332;1333;1504;1505;1506;1507;2081;2414;6114;6772;6773;6774;6775;6776;6777;6979;6980;6981;6982;6983;6984;7042;7043;7044;7045;7046;7047;10081;10082;10083;10084;10085;10116;10117;10118;10401;10402;10403;10404;11514;11515;13247;13248;13249;13250;13350;13418;13419;13420;13757;13758;14445;14446;14447;14668;14669;14670;15187;15235;15236;15237;17541;17901;18409;18410;18411;18877;1887…	198;199;926;1333;1505;2081;2414;6114;6772;6774;6979;6983;7042;7046;10083;10085;10117;10402;11514;13247;13249;13350;13418;13757;14446;14668;15187;15236;17541;17901;18409;18881;18884;19887;19889;21117;21897;23451;23998;24056;24465;25688;25690;26699;27850	236		537
F5J095	F5J095	31	31	31	tr|F5J095|F5J095_9BACT Glycine--tRNA ligase OS=Dysgonomonas gadei ATCC BAA-286 OX=742766 GN=glyQS PE=3 SV=1	1	31	31	31	31	7	31	7	31	7	60.7	60.7	60.7	59.398	511	511	0	194.71	60.7	20.4	290950000	265700000	25255000	10776000	9840600	935370	64	1216	801;1093;1094;1482;1483;1725;1726;3676;5733;6288;6534;7412;7800;7899;8647;8731;8732;9290;10849;10914;10992;11431;11549;12716;12824;12825;13717;14741;14833;15525;15528	True;True;True;True;True;True;True;True;True;True;True;True;True;True;True;True;True;True;True;True;True;True;True;True;True;True;True;True;True;True;True	825;1122;1123;1532;1533;1780;1781;3772;5890;6452;6718;7615;8014;8114;8872;8957;8958;9539;11149;11215;11296;11750;11871;13068;13178;13179;14092;15146;15239;15955;15958	1197;1623;1624;1625;1626;1627;2227;2228;2229;2552;2553;5265;8395;8396;9198;9572;10882;10883;11483;11484;11485;11631;12633;12741;12742;13538;15793;15876;15877;15878;15992;16638;16639;16640;16641;16808;18516;18517;18688;18689;18690;18691;18692;20051;21613;21614;21757;21758;22717;22718;22722	1501;2036;2037;2038;2039;2040;2041;2042;2043;2775;2776;2777;3178;3179;3180;3181;3182;6577;10500;10501;10502;11491;11955;13523;13524;14236;14237;14238;14414;15620;15754;15755;15756;16747;19598;19599;19697;19698;19699;19841;20651;20652;20653;20654;20655;20853;23008;23009;23010;23237;23238;23239;23240;23241;23242;23243;23244;25067;26980;26981;27154;27155;27156;28331;28332;28336	1501;2036;2038;2775;2776;3180;3181;6577;10500;11491;11955;13523;14237;14414;15620;15754;15755;16747;19599;19697;19841;20653;20853;23010;23238;23242;25067;26981;27155;28332;28336
F5J2X6	F5J2X6	5	5	5	tr|F5J2X6|F5J2X6_9BACT Uncharacterized protein OS=Dysgonomonas gadei ATCC BAA-286 OX=742766 GN=HMPREF9455_03693 PE=4 SV=1	1	5	5	5	5	2	5	2	5	2	71.9	71.9	71.9	6.2051	57	57	0	14.949	71.9	49.1	42434000	39238000	3196600	10609000	9809400	799140	9	1601	1584;1585;7623;9414;13457	True;True;True;True;True	1635;1636;7832;9667;13829	2374;2375;2376;11209;13732;13733;19655	2955;2956;2957;13909;16987;16988;16989;16990;24510	2955;2957;13909;16988;24510
F5J2A7	F5J2A7	23	23	23	tr|F5J2A7|F5J2A7_9BACT Uncharacterized protein OS=Dysgonomonas gadei ATCC BAA-286 OX=742766 GN=HMPREF9455_03366 PE=4 SV=1	1	23	23	23	23	0	23	0	23	0	49.8	49.8	49.8	58.239	512	512	0	144.2	49.8	0	254220000	254220000	0	9777800	9777800	0	39	1515	226;2101;2365;2456;3485;3843;3844;3876;4155;4429;4499;5551;5795;6715;6759;6842;8565;8566;9106;13583;15598;15642;15643	True;True;True;True;True;True;True;True;True;True;True;True;True;True;True;True;True;True;True;True;True;True;True	231;2161;2438;2531;3580;3942;3943;3975;4261;4544;4615;5704;5953;6902;6947;7030;8789;8790;9346;13957;16028;16073;16074	336;3054;3414;3553;5011;5522;5523;5524;5570;5975;6374;6478;8133;8134;8474;9826;9883;9884;9993;12537;12538;13279;19850;22818;22878;22879;22880	429;430;3811;3812;4266;4444;6243;6244;6913;6914;6915;6916;6917;6918;6976;7494;7985;8117;10188;10189;10588;10589;12260;12330;12331;12332;12462;15510;15511;15512;16420;24784;24785;24786;28453;28531;28532;28533;28534	429;3811;4266;4444;6243;6915;6916;6976;7494;7985;8117;10189;10589;12260;12330;12462;15510;15512;16420;24786;28453;28532;28533
F5J1S9	F5J1S9	5	5	5	tr|F5J1S9|F5J1S9_9BACT N5-carboxyaminoimidazole ribonucleotide mutase OS=Dysgonomonas gadei ATCC BAA-286 OX=742766 GN=purE PE=3 SV=1	1	5	5	5	5	2	5	2	5	2	37.5	37.5	37.5	17.906	168	168	0	24.313	37.5	22.6	33351000	28963000	4388000	11117000	9654300	1462700	14	1438	62;3638;3639;9417;12123	True;True;True;True;True	63;3734;3735;9670;12461	83;5210;5211;5212;5213;13736;13737;17643;17644	113;6500;6501;6502;6503;6504;6505;6506;16993;16994;16995;16996;21930;21931	113;6502;6505;16995;21931
F5J3K4	F5J3K4	56	56	56	tr|F5J3K4|F5J3K4_9BACT Phosphoenolpyruvate carboxylase OS=Dysgonomonas gadei ATCC BAA-286 OX=742766 GN=ppc PE=3 SV=1	1	56	56	56	55	19	55	19	55	19	69.1	69.1	69.1	100.05	879	879	0	239.2	68.1	30.7	535740000	454170000	81570000	11161000	9461800	1699400	107	1704	613;897;1433;1548;2319;2332;2333;2879;2978;3113;3387;4672;4673;5856;6678;6687;6749;8062;8154;8344;8362;8745;8801;8978;8979;9230;9231;9649;10161;10410;10615;10713;10772;10891;11049;11076;11130;11421;11546;11560;11859;11860;12211;12328;12416;12816;12866;13242;13734;13735;14091;14627;14628;14920;15341;15342	True;True;True;True;True;True;True;True;True;True;True;True;True;True;True;True;True;True;True;True;True;True;True;True;True;True;True;True;True;True;True;True;True;True;True;True;True;True;True;True;True;True;True;True;True;True;True;True;True;True;True;True;True;True;True;True	630;923;1482;1598;2389;2402;2403;2961;3061;3199;3478;4791;4792;6014;6865;6874;6936;8278;8372;8565;8583;8971;9030;9214;9215;9474;9475;9911;10445;10696;10905;11010;11071;11192;11358;11385;11442;11740;11868;11882;12189;12190;12549;12670;12760;13170;13221;13603;14110;14111;14475;15030;15031;15328;15763;15764	899;900;1348;2173;2318;2319;3351;3369;3370;3371;4165;4314;4499;4859;6731;6732;6733;6734;8557;9777;9778;9779;9791;9792;9793;9868;9869;9870;11853;11983;12246;12269;12759;12837;13097;13098;13099;13457;13458;14053;14788;14789;14790;15159;15450;15602;15603;15688;15847;15848;16090;16091;16128;16225;16626;16627;16805;16819;17246;17247;17248;17249;17250;17251;17775;17947;17948;17949;17950;18072;18073;186…	1128;1129;1688;1689;2711;2886;2887;2888;4185;4206;4207;4208;4209;5185;5384;5620;6052;8438;8439;8440;8441;10688;12205;12206;12207;12222;12223;12224;12309;12310;12311;14677;14843;14844;15174;15198;15779;15881;16191;16192;16193;16640;16641;16642;17408;18331;18332;18333;18334;18781;19170;19365;19366;19367;19474;19659;19660;19959;19960;20006;20145;20637;20638;20639;20850;20867;21422;21423;21424;21425;…	1129;1689;2711;2886;4185;4207;4208;5185;5384;5620;6052;8439;8441;10688;12207;12224;12309;14677;14844;15174;15198;15779;15881;16191;16192;16641;16642;17408;18334;18781;19170;19365;19474;19660;19960;20006;20145;20639;20850;20867;21423;21427;22109;22319;22464;23217;23333;24074;25096;25097;25725;26763;26766;27292;28022;28025
F5IZQ5	F5IZQ5	21	21	21	tr|F5IZQ5|F5IZQ5_9BACT Phosphate acetyltransferase OS=Dysgonomonas gadei ATCC BAA-286 OX=742766 GN=HMPREF9455_02572 PE=4 SV=1	1	21	21	21	21	11	21	11	21	11	78.6	78.6	78.6	35.439	336	336	0	323.31	78.6	43.2	181930000	151000000	30931000	11371000	9437600	1933200	36	1097	671;840;1180;2861;3335;4864;4865;5519;5798;5799;6878;7156;7811;8162;9963;10054;11358;13112;13704;14108;14109	True;True;True;True;True;True;True;True;True;True;True;True;True;True;True;True;True;True;True;True;True	691;864;1217;2943;3424;4992;4993;5671;5956;5957;7067;7356;8025;8380;10238;10239;10337;11677;13472;14078;14492;14493	994;995;1255;1256;1786;1787;4141;4780;4781;7019;7020;7021;8081;8082;8477;8478;8479;8480;10052;10474;10475;11499;11992;14513;14514;14515;14516;14517;14518;14638;16537;19139;20029;20030;20031;20604;20605	1241;1242;1574;1575;2233;2234;5157;5958;5959;8781;8782;8783;10131;10132;10593;10594;10595;10596;10597;10598;12541;13048;13049;14255;14854;14855;14856;17990;17991;17992;17993;17994;17995;17996;18142;20533;20534;20535;23844;25040;25041;25042;25043;25753;25754;25755	1241;1575;2233;5157;5959;8782;8783;10132;10595;10597;12541;13048;14255;14856;17990;18142;20535;23844;25042;25753;25755	523		116
F5J3G0	F5J3G0	20	20	20	tr|F5J3G0|F5J3G0_9BACT Glucose-6-phosphate isomerase OS=Dysgonomonas gadei ATCC BAA-286 OX=742766 GN=pgi PE=3 SV=1	1	20	20	20	19	8	19	8	19	8	42	42	42	48.984	448	448	0	115.51	40	22.3	270060000	223890000	46169000	11252000	9328700	1923700	50	1679	140;3258;4230;5861;6811;7290;7775;8231;9138;10035;10036;10314;11114;11115;11120;11588;11847;13203;13204;15678	True;True;True;True;True;True;True;True;True;True;True;True;True;True;True;True;True;True;True;True	144;3346;4338;6019;6999;7491;7987;8452;9378;10318;10319;10599;11424;11425;11430;11911;12176;13564;13565;16110	202;203;4685;6086;8562;9953;10680;10681;10682;11439;12095;12096;12097;13323;13324;13325;14616;14617;15016;16194;16195;16196;16197;16198;16204;16205;16206;16207;16856;17231;19267;19268;19269;19270;19271;19272;19273;19274;22922	263;264;5845;7628;10693;12415;13280;13281;13282;14180;14996;14997;14998;16481;16482;16483;16484;18117;18118;18604;20097;20098;20099;20100;20101;20102;20103;20104;20105;20106;20114;20115;20116;20117;20908;21405;24002;24003;24004;24005;24006;24007;24008;24009;24010;24011;24012;24013;24014;24015;28583	263;5845;7628;10693;12415;13280;14180;14997;16482;18117;18118;18604;20097;20105;20117;20908;21405;24006;24011;28583
F5IVT9	F5IVT9	2	2	2	tr|F5IVT9|F5IVT9_9BACT BIG2 domain-containing protein OS=Dysgonomonas gadei ATCC BAA-286 OX=742766 GN=HMPREF9455_00989 PE=4 SV=1	1	2	2	2	2	1	2	1	2	1	13.1	13.1	13.1	23.894	229	229	0	15.117	13.1	6.1	39325000	36869000	2456100	9831300	9217300	614020	8	495	11820;14484	True;True	12149;14885	17186;17187;17188;17189;21209;21210	21342;21343;21344;21345;21346;26476;26477;26478	21346;26478
F5IVX0	F5IVX0	7	7	7	tr|F5IVX0|F5IVX0_9BACT DJ-1_PfpI domain-containing protein OS=Dysgonomonas gadei ATCC BAA-286 OX=742766 GN=HMPREF9455_01020 PE=4 SV=1	1	7	7	7	7	1	7	1	7	1	63	63	63	21.136	192	192	0	20.197	63	14.1	57811000	55289000	2521700	9635200	9214900	420290	13	518	386;1837;1838;4536;10264;11836;13249	True;True;True;True;True;True;True	395;1893;1894;4652;10548;12165;13610	561;2700;2701;2702;2703;6539;14933;17217;17218;19335;19336	708;3368;3369;3370;3371;3372;8190;18503;21390;21391;24088;24089;24090	708;3370;3372;8190;18503;21390;24089
F5J0S7	F5J0S7	9	9	9	tr|F5J0S7|F5J0S7_9BACT Uncharacterized protein OS=Dysgonomonas gadei ATCC BAA-286 OX=742766 GN=HMPREF9455_02944 PE=4 SV=1	1	9	9	9	9	3	9	3	9	3	49.8	49.8	49.8	25.801	235	235	0	73.4	49.8	20.4	147060000	137810000	9250900	9803800	9187000	616730	23	1303	1738;2098;6740;6741;6771;11696;13083;14476;15627	True;True;True;True;True;True;True;True;True	1793;2158;6927;6928;6959;12024;13443;14877;16057	2566;2567;3051;9856;9857;9858;9896;17010;17011;17012;19091;19092;21197;22855;22856	3199;3200;3201;3202;3808;12294;12295;12296;12297;12345;21105;21106;21107;21108;21109;21110;21111;23778;23779;26460;28505;28506;28507	3200;3808;12295;12296;12345;21106;23778;26460;28507
F5J436	F5J436	9	9	9	tr|F5J436|F5J436_9BACT Single-stranded DNA-binding protein OS=Dysgonomonas gadei ATCC BAA-286 OX=742766 GN=HMPREF9455_04103 PE=3 SV=1	1	9	9	9	9	2	9	2	9	2	61.2	61.2	61.2	17.07	152	152	0	43.285	61.2	17.1	78225000	73208000	5016900	9778100	9151000	627110	14	1764	5100;5337;5338;7245;12454;13629;14142;15134;15689	True;True;True;True;True;True;True;True;True	5235;5485;5486;7446;12799;14003;14526;15547;15548;16121	7358;7793;7794;7795;10620;10621;18131;19924;19925;20654;20655;22176;22177;22933;22934	9195;9755;9756;9757;9758;13210;13211;22533;24901;24902;25813;25814;27666;27667;27668;27669;27670;28594;28595;28596;28597	9195;9755;9757;13210;22533;24902;25813;27666;28594	800		23
F5J0W6	F5J0W6	22	22	22	tr|F5J0W6|F5J0W6_9BACT Protein RecA OS=Dysgonomonas gadei ATCC BAA-286 OX=742766 GN=recA PE=3 SV=1	1	22	22	22	22	12	22	12	22	12	67.4	67.4	67.4	36.623	340	340	0	110.74	67.4	47.6	208250000	154100000	54147000	12250000	9064900	3185100	52	1322	275;276;409;410;814;1902;4969;6043;6064;7015;7419;7577;8550;9305;11477;11897;11898;11953;12460;13478;13517;14112	True;True;True;True;True;True;True;True;True;True;True;True;True;True;True;True;True;True;True;True;True;True	281;282;418;419;838;1958;5097;6204;6227;7208;7621;7785;8774;9557;11796;12228;12229;12288;12805;13851;13890;14496	406;407;408;409;590;591;592;593;594;1215;1216;1217;2785;2786;7165;7166;8819;8820;8821;8822;8856;8857;10251;10252;10253;10892;11142;11143;12519;13570;13571;16709;17306;17307;17308;17395;17396;18142;19687;19741;19742;20611;20612;20613;20614	514;515;516;517;518;519;520;740;741;742;743;744;745;1522;1523;1524;3475;3476;3477;8963;8964;11012;11013;11014;11015;11060;11061;12795;12796;12797;13535;13831;13832;15490;16795;16796;16797;16798;20737;21507;21508;21509;21510;21620;21621;22544;24550;24620;24621;24622;24623;25761;25762;25763;25764	517;519;740;745;1524;3476;8963;11013;11061;12796;13535;13831;15490;16795;20737;21507;21509;21620;22544;24550;24621;25763
F5IW86	F5IW86	51	51	51	tr|F5IW86|F5IW86_9BACT Vitamin B12-dependent ribonucleotide reductase OS=Dysgonomonas gadei ATCC BAA-286 OX=742766 GN=HMPREF9455_01136 PE=3 SV=1	1	51	51	51	49	22	49	22	49	22	65.4	65.4	65.4	96.032	848	848	0	276.13	62.4	33	508080000	454980000	53101000	9962300	8921100	1041200	94	593	482;1024;1211;1212;1477;1514;1847;1848;2860;3016;3251;3927;4207;4208;4232;4519;4815;5516;5728;5729;5732;5737;6396;6397;6398;6862;7742;7772;7827;7865;8328;9026;9664;10032;10120;10500;10793;11531;11641;12684;13004;13109;13506;13507;13817;14241;14631;15218;15219;15640;15648	True;True;True;True;True;True;True;True;True;True;True;True;True;True;True;True;True;True;True;True;True;True;True;True;True;True;True;True;True;True;True;True;True;True;True;True;True;True;True;True;True;True;True;True;True;True;True;True;True;True;True	491;1053;1253;1254;1527;1564;1903;1904;2942;3099;3339;4030;4314;4315;4340;4635;4941;5668;5884;5885;5889;5894;6568;6569;6570;7051;7953;7984;8041;8079;8548;9262;9927;10315;10404;10788;11092;11853;11967;13035;13362;13469;13879;13880;14194;14627;15034;15634;15635;16070;16079	682;1527;1839;1840;1841;1842;2222;2266;2267;2268;2269;2712;2713;2714;4140;4369;4370;4673;5668;6045;6046;6047;6048;6049;6089;6510;6511;6949;6950;8078;8387;8388;8389;8394;8401;8402;8403;9359;9360;9361;9362;9363;9364;10026;11389;11390;11432;11433;11434;11435;11515;11516;11582;11583;11584;12226;12227;13169;14071;14072;14612;14727;15287;15288;15712;15713;16786;16925;18465;18968;19134;19723;19724;19725…	847;1914;2296;2297;2298;2299;2300;2770;2820;2821;2822;2823;2824;2825;3385;3386;3387;5156;5454;5455;5833;7104;7576;7577;7578;7579;7580;7631;8156;8157;8698;8699;10128;10491;10492;10493;10499;10507;10508;10509;10510;11693;11694;11695;11696;11697;11698;12503;14122;14123;14172;14173;14174;14175;14176;14276;14277;14357;14358;14359;15151;15152;16283;17429;17430;18110;18111;18248;18947;18948;19502;19503;…	847;1914;2298;2300;2770;2822;3386;3387;5156;5454;5833;7104;7576;7580;7631;8156;8698;10128;10491;10493;10499;10509;11693;11694;11697;12503;14122;14175;14276;14358;15152;16283;17430;18111;18248;18947;19502;20831;20993;22947;23611;23838;24597;24600;25252;26007;26772;27803;27807;28528;28539
F5J266	F5J266	14	14	14	tr|F5J266|F5J266_9BACT Ribose-phosphate pyrophosphokinase OS=Dysgonomonas gadei ATCC BAA-286 OX=742766 GN=HMPREF9455_03461 PE=4 SV=1	1	14	14	14	14	7	14	7	14	7	45.5	45.5	45.5	34.142	312	312	0	59.027	45.5	28.2	136450000	115810000	20643000	10496000	8908100	1587900	32	1497	522;523;1075;3090;5724;8234;9261;11601;13183;13184;13850;14340;14730;15137	True;True;True;True;True;True;True;True;True;True;True;True;True;True	532;533;1104;3176;5880;8455;9508;11926;13544;13545;14227;14734;15135;15551	737;738;739;740;741;742;1599;1600;1601;4469;8382;12100;12101;13500;13501;16876;19239;19240;19241;19242;20232;20233;21003;21591;21592;22180	914;915;916;917;918;919;920;921;922;923;924;2008;2009;2010;2011;5580;10486;15001;15002;15003;16700;16701;20932;23969;23970;23971;23972;25295;25296;26223;26950;26951;26952;26953;27675	914;918;2008;5580;10486;15001;16700;20932;23969;23972;25296;26223;26952;27675
F5IVV0	F5IVV0	5	5	5	tr|F5IVV0|F5IVV0_9BACT 50S ribosomal protein L27 OS=Dysgonomonas gadei ATCC BAA-286 OX=742766 GN=rpmA PE=3 SV=1	1	5	5	5	5	4	5	4	5	4	42.5	42.5	42.5	9.3416	87	87	0	13.794	42.5	34.5	70445000	44352000	26093000	14089000	8870300	5218700	12	504	464;1777;1778;5105;5106	True;True;True;True;True	473;1832;1833;5240;5241	661;2616;2617;2618;2619;2620;7364;7365;7366;7367;7368;7369	822;3269;3270;3271;3272;3273;9202;9203;9204;9205;9206;9207	822;3270;3272;9205;9206
F5IXK0	F5IXK0	6	6	6	tr|F5IXK0|F5IXK0_9BACT Uncharacterized protein OS=Dysgonomonas gadei ATCC BAA-286 OX=742766 GN=HMPREF9455_01817 PE=4 SV=1	1	6	6	6	5	5	5	5	5	5	59.1	59.1	59.1	13.006	110	110	0	92.361	59.1	58.2	68686000	52889000	15797000	11448000	8814800	2632800	12	762	1186;2025;8682;8683;11564;12344	True;True;True;True;True;True	1223;2082;8907;8908;11886;12686	1796;1797;2947;2948;12678;12679;12680;12681;16825;17969	2247;2248;2249;3673;3674;3675;15679;15680;15681;15682;20873;22341	2247;3673;15679;15681;20873;22341
F5IVN1	F5IVN1	6	6	6	tr|F5IVN1|F5IVN1_9BACT OMP_b-brl domain-containing protein OS=Dysgonomonas gadei ATCC BAA-286 OX=742766 GN=HMPREF9455_00931 PE=4 SV=1	1	6	6	6	5	2	5	2	5	2	28.2	28.2	28.2	17.017	156	156	0	10.035	28.2	10.9	54606000	43819000	10787000	10921000	8763800	2157300	8	462	493;494;3703;15550;15551;15564	True;True;True;True;True;True	503;504;3801;15980;15981;15994	697;698;5317;5318;22755;22756;22776	864;865;6655;6656;28372;28373;28374;28400	864;865;6656;28372;28373;28400
F5J399	F5J399	32	32	32	tr|F5J399|F5J399_9BACT Uncharacterized protein OS=Dysgonomonas gadei ATCC BAA-286 OX=742766 GN=HMPREF9455_03816 PE=4 SV=1	1	32	32	32	32	2	32	2	32	2	44.4	44.4	44.4	84.666	755	755	0	146.15	44.4	2.9	326270000	323060000	3207200	8818000	8731300	86681	55	1651	44;45;1359;1360;1469;1891;2050;3475;4822;5271;5272;6167;8611;9321;9322;9496;10501;10757;11181;12714;12869;12870;12933;12934;13347;13348;13546;13741;13931;14210;15263;15351	True;True;True;True;True;True;True;True;True;True;True;True;True;True;True;True;True;True;True;True;True;True;True;True;True;True;True;True;True;True;True;True	45;46;1407;1408;1519;1947;2107;3569;4948;5416;5417;6331;8835;9573;9574;9752;10789;11056;11494;13066;13224;13225;13289;13290;13716;13717;13919;14118;14312;14596;15680;15773	57;58;2074;2075;2214;2770;2980;2981;4997;4998;4999;6960;7672;7673;7674;7675;9006;9007;12595;13593;13594;13595;13596;13847;15289;15669;16291;18513;18514;18764;18765;18859;18860;19500;19501;19785;19786;20084;20353;20770;22356;22357;22485	77;78;79;2580;2581;2582;2583;2757;2758;2759;3456;3715;3716;3717;6227;6228;6229;8709;9595;9596;9597;9598;9599;9600;11254;11255;15577;16823;16824;16825;16826;17139;18949;19451;20218;23005;23006;23338;23339;23340;23466;23467;23468;23469;24308;24309;24689;24690;25111;25112;25454;25953;27881;27882;28041	77;78;2581;2582;2759;3456;3716;6228;8709;9595;9599;11255;15577;16823;16825;17139;18949;19451;20218;23006;23338;23339;23466;23469;24308;24309;24690;25111;25454;25953;27881;28041
F5IV32	F5IV32	33	33	33	tr|F5IV32|F5IV32_9BACT Fumarate hydratase class I OS=Dysgonomonas gadei ATCC BAA-286 OX=742766 GN=HMPREF9455_01332 PE=3 SV=1	1	33	33	33	33	14	33	14	33	14	70	70	70	59.672	546	546	0	244.44	70	38.8	377230000	330050000	47178000	9927000	8685500	1241500	63	399	93;94;1682;1759;1773;2225;2226;2760;2779;3634;4471;4610;4946;5238;5265;5388;5393;5791;5792;6259;6468;7237;8314;8809;9207;12176;12197;13641;15507;15508;15578;15720;15721	True;True;True;True;True;True;True;True;True;True;True;True;True;True;True;True;True;True;True;True;True;True;True;True;True;True;True;True;True;True;True;True;True	97;98;1735;1814;1828;2290;2291;2841;2860;2861;3730;4586;4728;5074;5380;5409;5410;5537;5542;5949;5950;6423;6648;7438;8534;9039;9450;12514;12535;14015;15937;15938;16008;16155;16156	132;133;134;2492;2493;2594;2595;2612;3224;3225;4001;4002;4032;4033;4034;5205;6435;6436;6644;7137;7138;7616;7617;7618;7660;7661;7662;7869;7870;7878;7879;7880;8469;8470;8471;9140;9141;9142;9470;10607;10608;12205;12849;13417;13418;13419;17716;17755;19942;19943;22694;22695;22696;22795;22985;22986;22987;22988;22989	174;175;176;177;3103;3104;3237;3238;3265;4020;4021;4993;4994;4995;5031;5032;5033;5034;5035;6494;8060;8061;8062;8319;8929;8930;9524;9525;9526;9582;9583;9584;9585;9862;9863;9873;9874;9875;9876;9877;10581;10582;10583;11412;11413;11414;11825;11826;13192;13193;15122;15894;16592;16593;16594;16595;16596;22028;22084;24925;24926;28303;28304;28305;28424;28425;28662;28663;28664;28665;28666;28667	174;177;3103;3237;3265;4020;4021;4993;5031;6494;8060;8319;8930;9526;9584;9862;9873;10581;10583;11412;11826;13193;15122;15894;16592;22028;22084;24925;28303;28304;28424;28662;28667	181	62	174	436
F5J1Z9	F5J1Z9	11	11	11	tr|F5J1Z9|F5J1Z9_9BACT Uncharacterized protein OS=Dysgonomonas gadei ATCC BAA-286 OX=742766 GN=HMPREF9455_03394 PE=4 SV=1	1	11	11	11	11	2	11	2	11	2	56.6	56.6	56.6	18.846	166	166	0	60.683	56.6	35.5	71991000	68986000	3005700	8998900	8623200	375710	23	1472	2146;2248;3158;5717;7453;9758;9759;10815;11277;15517;15518	True;True;True;True;True;True;True;True;True;True;True	2211;2315;3245;5873;7657;10027;10028;11115;11595;15947;15948	3118;3119;3260;3261;3262;4558;8375;10949;14205;14206;15747;15748;16428;22707;22708;22709	3885;3886;4066;4067;4068;4069;4070;5691;10479;13606;17592;17593;17594;19543;19544;20397;28317;28318;28319;28320;28321;28322;28323	3886;4067;5691;10479;13606;17593;17594;19543;20397;28317;28320
F5IYY5	F5IYY5	2	2	2	tr|F5IYY5|F5IYY5_9BACT SpoU_methylase domain-containing protein OS=Dysgonomonas gadei ATCC BAA-286 OX=742766 GN=HMPREF9455_02193 PE=4 SV=1	1	2	2	2	2	0	2	0	2	0	31.4	31.4	31.4	19.485	175	175	0	2.9257	31.4	0	86099000	86099000	0	8609900	8609900	0	3	992	10895;12773	True;True	11196;13126	15853;18615	19666;23144;23145	19666;23145
F5J448	F5J448	14	14	14	tr|F5J448|F5J448_9BACT Uncharacterized protein OS=Dysgonomonas gadei ATCC BAA-286 OX=742766 GN=HMPREF9455_04115 PE=4 SV=1	1	14	14	14	14	7	14	7	14	7	66.1	66.1	66.1	26.068	236	236	0	160.98	66.1	36	116890000	103030000	13861000	9740800	8585800	1155100	28	1771	1191;2841;4351;6734;7332;8321;9654;12517;12523;12729;12730;12830;14680;14681	True;True;True;True;True;True;True;True;True;True;True;True;True;True	1228;2923;4461;6921;7534;8541;9917;12863;12869;13081;13082;13184;15085;15086	1803;4111;4112;6264;9848;9849;10752;10753;10754;12215;12216;14059;18232;18233;18242;18243;18244;18536;18537;18538;18539;18699;18700;21517;21518	2255;5123;5124;7847;12284;12285;13367;13368;13369;15135;15136;17415;22648;22649;22663;22664;22665;22666;22667;23038;23039;23040;23041;23042;23255;23256;26861;26862	2255;5123;7847;12285;13368;15135;17415;22648;22667;23038;23042;23256;26861;26862
F5J1T0	F5J1T0	6	6	6	tr|F5J1T0|F5J1T0_9BACT Glycine cleavage system H protein OS=Dysgonomonas gadei ATCC BAA-286 OX=742766 GN=gcvH PE=3 SV=1	1	6	6	6	6	1	6	1	6	1	30.2	30.2	30.2	13.775	126	126	0	47.29	30.2	15.1	52458000	51428000	1030500	8743000	8571300	171750	8	1439	1768;5711;5712;5713;15565;15566	True;True;True;True;True;True	1823;5867;5868;5869;15995;15996	2607;8367;8368;8369;8370;8371;22777;22778	3258;10471;10472;10473;10474;10475;28401;28402	3258;10471;10474;10475;28401;28402
F5J2F4	F5J2F4	23	23	23	tr|F5J2F4|F5J2F4_9BACT Uncharacterized protein OS=Dysgonomonas gadei ATCC BAA-286 OX=742766 GN=HMPREF9455_03521 PE=4 SV=1	1	23	23	23	21	10	21	10	21	10	58.5	58.5	58.5	61.448	554	554	0	199.86	56.9	33.4	275930000	248570000	27367000	9514900	8571200	943690	50	1527	2655;2658;4819;5107;5525;8822;9046;9771;11230;11574;11744;12276;12277;12984;13013;14012;14478;14493;14931;14932;15073;15076;15413	True;True;True;True;True;True;True;True;True;True;True;True;True;True;True;True;True;True;True;True;True;True;True	2732;2735;4945;5242;5677;9052;9282;10040;11548;11897;12073;12616;12617;13342;13371;14395;14879;14894;15339;15340;15483;15486;15487;15837;15838	3818;3819;3820;3824;3825;6954;6955;6956;7370;7371;7372;8090;12867;12868;12869;13193;14225;16366;16367;16368;16838;17082;17870;17871;17872;17873;18941;18978;18979;18980;20470;21201;21229;21886;21887;21888;21889;22093;22094;22098;22099;22100;22566;22567;22568;22569	4766;4767;4768;4772;4773;4774;4775;8703;8704;8705;9208;9209;9210;9211;10141;15918;15919;15920;16310;17620;20321;20322;20323;20886;21206;22224;22225;22226;22227;22228;22229;22230;22231;22232;23579;23621;23622;23623;23624;23625;23626;25591;26467;26500;27308;27309;27310;27311;27569;27570;27574;27575;27576;27577;27578;28141;28142;28143;28144;28145;28146	4768;4774;8705;9210;10141;15919;16310;17620;20322;20886;21206;22225;22232;23579;23623;25591;26467;26500;27308;27311;27569;27575;28141	688;689;690		58;365;375
F5IUY3	F5IUY3	10	10	10	tr|F5IUY3|F5IUY3_9BACT Uncharacterized protein OS=Dysgonomonas gadei ATCC BAA-286 OX=742766 GN=HMPREF9455_01283 PE=4 SV=1	1	10	10	10	8	4	8	4	8	4	76.5	76.5	76.5	9.1433	81	81	0	89.489	72.8	53.1	46607000	42188000	4419500	9321400	8437500	883900	14	367	1978;1979;2557;3177;4387;4388;6671;7214;13819;13820	True;True;True;True;True;True;True;True;True;True	2035;2036;2632;3264;4500;4501;6858;7415;14196;14197	2886;2887;2888;2889;2890;3683;3684;4582;6319;6320;9770;10571;10572;20196;20197	3598;3599;3600;3601;3602;4601;4602;5719;7912;7913;12197;13153;13154;25255;25256	3598;3602;4601;5719;7912;7913;12197;13153;25255;25256
F5IWQ6	F5IWQ6	8	8	8	tr|F5IWQ6|F5IWQ6_9BACT Uncharacterized protein OS=Dysgonomonas gadei ATCC BAA-286 OX=742766 GN=HMPREF9455_01523 PE=4 SV=1	1	8	8	8	8	5	8	5	8	5	50.7	50.7	50.7	16.099	150	150	0	74.168	50.7	48	92531000	75108000	17422000	10281000	8345300	1935800	19	666	2147;4239;5966;9535;9536;11107;11409;12770	True;True;True;True;True;True;True;True	2212;4347;6124;9796;9797;11417;11728;13123	3120;3121;6098;6099;8697;8698;13905;13906;13907;13908;16178;16179;16608;18612	3887;3888;3889;7643;7644;7645;10859;10860;10861;17213;17214;17215;17216;17217;17218;17219;20075;20076;20616;23141	3888;7643;10860;17213;17215;20075;20616;23141
F5IZT7	F5IZT7	27	27	27	tr|F5IZT7|F5IZT7_9BACT Pyruvate carboxyltransferase domain-containing protein OS=Dysgonomonas gadei ATCC BAA-286 OX=742766 GN=HMPREF9455_02604 PE=4 SV=1	1	27	27	27	25	11	25	11	25	11	63.6	63.6	63.6	66.348	593	593	0	237.7	61.7	26.8	305020000	265290000	39732000	9531900	8290300	1241600	46	1113	1542;2012;2042;2043;2417;2608;3030;3182;3897;4003;4854;5521;7138;8205;10041;10042;10226;10227;10229;11309;11830;12996;13849;13908;14010;14204;15477	True;True;True;True;True;True;True;True;True;True;True;True;True;True;True;True;True;True;True;True;True;True;True;True;True;True;True	1592;2069;2099;2100;2490;2683;3114;3269;3996;4107;4982;5673;7338;8425;10324;10325;10510;10511;10513;11627;12159;13354;14226;14287;14288;14393;14590;15906	2309;2310;2929;2969;2970;3493;3750;4390;4391;4588;5606;5607;5608;5762;5763;5764;7007;8084;10447;12056;14622;14623;14624;14881;14882;14886;16469;16470;17202;17203;18956;20231;20314;20315;20316;20317;20318;20466;20467;20468;20762;22659	2875;2876;3654;3698;3699;3700;4368;4369;4680;4681;4682;5480;5481;5482;5726;7031;7032;7033;7215;7216;7217;7218;8766;10134;10135;13015;13016;14944;18124;18125;18126;18443;18444;18445;18446;18451;20449;20450;21367;21368;23596;25294;25399;25400;25401;25402;25403;25404;25405;25406;25407;25408;25409;25587;25588;25589;25943;28256;28257	2876;3654;3699;3700;4368;4680;5480;5726;7032;7217;8766;10134;13015;14944;18124;18126;18443;18446;18451;20450;21368;23596;25294;25405;25588;25943;28256	532;1053	174;175	47;381	372;377
F5IZG1	F5IZG1	7	7	7	tr|F5IZG1|F5IZG1_9BACT Uncharacterized protein OS=Dysgonomonas gadei ATCC BAA-286 OX=742766 GN=HMPREF9455_02478 PE=4 SV=1	1	7	7	7	7	0	7	0	7	0	37.5	37.5	37.5	34.573	307	307	0	93.974	37.5	0	122990000	122990000	0	8199600	8199600	0	17	1064	4131;7375;8010;10102;12463;12746;15466	True;True;True;True;True;True;True	4237;7577;8226;10386;12808;13098;15895	5946;10818;11781;11782;14703;14704;18146;18147;18567;18568;22645	7456;13442;14588;14589;14590;18218;18219;18220;18221;18222;22548;22549;22550;22551;23081;23082;23083;28238	7456;13442;14588;18218;22548;23081;28238
F5IT50	F5IT50	18	18	18	tr|F5IT50|F5IT50_9BACT Endo/exonuclease/phosphatase domain-containing protein OS=Dysgonomonas gadei ATCC BAA-286 OX=742766 GN=HMPREF9455_00267 PE=4 SV=1	1	18	18	18	18	1	18	1	18	1	68.4	68.4	68.4	32.124	285	285	0	105.39	68.4	7	146730000	146730000	0	8151600	8151600	0	28	169	1030;1780;1781;2561;4789;5244;5563;5574;5753;5754;5972;7093;10981;11918;11958;11959;12138;13781	True;True;True;True;True;True;True;True;True;True;True;True;True;True;True;True;True;True	1059;1835;1836;2636;4914;5386;5716;5727;5910;5911;6130;7291;11283;12252;12293;12294;12476;14158	1536;2622;2623;3690;3691;6904;6905;7625;8148;8164;8422;8423;8710;10381;15966;15967;17343;17344;17401;17402;17403;17404;17667;20143	1925;3275;3276;3277;3278;4609;4610;4611;8640;8641;9533;10205;10227;10531;10532;10875;12944;19807;19808;21557;21558;21559;21626;21627;21628;21629;21963;25186	1925;3275;3277;4610;8640;9533;10205;10227;10531;10532;10875;12944;19807;21558;21627;21628;21963;25186
F5IUE0	F5IUE0	32	26	26	tr|F5IUE0|F5IUE0_9BACT Uncharacterized protein OS=Dysgonomonas gadei ATCC BAA-286 OX=742766 GN=HMPREF9455_00707 PE=4 SV=1	1	32	26	26	32	8	26	6	26	6	55.1	48.7	48.7	66.559	577	577	0	69.836	55.1	18.5	299750000	268410000	31347000	9083400	8133500	949900	43	271	873;1361;3238;3239;3269;3762;5239;5326;5973;6327;6328;6599;7152;7499;8104;8480;9445;9849;9984;9985;10972;11240;11486;11814;12691;12692;13805;13806;13807;14031;14120;14643	True;True;False;False;True;True;True;True;True;True;True;True;True;True;True;True;True;True;False;False;True;True;True;False;True;True;True;True;True;False;True;True	897;1409;3326;3327;3358;3861;5381;5472;6131;6493;6494;6495;6783;7352;7704;8322;8704;9699;10119;10262;10263;10264;11273;11558;11805;11806;12143;13042;13043;14182;14183;14184;14414;14504;15047	1308;2076;4656;4657;4658;4659;4660;4661;4700;5404;7619;7771;7772;7773;7774;7775;8711;8712;9261;9262;9263;9660;9661;9662;9663;10469;11011;11920;12428;13776;14360;14544;14545;14546;14547;14548;15950;16381;16721;16722;16723;17179;18477;18478;20180;20181;20182;20183;20493;20624;20625;21464	1640;2584;5812;5813;5814;5815;5816;5817;5818;5819;5820;5864;6762;9527;9726;9727;9728;9729;9730;9731;10876;10877;11571;11572;11573;11574;12072;12073;12074;12075;13042;13679;14764;15379;17045;17046;17807;17808;18027;18028;18029;18030;18031;18032;19787;20342;20343;20751;20752;20753;21328;22967;22968;25231;25232;25233;25234;25235;25236;25618;25777;25778;25779;26799;26800	1640;2584;5812;5819;5864;6762;9527;9726;10877;11572;11573;12073;13042;13679;14764;15379;17045;17807;18028;18032;19787;20343;20751;21328;22967;22968;25232;25233;25236;25618;25779;26799	133;134;135;898;899		159;363;487;490;493
F5IVZ1;F5IU35	F5IVZ1	15;1	15;1	15;1	tr|F5IVZ1|F5IVZ1_9BACT 3-oxoacyl-[acyl-carrier-protein] synthase 3 OS=Dysgonomonas gadei ATCC BAA-286 OX=742766 GN=fabH PE=3 SV=1	2	15	15	15	15	5	15	5	15	5	62.3	62.3	62.3	35.446	326	326;343	0	70.508	62.3	20.2	135540000	120560000	14989000	9036300	8037100	999240	24	529	57;58;1829;2513;4472;4739;4740;6119;6832;7704;9133;9325;10367;13488;15209	True;True;True;True;True;True;True;True;True;True;True;True;True;True;True	58;59;1885;2588;4587;4859;4860;6283;7020;7913;9373;9577;10652;13861;15625	75;76;77;78;2688;3627;6437;6438;6831;6832;8943;9981;11334;13313;13314;13600;13601;13602;15094;15095;15096;19702;22278	104;105;106;107;3355;4534;8063;8064;8553;8554;8555;11170;12449;14057;16471;16472;16831;16832;16833;18706;18707;18708;24570;24571;27789	105;106;3355;4534;8063;8553;8555;11170;12449;14057;16471;16833;18706;24571;27789
F5IU95	F5IU95	16	16	16	tr|F5IU95|F5IU95_9BACT Uncharacterized protein OS=Dysgonomonas gadei ATCC BAA-286 OX=742766 GN=HMPREF9455_00662 PE=4 SV=1	1	16	16	16	16	4	16	4	16	4	54.8	54.8	54.8	37.072	341	341	0	87.869	54.8	23.5	127830000	111970000	15860000	9130400	7997600	1132900	30	251	1749;5635;5705;6010;6864;6920;6921;8080;9685;9686;9982;10065;11128;12043;13595;14094	True;True;True;True;True;True;True;True;True;True;True;True;True;True;True;True	1804;5788;5860;6170;7053;7110;7111;8296;9948;9949;10260;10348;11440;12379;13969;14478	2580;8254;8255;8357;8358;8359;8773;8774;10029;10121;10122;10123;11882;14104;14105;14542;14652;16223;17529;19867;19868;19869;20589	3218;10337;10338;10339;10457;10458;10459;10460;10461;10462;10463;10957;10958;12511;12626;12627;12628;14720;17464;17465;18025;18158;18159;20143;21787;24814;24815;24816;24817;25734	3218;10337;10461;10957;12511;12626;12627;14720;17464;17465;18025;18159;20143;21787;24815;25734
F5IWP0	F5IWP0	33	33	33	tr|F5IWP0|F5IWP0_9BACT GFO_IDH_MocA domain-containing protein OS=Dysgonomonas gadei ATCC BAA-286 OX=742766 GN=HMPREF9455_01507 PE=4 SV=1	1	33	33	33	33	1	33	1	33	1	63	63	63	64.09	565	565	0	190.63	63	2.3	214920000	214920000	0	7959800	7959800	0	45	655	36;37;713;714;1077;1078;1876;3034;3283;3455;4602;4759;4760;4767;5584;6063;6231;6895;7055;7056;8836;9860;10295;10363;10969;11355;11356;11617;13231;13232;13296;13589;14145	True;True;True;True;True;True;True;True;True;True;True;True;True;True;True;True;True;True;True;True;True;True;True;True;True;True;True;True;True;True;True;True;True	37;38;734;735;1106;1107;1932;3118;3372;3547;4720;4881;4882;4889;5737;6226;6395;7084;7252;7253;9066;9067;10130;10131;10579;10648;11270;11674;11675;11943;13592;13593;13663;13963;14529	48;49;50;1069;1070;1071;1603;1604;2749;4397;4716;4717;4718;4966;6632;6633;6861;6862;6872;8177;8178;8855;9090;9091;10082;10321;10322;10323;10324;12889;12890;12891;14373;14374;14984;15090;15947;16534;16535;16896;19311;19312;19415;19857;20658;20659	66;67;68;69;70;1342;1343;1344;2013;2014;3430;5488;5489;5882;5883;5884;6189;8307;8308;8588;8589;8599;10243;10244;11059;11353;11354;12580;12874;12875;12876;12877;15940;15941;15942;17828;17829;17830;18564;18700;18701;19784;20529;20530;20956;24059;24060;24196;24798;25817;25818	66;70;1342;1343;2013;2014;3430;5488;5884;6189;8308;8588;8589;8599;10244;11059;11353;12580;12874;12876;15940;17828;18564;18701;19784;20529;20530;20956;24059;24060;24196;24798;25817	316;317		84;285
F5IZX2	F5IZX2	6	6	6	tr|F5IZX2|F5IZX2_9BACT Hydroxyethylthiazole kinase OS=Dysgonomonas gadei ATCC BAA-286 OX=742766 GN=thiM PE=3 SV=1	1	6	6	6	6	1	6	1	6	1	41	41	41	27.913	266	266	0	63.655	41	6.4	48519000	46855000	1663500	8086500	7809200	277240	9	1136	4872;5145;5146;10594;10991;14634	True;True;True;True;True;True	5000;5283;5284;10882;11295;15037	7031;7032;7437;7438;7439;15415;15990;15991;21447	8795;8796;9294;9295;9296;19120;19839;19840;26776	8795;9294;9295;19120;19840;26776
F5IYG9	F5IYG9	16	16	16	tr|F5IYG9|F5IYG9_9BACT Uncharacterized protein OS=Dysgonomonas gadei ATCC BAA-286 OX=742766 GN=HMPREF9455_02136 PE=4 SV=1	1	16	16	16	16	3	16	3	16	3	55.2	55.2	55.2	33.417	299	299	0	143.15	55.2	12	147150000	140560000	6585700	8174800	7808900	365870	25	930	936;1368;3461;5206;5615;5708;7445;9610;11053;11054;11183;11299;12089;12090;13918;15025	True;True;True;True;True;True;True;True;True;True;True;True;True;True;True;True	963;1416;3554;5345;5768;5863;7647;9872;11362;11363;11496;11617;12426;12427;14299;15435	1405;2087;4977;4978;7559;7560;8229;8230;8362;10933;14001;16098;16099;16100;16293;16454;17594;17595;20331;22028;22029	1753;2599;6202;6203;9453;9454;10308;10309;10466;13589;17347;19968;19969;19970;19971;20220;20221;20429;20430;21870;21871;25425;27484;27485;27486	1753;2599;6203;9453;10308;10466;13589;17347;19969;19970;20220;20429;21870;21871;25425;27486
F5ISE7	F5ISE7	14	14	14	tr|F5ISE7|F5ISE7_9BACT Meso-diaminopimelate D-dehydrogenase OS=Dysgonomonas gadei ATCC BAA-286 OX=742766 GN=HMPREF9455_00014 PE=3 SV=1	1	14	14	14	14	4	14	4	14	4	53.4	53.4	53.4	32.361	298	298	0	126.76	53.4	24.8	135050000	124600000	10449000	8440600	7787500	653050	28	48	75;76;941;2099;2243;2925;4652;5207;6491;7250;11046;11408;12286;12620	True;True;True;True;True;True;True;True;True;True;True;True;True;True	76;77;968;2159;2310;3008;4771;5346;6674;7451;11355;11727;12626;12967	104;105;106;1410;1411;3052;3254;4231;6701;6702;6703;6704;7561;9507;9508;10627;10628;10629;16086;16087;16607;17887;18376	140;141;142;1759;1760;3809;4059;5273;8404;8405;8406;8407;8408;8409;8410;9455;11871;11872;13218;13219;13220;19952;19953;19954;19955;19956;20615;22249;22830	140;142;1759;3809;4059;5273;8410;9455;11872;13219;19953;20615;22249;22830
F5J0L4	F5J0L4	24	24	24	tr|F5J0L4|F5J0L4_9BACT Uncharacterized protein OS=Dysgonomonas gadei ATCC BAA-286 OX=742766 GN=HMPREF9455_02881 PE=4 SV=1	1	24	24	24	24	3	24	3	24	3	55.5	55.5	55.5	58.801	530	530	0	136.87	55.5	11.1	175860000	170710000	5156500	7993800	7759400	234390	43	1271	112;581;1196;1197;4869;6722;7747;8027;8028;9905;10438;12063;12412;12413;12836;13321;13322;13343;13375;14061;14522;14523;15417;15567	True;True;True;True;True;True;True;True;True;True;True;True;True;True;True;True;True;True;True;True;True;True;True;True	116;594;1236;1237;1238;4997;6909;7959;8243;8244;10176;10724;12400;12756;12757;13190;13689;13690;13712;13744;14444;14923;14924;15842;15997	160;841;842;1814;1815;1816;7026;9835;11396;11397;11805;11806;11807;14433;14434;15196;17556;18067;18068;18707;18708;19462;19463;19464;19495;19496;19537;20537;20538;21265;21266;21267;21268;22573;22779;22780	210;211;212;1051;1052;1053;2270;2271;2272;8789;12270;14129;14130;14131;14615;14616;14617;14618;17897;17898;17899;18825;21821;22457;22458;23264;23265;23266;23267;24264;24265;24266;24303;24304;24355;25672;25673;25674;26541;26542;26543;26544;28150;28403;28404	212;1052;2270;2272;8789;12270;14130;14616;14618;17899;18825;21821;22457;22458;23264;24264;24265;24303;24355;25673;26541;26544;28150;28404	599;600		158;159
F5J1Z8	F5J1Z8	17	17	17	tr|F5J1Z8|F5J1Z8_9BACT Uncharacterized protein OS=Dysgonomonas gadei ATCC BAA-286 OX=742766 GN=HMPREF9455_03393 PE=4 SV=1	1	17	17	17	17	2	17	2	17	2	75.4	75.4	75.4	19.658	171	171	0	60.213	75.4	15.8	92464000	92464000	0	7705400	7705400	0	26	1471	1073;2440;2441;3064;3539;5328;5770;5771;7711;7712;10142;10143;11420;12242;13159;14970;15138	True;True;True;True;True;True;True;True;True;True;True;True;True;True;True;True;True	1102;2515;2516;3150;3634;5474;5927;5928;7920;7921;10426;10427;11739;12582;13520;15379;15552	1597;3527;3528;3529;3530;4436;5081;7777;8441;8442;11343;11344;14760;14761;14762;14763;14764;16624;16625;17828;19204;21944;22181	2006;4412;4413;4414;4415;4416;5541;6332;9733;10553;10554;14068;14069;18293;18294;18295;18296;18297;18298;18299;20635;20636;22172;23925;27379;27676	2006;4412;4414;5541;6332;9733;10553;10554;14068;14069;18294;18298;20635;22172;23925;27379;27676
F5IZ33	F5IZ33	11	11	11	tr|F5IZ33|F5IZ33_9BACT Uncharacterized protein OS=Dysgonomonas gadei ATCC BAA-286 OX=742766 GN=HMPREF9455_02241 PE=4 SV=1	1	11	11	11	11	1	11	1	11	1	52.8	52.8	52.8	30.907	265	265	0	323.31	52.8	9.1	70416000	68467000	1949000	7824000	7607400	216550	20	1019	2453;3499;4878;4947;7227;8621;9651;10869;14879;15168;15169	True;True;True;True;True;True;True;True;True;True;True	2528;3594;5006;5075;7428;8845;9914;11169;15286;15583;15584	3550;5029;7038;7139;7140;10588;12606;14056;15819;21822;21823;22222;22223;22224	4441;6264;8802;8803;8931;8932;8933;8934;13170;15590;17411;19627;19628;27233;27234;27235;27727;27728;27729;27730	4441;6264;8802;8933;13170;15590;17411;19628;27235;27727;27730
F5ISY6	F5ISY6	10	10	10	tr|F5ISY6|F5ISY6_9BACT Malonyl CoA-acyl carrier protein transacylase OS=Dysgonomonas gadei ATCC BAA-286 OX=742766 GN=HMPREF9455_00203 PE=3 SV=1	1	10	10	10	10	3	10	3	10	3	34.5	34.5	34.5	30.92	293	293	0	28.305	34.5	14	109340000	97997000	11338000	8410400	7538300	872150	16	131	137;365;366;929;2009;5687;6719;6720;7271;14656	True;True;True;True;True;True;True;True;True;True	141;374;375;956;2066;5841;6906;6907;7472;15061	199;535;536;1397;1398;2926;8330;9831;9832;9833;10655;21483;21484;21485	260;675;676;677;1745;1746;3651;10425;12266;12267;12268;13251;26821;26822;26823;26824	260;675;676;1745;3651;10425;12267;12268;13251;26821
F5IUY9	F5IUY9	10	10	10	tr|F5IUY9|F5IUY9_9BACT Uncharacterized protein OS=Dysgonomonas gadei ATCC BAA-286 OX=742766 GN=HMPREF9455_01289 PE=4 SV=1	1	10	10	10	10	2	10	2	10	2	43.6	43.6	43.6	26.544	234	234	0	53.527	43.6	12.8	114990000	113070000	1918400	7666000	7538100	127890	13	371	580;1915;2057;5264;5503;5736;7277;8569;9077;12921	True;True;True;True;True;True;True;True;True;True	593;1971;2114;2115;5408;5654;5655;5893;7478;8793;9317;13276	840;2805;2992;2993;2994;2995;7659;8054;8055;8056;8057;8400;10661;10662;10663;12544;13241;18839	1049;1050;3498;3733;3734;3735;3736;3737;9580;9581;10098;10099;10100;10101;10102;10103;10506;13257;13258;13259;13260;15518;16371;23437	1050;3498;3734;9580;10103;10506;13260;15518;16371;23437	165;166		52;176
F5J397	F5J397	43	41	41	tr|F5J397|F5J397_9BACT STN domain-containing protein OS=Dysgonomonas gadei ATCC BAA-286 OX=742766 GN=HMPREF9455_03814 PE=3 SV=1	1	43	41	41	43	0	41	0	41	0	51.8	50.8	50.8	126.31	1129	1129	0	290.88	51.8	0	428380000	428380000	0	7515500	7515500	0	63	1649	132;594;930;1098;1587;1830;2184;2322;2352;3848;3849;3943;4242;4243;4423;4424;4594;4624;4950;5113;5281;7286;8147;8148;8588;8589;9377;9961;10175;10485;11562;11718;12292;12751;13383;13384;13387;13989;14245;14495;14825;14978;14987	True;True;True;True;True;True;True;True;True;True;True;True;False;False;True;True;True;True;True;True;True;True;True;True;True;True;True;True;True;True;True;True;True;True;True;True;True;True;True;True;True;True;True	136;610;957;1127;1638;1886;2249;2392;2424;2425;3947;3948;4046;4350;4351;4538;4539;4712;4742;5078;5248;5249;5426;7487;8365;8366;8812;8813;9630;10236;10459;10772;11884;12047;12632;13103;13752;13753;13757;14371;14631;14896;15231;15387;15396	189;190;871;872;1399;1634;1635;1636;1637;2378;2689;3169;3354;3355;3396;3397;5528;5529;5530;5685;6102;6103;6368;6369;6622;6660;7143;7379;7380;7695;10676;11975;11976;11977;12566;12567;13681;14511;14807;15265;16822;17047;17893;18577;18578;18579;19546;19547;19548;19549;19555;19556;20432;20821;21231;21747;21952;21964	247;248;1090;1091;1747;2052;2053;2054;2055;2056;2960;3356;3945;4188;4189;4241;4242;4243;4244;6922;6923;6924;6925;6926;6927;7125;7648;7649;7978;7979;7980;8291;8344;8345;8937;9218;9219;9627;9628;9629;13275;14834;14835;14836;15543;15544;16931;17988;18352;18918;20870;21159;22256;23096;23097;23098;23099;24366;24367;24368;24369;24370;24371;24378;24379;24380;25548;26011;26503;26504;27143;27387;27402	247;1091;1747;2052;2960;3356;3945;4188;4241;6925;6927;7125;7648;7649;7978;7980;8291;8344;8937;9218;9628;13275;14834;14836;15543;15544;16931;17988;18352;18918;20870;21159;22256;23098;24368;24370;24378;25548;26011;26503;27143;27387;27402	759;760		171;603
F5IXI4	F5IXI4	26	26	26	tr|F5IXI4|F5IXI4_9BACT Uncharacterized protein OS=Dysgonomonas gadei ATCC BAA-286 OX=742766 GN=HMPREF9455_01801 PE=4 SV=1	1	26	26	26	26	0	26	0	26	0	64.5	64.5	64.5	48.2	425	425	0	98.482	64.5	0	192630000	192630000	0	7408900	7408900	0	26	752	260;2263;2342;3433;4289;4532;5178;5252;5253;5254;5660;6124;6383;6384;6845;7249;10879;11850;11851;13270;13986;14421;14443;14673;14923;15001	True;True;True;True;True;True;True;True;True;True;True;True;True;True;True;True;True;True;True;True;True;True;True;True;True;True	266;2330;2413;2414;3524;3525;4398;4648;5317;5394;5395;5396;5813;6288;6552;6553;6554;7033;7034;7450;11180;12179;12180;12181;13635;13636;14368;14818;14819;14841;15078;15331;15411	386;3282;3384;3385;3386;4931;4932;6169;6533;6534;7492;7493;7637;7638;7639;7640;8294;8949;9342;9343;9344;9996;9997;9998;9999;10626;15835;17234;17235;17236;19379;19380;19381;20426;21111;21112;21145;21506;21876;21877;21981	494;4094;4095;4096;4225;4226;4227;6142;6143;6144;7727;8184;8185;9360;9361;9547;9548;9549;9550;10384;11177;11672;11673;11674;11675;11676;12465;12466;12467;12468;12469;13216;13217;19644;21408;21409;21410;21411;24147;24148;24149;24150;24151;24152;25542;26355;26356;26391;26392;26849;27298;27299;27423	494;4095;4225;6142;7727;8184;9360;9547;9548;9549;10384;11177;11673;11676;12469;13216;19644;21408;21411;24148;25542;26355;26391;26849;27298;27423	369;370;371;372;373;374;982		56;62;178;186;253;326;384
F5J371	F5J371	18	18	18	tr|F5J371|F5J371_9BACT Thioredoxin domain-containing protein OS=Dysgonomonas gadei ATCC BAA-286 OX=742766 GN=HMPREF9455_03788 PE=4 SV=1	1	18	18	18	18	7	18	7	18	7	52	52	52	40.556	367	367	0	96.667	52	25.3	163050000	153840000	9210900	7764400	7325800	438620	38	1635	277;278;922;1652;1945;2811;2897;4139;4607;4635;4636;5048;6560;6561;11354;12703;14073;14832	True;True;True;True;True;True;True;True;True;True;True;True;True;True;True;True;True;True	283;284;949;1704;2001;2893;2980;4245;4725;4753;4754;5180;6744;6745;11673;13055;14457;15238	410;411;412;413;1387;1388;2455;2456;2840;4071;4193;4194;4195;5954;6640;6641;6673;6674;6675;6676;7286;9606;9607;16532;16533;18495;18496;18497;20555;20556;21756	521;522;523;524;1732;1733;1734;1735;3055;3056;3057;3542;3543;5075;5231;5232;5233;7467;7468;7469;8315;8316;8362;8363;8364;8365;9106;11998;11999;12000;20527;20528;22986;22987;22988;22989;25691;25692;27153	521;522;1732;3055;3542;5075;5231;7468;8316;8362;8365;9106;11998;12000;20528;22988;25692;27153
F5IYG6	F5IYG6	51	51	51	tr|F5IYG6|F5IYG6_9BACT Tr-type G domain-containing protein OS=Dysgonomonas gadei ATCC BAA-286 OX=742766 GN=HMPREF9455_02133 PE=4 SV=1	1	51	51	51	51	0	51	0	51	0	73	73	73	80.75	719	719	0	281.93	73	0	294230000	294230000	0	7176300	7176300	0	79	927	157;158;284;872;1292;1293;1733;1937;1938;1939;2115;2281;3554;3555;3641;3902;3906;5051;5052;5877;6289;6290;6291;7518;8005;8258;8441;8995;9308;9309;9341;9342;9347;9508;9780;11082;11213;11214;11576;13146;13278;13295;13515;13516;13651;14069;14070;14183;14483;14940;14941	True;True;True;True;True;True;True;True;True;True;True;True;True;True;True;True;True;True;True;True;True;True;True;True;True;True;True;True;True;True;True;True;True;True;True;True;True;True;True;True;True;True;True;True;True;True;True;True;True;True;True	161;162;291;896;1338;1339;1788;1993;1994;1995;2175;2349;3649;3650;3737;4001;4006;5183;5184;6035;6453;6454;6455;7723;8221;8478;8663;9231;9560;9561;9593;9594;9599;9763;10049;11391;11529;11530;11899;13507;13645;13662;13888;13889;14025;14453;14454;14569;14884;15348;15349	222;223;425;1307;1971;1972;2560;2831;2832;2833;2834;3070;3305;5100;5101;5215;5614;5615;5623;7290;7291;7292;7293;8584;8585;9199;9200;9201;11038;11775;12134;12374;13118;13575;13576;13577;13625;13626;13631;13632;13860;14238;16138;16139;16337;16338;16842;19184;19185;19391;19413;19414;19738;19739;19740;19955;20548;20549;20550;20717;20718;21208;21899;21900	287;288;289;539;1639;2463;2464;3191;3533;3534;3535;3536;3832;3833;4125;6359;6360;6508;6509;6510;7039;7040;7048;9111;9112;9113;9114;10720;10721;10722;11492;11493;11494;11495;11496;13708;14580;15040;15041;15042;15319;16214;16802;16803;16804;16860;16861;16866;16867;17155;17636;20020;20021;20022;20023;20024;20277;20278;20279;20890;23903;23904;24167;24168;24194;24195;24616;24617;24618;24619;24944;2568…	287;288;539;1639;2463;2464;3191;3533;3534;3536;3832;4125;6359;6360;6508;7039;7048;9111;9113;10720;11492;11494;11496;13708;14580;15041;15319;16214;16802;16804;16860;16861;16866;17155;17636;20021;20277;20279;20890;23904;24168;24194;24617;24619;24944;25684;25686;25894;26475;27321;27323
F5J044	F5J044	7	7	7	tr|F5J044|F5J044_9BACT Protein translocase subunit SecY OS=Dysgonomonas gadei ATCC BAA-286 OX=742766 GN=secY PE=3 SV=1	1	7	7	7	7	1	7	1	7	1	11.6	11.6	11.6	47.804	438	438	0	5.6048	11.6	1.6	94035000	85513000	8521900	7836300	7126100	710160	10	1175	5593;10350;10351;11484;12734;13189;13190	True;True;True;True;True;True;True	5746;10635;10636;11803;13086;13550;13551	8194;8195;15075;15076;15077;16717;18543;19251;19252	10266;10267;18683;18684;18685;20745;23047;23048;23981;23982	10266;18683;18684;20745;23047;23981;23982
F5IST4	F5IST4	11	11	11	tr|F5IST4|F5IST4_9BACT 3-isopropylmalate dehydratase small subunit OS=Dysgonomonas gadei ATCC BAA-286 OX=742766 GN=leuD PE=3 SV=1	1	11	11	11	11	6	11	6	11	6	72.4	72.4	72.4	21.831	196	196	0	37.12	72.4	44.4	87757000	77953000	9804500	7978000	7086600	891320	25	103	161;1159;1189;1190;1327;2701;3051;3964;4719;8011;9236	True;True;True;True;True;True;True;True;True;True;True	165;1196;1226;1227;1374;2780;3137;4068;4839;8227;9480	227;228;1749;1750;1751;1801;1802;2023;2024;3900;3901;4418;4419;4420;5710;5711;5712;6803;11783;13463;13464	293;294;295;2192;2193;2194;2195;2196;2253;2254;2520;2521;4871;4872;5522;5523;5524;7155;7156;7157;8519;14591;16647;16648;16649;16650	293;2194;2253;2254;2521;4871;5524;7157;8519;14591;16649
F5J009	F5J009	8	8	8	tr|F5J009|F5J009_9BACT Transcription termination/antitermination protein NusG OS=Dysgonomonas gadei ATCC BAA-286 OX=742766 GN=nusG PE=3 SV=1	1	8	8	8	8	2	8	2	8	2	45.3	45.3	45.3	20.7	181	181	0	78.927	45.3	19.9	53964000	49538000	4425700	7709100	7076900	632240	14	1156	3486;7619;10125;13354;14200;14651;14652;15288	True;True;True;True;True;True;True;True	3581;7828;10409;13723;14586;15055;15056;15057;15705	5012;11204;11205;14732;14733;14734;19509;20758;21476;21477;21478;22390;22391	6245;13904;13905;18253;18254;18255;18256;18257;24320;25939;26813;26814;26815;26816;27921;27922	6245;13905;18257;24320;25939;26813;26815;27921	552		137
F5IZT4	F5IZT4	26	26	26	tr|F5IZT4|F5IZT4_9BACT Glutamate synthase, homotetrameric OS=Dysgonomonas gadei ATCC BAA-286 OX=742766 GN=HMPREF9455_02601 PE=4 SV=1	1	26	26	26	26	6	26	6	26	6	59	59	59	53.699	490	490	0	182.43	59	18.4	189470000	174660000	14811000	7578900	6986400	592440	45	1111	1459;3219;3316;3515;3759;4444;4445;4729;5608;7147;7634;8667;9242;9411;9666;10069;11777;11986;13107;13783;14077;14299;14434;14435;14919;15197	True;True;True;True;True;True;True;True;True;True;True;True;True;True;True;True;True;True;True;True;True;True;True;True;True;True	1508;3307;3405;3610;3858;4559;4560;4849;5761;7347;7843;8892;9487;9664;9929;10353;12106;12322;13467;14160;14461;14689;14832;14833;15327;15612	2203;4636;4760;5047;5400;6398;6399;6814;8214;8215;10462;11226;12656;13472;13729;14074;14075;14076;14657;17125;17126;17449;17450;19132;20146;20147;20560;20561;20917;20918;21130;21131;21132;21133;21134;21870;21871;22262	2745;5786;5787;5934;6286;6287;6755;8012;8013;8014;8015;8532;8533;10291;10292;13034;13930;15647;16663;16984;17432;17433;17434;18165;21261;21262;21681;21682;23834;25190;25191;25696;25697;25698;25699;26117;26118;26374;26375;26376;26377;26378;26379;27290;27291;27772	2745;5787;5934;6287;6755;8012;8015;8532;10291;13034;13930;15647;16663;16984;17434;18165;21261;21682;23834;25190;25697;26117;26374;26377;27290;27772
F5IUZ2	F5IUZ2	4	4	4	tr|F5IUZ2|F5IUZ2_9BACT Uncharacterized protein OS=Dysgonomonas gadei ATCC BAA-286 OX=742766 GN=HMPREF9455_01292 PE=4 SV=1	1	4	4	4	4	1	4	1	4	1	25.6	25.6	25.6	24.641	227	227	0	86.711	25.6	7.5	41558000	41558000	0	6926400	6926400	0	11	374	715;6548;9444;14766	True;True;True;True	736;6732;9698;15171	1072;1073;9590;13774;13775;21650;21651;21652	1345;1346;1347;11979;17042;17043;17044;27023;27024;27025;27026	1345;11979;17043;27025
F5IV16	F5IV16	15	15	15	tr|F5IV16|F5IV16_9BACT Branched-chain amino acid aminotransferase OS=Dysgonomonas gadei ATCC BAA-286 OX=742766 GN=HMPREF9455_01316 PE=4 SV=1	1	15	15	15	14	4	14	4	14	4	49	49	49	37.344	339	339	0	135.19	47.2	16.2	114080000	110040000	4032200	7129800	6877800	252010	21	388	90;2626;4631;6000;7740;9490;9786;9787;10398;11558;12225;12226;12227;13804;15331	True;True;True;True;True;True;True;True;True;True;True;True;True;True;True	94;2701;4749;6159;7951;9746;10055;10056;10684;11880;12564;12565;12566;14181;15752	129;3774;6667;8758;11387;13838;13839;14244;14245;15144;15145;16817;17799;17800;17801;17802;17803;20179;22457	170;4711;4712;8355;10938;14120;17128;17129;17642;17643;18763;18764;18765;20865;22138;22139;22140;22141;22142;22143;25230;28003	170;4711;8355;10938;14120;17128;17642;17643;18764;20865;22138;22140;22143;25230;28003	177;178	61	2;19	14
F5IYZ7	F5IYZ7	23	23	23	tr|F5IYZ7|F5IYZ7_9BACT M20_dimer domain-containing protein OS=Dysgonomonas gadei ATCC BAA-286 OX=742766 GN=HMPREF9455_02205 PE=4 SV=1	1	23	23	23	23	5	23	5	23	5	44.8	44.8	44.8	52.697	484	484	0	53.972	44.8	17.4	138960000	130640000	8324300	7313700	6875600	438120	38	999	899;1002;1003;1255;2465;2466;2474;4097;4159;4473;4847;5366;7079;9089;9090;10509;10861;12508;12584;12585;12586;12982;14576	True;True;True;True;True;True;True;True;True;True;True;True;True;True;True;True;True;True;True;True;True;True;True	925;1031;1032;1301;2540;2541;2549;4203;4265;4588;4974;5515;7277;9329;9330;10797;11161;12854;12930;12931;12932;12933;13340;14977	1351;1494;1495;1496;1497;1913;3566;3567;3568;3569;3570;3579;5901;5979;6439;6994;6995;6996;7839;10362;10363;10364;13255;13256;13257;15301;15808;18213;18329;18330;18331;18332;18333;18334;18939;21342;21343	1693;1871;1872;1873;1874;2387;4460;4461;4462;4463;4464;4465;4475;4476;7398;7399;7498;8065;8748;8749;8750;8751;9826;12924;12925;12926;16391;16392;16393;18968;19616;22629;22777;22778;22779;22780;22781;22782;22783;23576;26642;26643;26644	1693;1871;1874;2387;4461;4465;4476;7398;7498;8065;8748;9826;12924;16391;16393;18968;19616;22629;22778;22782;22783;23576;26644	448		117
F5IST3	F5IST3	18	18	18	tr|F5IST3|F5IST3_9BACT 3-isopropylmalate dehydratase large subunit OS=Dysgonomonas gadei ATCC BAA-286 OX=742766 GN=leuC PE=3 SV=1	1	18	18	18	18	5	18	5	18	5	52.4	52.4	52.4	50.374	464	464	0	81.209	52.4	14.9	145800000	143050000	2754100	6943000	6811800	131150	34	102	254;318;2542;2555;4482;5377;6932;8951;9675;10459;11169;12281;12282;13048;13049;13076;13512;13674	True;True;True;True;True;True;True;True;True;True;True;True;True;True;True;True;True;True	260;325;2617;2630;4597;5526;7123;9184;9938;10746;11482;12621;12622;13407;13408;13435;13885;14048	375;376;468;3660;3661;3662;3679;3680;6452;7854;10136;13058;13059;14090;15229;16272;16273;17877;17878;17879;19043;19044;19075;19076;19732;19733;19984;19985	479;480;481;482;592;4570;4571;4572;4595;4596;8083;8084;9844;12643;16144;16145;17448;18867;20198;20199;20200;22237;22238;22239;23715;23716;23754;23755;23756;23757;24609;24610;24611;24981;24982;24983	482;592;4570;4596;8084;9844;12643;16144;17448;18867;20198;22237;22239;23715;23716;23755;24610;24983	51		348
F5IZG2	F5IZG2	13	13	13	tr|F5IZG2|F5IZG2_9BACT Uncharacterized protein OS=Dysgonomonas gadei ATCC BAA-286 OX=742766 GN=HMPREF9455_02479 PE=4 SV=1	1	13	13	13	13	0	13	0	13	0	45.3	45.3	45.3	46.048	402	402	0	39.697	45.3	0	94354000	94354000	0	6739600	6739600	0	21	1065	1106;2484;3647;3731;6097;6694;6695;8365;9073;10760;10868;11488;14437	True;True;True;True;True;True;True;True;True;True;True;True;True	1135;2559;3743;3830;6260;6881;6882;8586;9313;11059;11168;11808;14835	1649;3593;5221;5364;8902;9801;9802;12272;13237;15673;15817;15818;16725;21136	2070;2071;4495;6517;6518;6519;6711;11116;11117;11118;12233;12234;12235;12236;15202;16366;19457;19625;19626;20755;26381	2070;4495;6517;6711;11117;12233;12236;15202;16366;19457;19625;20755;26381
F5J2F3	F5J2F3	7	7	7	tr|F5J2F3|F5J2F3_9BACT Uncharacterized protein OS=Dysgonomonas gadei ATCC BAA-286 OX=742766 GN=HMPREF9455_03520 PE=4 SV=1	1	7	7	7	7	3	7	3	7	3	39.8	39.8	39.8	34.194	314	314	0	81.824	39.8	17.8	80215000	73992000	6223100	7292300	6726600	565730	16	1526	3783;5225;5882;8920;11905;13467;14475	True;True;True;True;True;True;True	3882;5366;6040;9152;12237;13839;14876	5430;7591;7592;8591;13016;17323;17324;17325;19667;19668;21195;21196	6794;9492;9493;9494;10729;16089;21531;21532;21533;21534;21535;24524;24525;24526;26458;26459	6794;9493;10729;16089;21535;24525;26458
F5IY46	F5IY46	15	15	15	tr|F5IY46|F5IY46_9BACT ATP-dependent 6-phosphofructokinase OS=Dysgonomonas gadei ATCC BAA-286 OX=742766 GN=pfkA PE=3 SV=1	1	15	15	15	14	6	14	6	14	6	58	58	58	35.005	326	326	0	189.03	52.5	25.2	131600000	107160000	24448000	8225300	6697300	1528000	23	853	61;1450;2638;4510;4750;7478;8048;9295;10188;10551;10675;12108;12136;13333;14218	True;True;True;True;True;True;True;True;True;True;True;True;True;True;True	62;1499;2714;4626;4871;7683;8264;9546;10472;10839;10967;12445;12474;13702;14604	82;2192;3793;6500;6848;10984;11831;13549;13550;14825;14826;15361;15535;17621;17622;17665;19478;19479;20779;20780;20781;20782	112;2732;2733;4735;4736;8146;8574;13646;14646;16769;16770;18372;18373;19051;19278;21906;21907;21961;24283;24284;25963;25964;25965;25966	112;2732;4735;8146;8574;13646;14646;16770;18372;19051;19278;21906;21961;24283;25964
F5J2A2	F5J2A2	15	15	15	tr|F5J2A2|F5J2A2_9BACT F5/8 type C domain-containing protein OS=Dysgonomonas gadei ATCC BAA-286 OX=742766 GN=HMPREF9455_03361 PE=4 SV=1	1	15	15	15	15	0	15	0	15	0	38.2	38.2	38.2	46.764	435	435	0	95.196	38.2	0	120490000	120490000	0	6694100	6694100	0	18	1510	696;4270;5706;5707;8921;10321;10523;13311;13312;13313;13859;14465;14711;15514;15603	True;True;True;True;True;True;True;True;True;True;True;True;True;True;True	716;4379;5861;5862;9153;10606;10811;13678;13679;13680;14236;14866;15116;15944;16033	1043;1044;6148;6149;8360;8361;13017;15025;15319;19447;19448;19449;19450;20245;21184;21564;22703;22823	1307;1308;7702;7703;10464;10465;16090;18613;18992;24244;24245;24246;24247;25308;26443;26919;28312;28459;28460	1307;7702;10464;10465;16090;18613;18992;24244;24245;24247;25308;26443;26919;28312;28460
F5IWF5	F5IWF5	14	14	14	tr|F5IWF5|F5IWF5_9BACT Uncharacterized protein OS=Dysgonomonas gadei ATCC BAA-286 OX=742766 GN=HMPREF9455_01422 PE=4 SV=1	1	14	14	14	14	0	14	0	14	0	35.4	35.4	35.4	45.834	398	398	0	83.93	35.4	0	106150000	106150000	0	6634500	6634500	0	21	618	734;2008;2326;4623;5257;7756;7757;10339;10820;10821;11659;11660;15158;15479	True;True;True;True;True;True;True;True;True;True;True;True;True;True	755;2065;2396;4741;5400;7968;7969;10624;11120;11121;11986;11987;15573;15908	1101;1102;2925;3361;3362;6659;7647;11409;11410;11411;15061;15754;15755;16960;16961;16962;22210;22211;22661	1382;1383;3650;4195;4196;8342;8343;9563;14145;14146;14147;14148;18666;19551;19552;21038;21039;21040;27710;27711;27712;28259	1382;3650;4195;8342;9563;14145;14146;18666;19551;19552;21038;21040;27711;28259
F5IXK4	F5IXK4	19	19	19	tr|F5IXK4|F5IXK4_9BACT FeS assembly ATPase SufC OS=Dysgonomonas gadei ATCC BAA-286 OX=742766 GN=HMPREF9455_01821 PE=4 SV=1	1	19	19	19	17	7	17	7	17	7	67.2	67.2	67.2	28.478	253	253	0	98.686	67.2	42.7	146920000	112470000	34457000	8642600	6615800	2026900	29	766	931;932;1952;2048;3002;3136;4528;4776;7097;7561;7847;8406;9883;11491;11530;12546;12547;12646;12647	True;True;True;True;True;True;True;True;True;True;True;True;True;True;True;True;True;True;True	958;959;2008;2105;3085;3223;4644;4899;4900;7295;7769;8061;8627;10154;11811;11851;11852;12892;12893;12995;12996	1400;1401;2848;2978;4350;4351;4529;6527;6528;6885;6886;6887;10385;11121;11559;11560;12327;12328;14403;16728;16729;16782;16783;16784;16785;18278;18279;18280;18412;18413;18414	1748;1749;3552;3713;5430;5431;5655;5656;8177;8178;8615;8616;8617;12948;13802;14331;14332;14333;15265;15266;15267;17864;20759;20760;20827;20828;20829;20830;22714;22715;22716;22717;22718;22719;22877;22878;22879	1748;1749;3552;3713;5431;5655;8178;8615;12948;13802;14333;15267;17864;20760;20828;22715;22719;22877;22879	380;986	131;132	39;161	162;164
F5J042	F5J042	4	4	4	tr|F5J042|F5J042_9BACT Translation initiation factor IF-1 OS=Dysgonomonas gadei ATCC BAA-286 OX=742766 GN=infA PE=3 SV=1	1	4	4	4	3	1	3	1	3	1	66.7	66.7	66.7	8.2345	72	72	0	2.8942	38.9	27.8	19824000	19824000	0	6608100	6608100	0	5	1173	10789;13884;13886;14541	True;True;True;True	11088;14261;14263;14942	15706;20276;20279;21290;21291	19495;25348;25353;26570;26571;26572	19495;25348;25353;26572	557;1063		9;19
F5IUY2	F5IUY2	23	23	23	tr|F5IUY2|F5IUY2_9BACT Transcription termination/antitermination protein NusA OS=Dysgonomonas gadei ATCC BAA-286 OX=742766 GN=nusA PE=3 SV=1	1	23	23	23	22	8	22	8	22	8	54.5	54.5	54.5	48.345	420	420	0	157.16	53.3	26.7	165860000	150780000	15080000	7211200	6555500	655670	49	366	307;695;1323;2765;2766;2970;3380;3381;5968;5969;6790;7280;7281;8053;9678;9892;10058;10490;11384;12892;13118;13782;13891	True;True;True;True;True;True;True;True;True;True;True;True;True;True;True;True;True;True;True;True;True;True;True	314;715;1370;2846;2847;3053;3471;3472;6126;6127;6978;7481;7482;8269;9941;10163;10341;10778;11703;13247;13478;14159;14269	454;1041;1042;2019;4008;4009;4010;4011;4012;4013;4014;4303;4850;4851;4852;4853;8700;8701;8702;8703;8704;9925;9926;10667;10668;11840;11841;11842;14095;14096;14416;14417;14643;14644;15275;16574;18798;19145;19146;20144;20145;20290	573;1305;1306;2516;5003;5004;5005;5006;5007;5008;5009;5010;5011;5373;6042;6043;6044;6045;10863;10864;10865;10866;10867;12377;12378;13264;13265;14658;14659;14660;14661;17454;17455;17456;17879;17880;18147;18148;18149;18932;20579;23384;23850;23851;23852;23853;23854;25187;25188;25189;25366	573;1306;2516;5008;5009;5373;6042;6044;10863;10864;12378;13264;13265;14658;17456;17880;18148;18932;20579;23384;23852;25189;25366	162;163;164		194;196;197
F5IWF4	F5IWF4	20	20	20	tr|F5IWF4|F5IWF4_9BACT SusE domain-containing protein OS=Dysgonomonas gadei ATCC BAA-286 OX=742766 GN=HMPREF9455_01421 PE=4 SV=1	1	20	20	20	20	0	20	0	20	0	61.3	61.3	61.3	41.95	377	377	0	122.12	61.3	0	124310000	124310000	0	6542400	6542400	0	26	617	597;1129;3014;3205;3962;4645;6760;6761;7790;7791;7881;7990;8402;9061;9327;10985;13439;13440;15313;15314	True;True;True;True;True;True;True;True;True;True;True;True;True;True;True;True;True;True;True;True	613;1162;3097;3293;4066;4763;6948;6949;8002;8003;8004;8095;8096;8205;8206;8623;9301;9579;11287;11288;13810;13811;15734;15735	876;1697;4367;4620;5708;6686;9885;9886;11470;11471;11472;11473;11602;11603;11604;11751;11752;12322;12323;13219;13605;15972;15973;15974;15975;19632;19633;22431;22432;22433	1095;1096;1097;2134;5452;5769;7152;7153;8378;12333;12334;14220;14221;14222;14223;14224;14380;14381;14382;14383;14553;14554;14555;15259;15260;15261;16340;16341;16342;16343;16836;19813;19814;19815;19816;19817;19818;24472;24473;24474;27972;27973;27974	1096;2134;5452;5769;7152;8378;12333;12334;14220;14224;14381;14554;15259;16340;16836;19813;24472;24474;27972;27973	285;286;287;288;289;290		96;97;172;228;231;317
F5IUB3	F5IUB3	64	64	64	tr|F5IUB3|F5IUB3_9BACT Protein translocase subunit SecA OS=Dysgonomonas gadei ATCC BAA-286 OX=742766 GN=secA PE=3 SV=1	1	64	64	64	63	23	63	23	63	23	64.9	64.9	64.9	125.84	1104	1104	0	323.31	63.9	30.6	478520000	423030000	55487000	7361800	6508100	853650	116	261	480;1291;1317;1330;1331;1344;2026;2074;2156;2402;2414;2481;2517;2617;2777;2859;3135;3426;4364;4376;4377;4939;5515;5627;5675;7064;7081;7262;7645;7817;7965;8012;8383;8417;8418;8791;8903;9311;9652;9890;10790;10927;11197;11198;11246;11247;11341;11342;11521;11626;11708;11709;12293;12502;12872;12893;13356;13862;14084;14323;14324;14836;15538;15606	True;True;True;True;True;True;True;True;True;True;True;True;True;True;True;True;True;True;True;True;True;True;True;True;True;True;True;True;True;True;True;True;True;True;True;True;True;True;True;True;True;True;True;True;True;True;True;True;True;True;True;True;True;True;True;True;True;True;True;True;True;True;True;True	489;1337;1363;1377;1378;1392;2083;2133;2221;2475;2487;2556;2592;2692;2858;2941;3222;3517;4476;4489;4490;5067;5667;5780;5829;7261;7279;7463;7854;8031;8180;8228;8604;8638;8639;9019;9134;9563;9915;10161;11089;11228;11511;11512;11564;11565;11660;11661;11841;11952;12037;12038;12633;12848;13227;13248;13725;14239;14468;14717;14718;15242;15968;16036	680;1970;2005;2006;2027;2028;2029;2047;2949;3019;3020;3136;3469;3470;3489;3586;3587;3632;3760;3761;3762;4030;4138;4139;4528;4923;6285;6286;6287;6306;6307;6308;7127;7128;8076;8077;8245;8316;10335;10366;10643;11240;11241;11505;11720;11784;12298;12344;12345;12822;12823;12992;12993;13580;13581;13582;14057;14412;14413;14414;15707;15708;15709;15892;15893;16312;16313;16314;16315;16316;16388;16389;16512;…	844;2462;2501;2502;2525;2526;2527;2549;3676;3765;3766;3905;3906;4336;4337;4338;4339;4364;4484;4485;4540;4693;4694;4695;5029;5154;5155;5654;6132;7873;7874;7875;7898;7899;7900;7901;8919;8920;10126;10127;10327;10409;12892;12893;12928;13237;13945;13946;14263;14520;14592;15231;15232;15286;15287;15288;15859;15860;15861;15862;16062;16063;16064;16809;16810;16811;17412;17413;17875;17876;17877;19496;19497;…	844;2462;2502;2525;2527;2549;3676;3765;3905;4339;4364;4484;4540;4693;5029;5155;5654;6132;7875;7898;7901;8919;10126;10327;10409;12893;12928;13237;13946;14263;14520;14592;15232;15286;15288;15861;16063;16810;17412;17875;19498;19715;20243;20248;20351;20353;20503;20505;20804;20971;21143;21147;22257;22620;23343;23385;24323;25313;25708;26193;26194;27161;28355;28471
F5IUW8	F5IUW8	35	35	35	tr|F5IUW8|F5IUW8_9BACT Peptidase_M3 domain-containing protein OS=Dysgonomonas gadei ATCC BAA-286 OX=742766 GN=HMPREF9455_01268 PE=3 SV=1	1	35	35	35	35	6	35	6	35	6	53.4	53.4	53.4	81.393	713	713	0	295.04	53.4	10.5	250440000	241780000	8654000	6590500	6362700	227740	57	356	261;262;921;1499;1820;2418;2458;2504;2678;2776;2854;2980;3264;3265;4204;4317;4318;4512;5493;5594;5891;6256;6586;7113;10780;11050;11569;11925;13496;13612;14956;14999;15037;15038;15041	True;True;True;True;True;True;True;True;True;True;True;True;True;True;True;True;True;True;True;True;True;True;True;True;True;True;True;True;True;True;True;True;True;True;True	267;268;948;1549;1876;2491;2492;2533;2579;2755;2857;2936;3063;3352;3353;4311;4426;4427;4628;5644;5747;6049;6420;6770;7312;11079;11359;11892;12259;13869;13986;15364;15409;15447;15448;15451	387;388;389;390;1384;1385;1386;2246;2676;3494;3495;3558;3617;3856;4028;4029;4132;4318;4692;4693;4694;4695;6041;6212;6213;6214;6502;8035;8196;8602;9133;9134;9135;9641;10407;15696;16092;16093;16094;16831;16832;16833;17352;17353;17354;19712;19892;19893;21919;21979;22041;22042;22043;22046	495;496;497;498;1729;1730;1731;2798;3342;4370;4371;4372;4450;4523;4812;5026;5027;5028;5147;5388;5854;5855;5856;5857;7571;7785;7786;7787;8148;10072;10268;10741;11404;11405;11406;11407;12040;12041;12971;19482;19961;19962;19963;20879;20880;20881;21571;21572;21573;24584;24585;24849;24850;24851;24852;27344;27421;27501;27502;27503;27506	495;497;1730;2798;3342;4371;4450;4523;4812;5027;5147;5388;5855;5856;7571;7785;7787;8148;10072;10268;10741;11405;12040;12971;19482;19963;20879;21571;24585;24849;27344;27421;27501;27503;27506	159		37
F5J2R6	F5J2R6	23	23	23	tr|F5J2R6|F5J2R6_9BACT Tryptophan synthase beta chain OS=Dysgonomonas gadei ATCC BAA-286 OX=742766 GN=trpB PE=3 SV=1	1	23	23	23	23	4	23	4	23	4	59.1	59.1	59.1	49.947	452	452	0	150.47	59.1	15.7	139620000	127180000	12442000	6980900	6358800	622100	33	1571	726;727;4682;6332;6707;7092;7311;7509;7510;8629;8965;9899;10187;10886;10887;11064;11561;11788;12059;12681;13079;14929;15242	True;True;True;True;True;True;True;True;True;True;True;True;True;True;True;True;True;True;True;True;True;True;True	747;748;4801;6499;6894;7290;7512;7714;7715;8854;9200;10170;10471;11187;11188;11373;11883;12117;12395;13032;13438;15337;15658	1090;1091;1092;6746;6747;9268;9269;9817;10380;10724;11026;11027;11028;12615;13080;14426;14427;14824;15842;15843;16110;16111;16820;16821;17141;17142;17143;17549;17550;18462;19079;21883;22322	1367;1368;1369;8457;8458;11583;11584;11585;12251;12943;13336;13337;13696;13697;13698;15601;16169;17889;17890;18371;19654;19655;19982;19983;20868;20869;21279;21280;21281;21282;21283;21811;21812;22944;23761;27305;27841	1368;1369;8457;11585;12251;12943;13336;13697;13698;15601;16169;17889;18371;19654;19655;19982;20869;21283;21811;22944;23761;27305;27841
F5IUW7	F5IUW7	3	3	3	tr|F5IUW7|F5IUW7_9BACT Elongation factor P OS=Dysgonomonas gadei ATCC BAA-286 OX=742766 GN=efp PE=3 SV=1	1	3	3	3	3	3	3	3	3	3	23.4	23.4	23.4	20.968	188	188	0	18.09	23.4	23.4	61822000	44105000	17716000	8831700	6300700	2530900	12	355	4320;12920;14482	True;True;True	4429;13275;14883	6217;6218;6219;18835;18836;18837;18838;21205;21206;21207	7790;7791;7792;23432;23433;23434;23435;23436;26471;26472;26473;26474	7792;23432;26473
F5IUR5	F5IUR5	22	22	22	tr|F5IUR5|F5IUR5_9BACT Uncharacterized protein OS=Dysgonomonas gadei ATCC BAA-286 OX=742766 GN=HMPREF9455_01215 PE=4 SV=1	1	22	22	22	22	3	22	3	22	3	58.1	58.1	58.1	52.978	485	485	0	276.64	58.1	10.7	166450000	162510000	3944100	6401900	6250200	151700	29	328	210;1961;2477;2478;2660;3089;4676;4775;6105;6106;6793;7069;7129;7261;7720;8034;8035;9402;10524;12515;15086;15398	True;True;True;True;True;True;True;True;True;True;True;True;True;True;True;True;True;True;True;True;True;True	215;2017;2552;2553;2737;3175;4795;4897;4898;6268;6269;6981;7266;7328;7462;7930;7931;8250;8251;9655;10812;12861;15497;15820	311;312;313;314;2860;3582;3583;3828;4468;6737;6881;6882;6883;6884;8920;8921;9930;9931;10342;10434;10642;11355;11356;11357;11358;11359;11815;11816;13718;13719;15320;18229;18230;22113;22114;22545	398;399;400;401;3568;4479;4480;4778;5579;8444;8611;8612;8613;8614;11142;11143;11144;12384;12385;12386;12900;12901;13002;13236;14080;14081;14082;14083;14084;14630;14631;16970;16971;18993;22645;22646;27591;27592;28116	398;3568;4479;4480;4778;5579;8444;8613;11142;11144;12386;12901;13002;13236;14083;14630;14631;16970;18993;22645;27591;28116	157;158		211;249
F5IWF2;F5J272	F5IWF2	51;1	51;1	51;1	tr|F5IWF2|F5IWF2_9BACT Uncharacterized protein OS=Dysgonomonas gadei ATCC BAA-286 OX=742766 GN=HMPREF9455_01419 PE=3 SV=1	2	51	51	51	49	2	49	2	49	2	53.5	53.5	53.5	115.96	1042	1042;1012	0	222.4	53.2	1.8	330680000	330680000	0	6239200	6239200	0	67	615	447;554;1549;1775;4295;4383;4384;4975;4976;5067;5159;5251;5531;5558;5576;8617;8640;8729;8730;8747;8879;8880;9846;10132;10133;10200;11458;11466;11520;11692;12296;12297;12298;12831;12832;12835;12889;13161;13166;13167;13317;13318;13492;14159;14466;14622;14917;15285;15619;15620;15753	True;True;True;True;True;True;True;True;True;True;True;True;True;True;True;True;True;True;True;True;True;True;True;True;True;True;True;True;True;True;True;True;True;True;True;True;True;True;True;True;True;True;True;True;True;True;True;True;True;True;True	456;566;1599;1830;4404;4496;4497;5103;5104;5200;5297;5393;5683;5711;5729;8841;8865;8955;8956;8973;9110;9111;10116;10416;10417;10484;11777;11785;11840;12020;12636;12637;12638;12639;13185;13186;13189;13244;13522;13527;13528;13685;13686;13865;14545;14867;15024;15325;15702;16049;16050;16188	641;799;2320;2614;6175;6176;6315;6316;7173;7174;7312;7461;7636;8100;8101;8141;8166;8167;12602;12626;12739;12740;12761;12762;12951;12952;14356;14357;14743;14744;14844;14845;16684;16695;16766;17006;17897;17898;17899;17900;18701;18702;18703;18706;18793;18794;19206;19215;19216;19456;19457;19458;19706;20687;21185;21428;21868;22387;22846;22847;23028	800;999;1000;1001;1002;2889;3267;7733;7734;7908;7909;8971;8972;9140;9322;9546;10151;10152;10198;10229;10230;15585;15612;15752;15753;15781;15782;16012;16013;16014;17803;17804;18270;18271;18397;18398;18399;18400;20705;20718;20803;21099;22260;22261;22262;22263;23257;23258;23259;23260;23263;23377;23378;23927;23938;23939;24255;24256;24257;24575;24576;25855;26444;26752;26753;27287;27288;27918;28494;284…	800;1000;2889;3267;7733;7908;7909;8971;8972;9140;9322;9546;10151;10198;10229;15585;15612;15752;15753;15781;16012;16014;17803;18270;18271;18398;20705;20718;20803;21099;22260;22262;22263;23257;23258;23263;23377;23927;23938;23939;24255;24256;24575;25855;26444;26753;27287;27918;28494;28496;28710	280;281;282;283;284	99;100	174;176;178;181;577	173;180
F5IUY4	F5IUY4	43	43	43	tr|F5IUY4|F5IUY4_9BACT Translation initiation factor IF-2 OS=Dysgonomonas gadei ATCC BAA-286 OX=742766 GN=infB PE=3 SV=1	1	43	43	43	43	9	43	9	43	9	52.8	52.8	52.8	97.684	886	886	0	247.3	52.8	15.1	284570000	261250000	23323000	6775500	6220200	555310	73	368	983;1173;1540;1715;3296;3297;3337;4325;4991;4992;5196;5197;5314;5315;5647;5776;5964;5965;6230;6370;6371;6726;6736;7196;8324;8442;8840;9118;10843;11273;11378;11489;11672;12905;13460;13909;13910;14053;14303;14604;14605;15505;15520	True;True;True;True;True;True;True;True;True;True;True;True;True;True;True;True;True;True;True;True;True;True;True;True;True;True;True;True;True;True;True;True;True;True;True;True;True;True;True;True;True;True;True	1012;1210;1590;1769;3385;3386;3426;4435;5120;5121;5335;5336;5460;5461;5800;5933;6122;6123;6394;6539;6540;6913;6923;7397;8544;8664;9071;9358;11143;11591;11697;11809;11999;13260;13832;14289;14290;14436;14695;15005;15006;15935;15950	1469;1470;1471;1472;1473;1772;1773;1774;1775;2305;2306;2307;2537;2538;2539;4737;4738;4783;4784;6228;7195;7196;7541;7542;7543;7754;7755;8269;8270;8449;8694;8695;8696;9089;9324;9325;9839;9851;9852;10538;10539;12219;12375;12376;12895;13293;15784;15785;16423;16424;16565;16726;16982;18814;19658;20319;20320;20527;20926;21388;21389;22692;22711	1841;1842;1843;1844;1845;2219;2220;2221;2222;2867;2868;2869;2870;2871;2872;3161;3162;3163;5908;5909;5961;5962;7805;8996;8997;9431;9432;9433;9434;9435;9436;9437;9705;9706;10357;10358;10561;10856;10857;10858;11352;11652;11653;12275;12288;12289;13117;13118;15140;15141;15320;15321;15946;16437;16438;19588;19589;20392;20393;20568;20756;20757;21071;21072;23409;23410;24513;25410;25411;25412;25659;26127;2…	1841;2222;2870;3161;5908;5909;5962;7805;8996;8997;9434;9436;9705;9706;10357;10561;10856;10857;11352;11652;11653;12275;12288;13117;15140;15321;15946;16437;19589;20392;20568;20756;21071;23409;24513;25410;25412;25659;26127;26702;26703;28300;28325
F5IYA3	F5IYA3	20	20	20	tr|F5IYA3|F5IYA3_9BACT OmpA-like domain-containing protein OS=Dysgonomonas gadei ATCC BAA-286 OX=742766 GN=HMPREF9455_02070 PE=4 SV=1	1	20	20	20	20	3	20	3	20	3	66.2	66.2	66.2	32.66	290	290	0	115.08	66.2	20	131890000	124360000	7529000	6594600	6218100	376450	32	888	126;1133;1134;3763;4374;5232;6170;8390;8391;8737;9660;9868;10400;10401;11800;11954;11955;12157;12174;12175	True;True;True;True;True;True;True;True;True;True;True;True;True;True;True;True;True;True;True;True	130;1166;1167;3862;4487;5374;6334;8611;8612;8963;9923;10139;10686;10687;12129;12289;12290;12495;12512;12513	182;1703;1704;1705;1706;1707;5405;6303;6304;7608;9011;9012;9013;12307;12308;12750;14065;14066;14384;15147;15148;17160;17397;17398;17688;17689;17714;17715	238;2141;2142;2143;2144;2145;2146;6763;7895;7896;9515;11261;11262;11263;11264;15242;15243;15768;17421;17422;17423;17841;17842;18767;18768;18769;21304;21622;21623;21992;21993;21994;21995;22026;22027	238;2145;2146;6763;7895;9515;11261;15242;15243;15768;17422;17841;18767;18769;21304;21622;21623;21995;22026;22027	416;417;418;419;1004		210;211;227;228;229
F5J414	F5J414	10	10	10	tr|F5J414|F5J414_9BACT Probable transcriptional regulatory protein HMPREF9455_04081 OS=Dysgonomonas gadei ATCC BAA-286 OX=742766 GN=HMPREF9455_04081 PE=3 SV=1	1	10	10	10	10	3	10	3	10	3	48.3	48.3	48.3	27.931	242	242	0	143.33	48.3	19.8	64024000	55880000	8144000	7113700	6208800	904890	15	1752	625;2633;2995;5500;7036;7144;8400;11025;15334;15335	True;True;True;True;True;True;True;True;True;True	642;2708;3078;5651;7231;7344;8621;11334;15755;15756	916;917;3786;3787;4342;4343;8050;10289;10458;12319;12320;16052;22460;22461;22462	1146;1147;4726;4727;4728;5419;5420;10093;10094;12838;13030;15256;15257;19908;28006;28007;28008	1146;4726;5420;10093;12838;13030;15256;19908;28006;28008
F5J0G4	F5J0G4	30	30	30	tr|F5J0G4|F5J0G4_9BACT Uncharacterized protein OS=Dysgonomonas gadei ATCC BAA-286 OX=742766 GN=HMPREF9455_02831 PE=4 SV=1	1	30	30	30	30	1	30	1	30	1	58.7	58.7	58.7	62.112	559	559	0	214.85	58.7	1.3	162700000	162060000	636760	6025900	6002300	23584	47	1248	85;1092;1605;1904;3266;3267;4451;5741;5742;7350;7351;7369;7506;7782;7783;7828;8294;8295;9123;9124;9331;10176;13162;13605;13879;13880;13927;14668;14808;15353	True;True;True;True;True;True;True;True;True;True;True;True;True;True;True;True;True;True;True;True;True;True;True;True;True;True;True;True;True;True	89;1121;1656;1960;3354;3355;3356;4566;5898;5899;7552;7553;7571;7711;7994;7995;8042;8514;8515;9363;9364;9583;10460;13523;13979;14256;14257;14308;15073;15214;15775	124;1622;2399;2788;2789;4696;4697;4698;6405;8407;8408;8409;10780;10781;10810;10811;11022;11455;11456;11457;11517;12178;12179;12180;13302;13303;13610;14808;19207;19882;20271;20272;20349;21501;21723;22487;22488	161;162;163;2035;2985;3479;3480;5858;5859;5860;5861;8021;10515;10516;10517;13399;13400;13434;13435;13691;13692;14202;14203;14204;14278;15094;15095;15096;16454;16455;16456;16457;16458;16459;16842;18353;23928;23929;24832;24833;25341;25342;25343;25344;25450;26844;27115;28043;28044;28045	161;2035;2985;3479;5858;5861;8021;10515;10517;13399;13400;13435;13691;14202;14204;14278;15095;15096;16454;16459;16842;18353;23928;24832;25341;25344;25450;26844;27115;28045	592		408
F5J079	F5J079	52	52	52	tr|F5J079|F5J079_9BACT Rhodanese domain-containing protein OS=Dysgonomonas gadei ATCC BAA-286 OX=742766 GN=HMPREF9455_02746 PE=3 SV=1	1	52	52	52	50	27	50	27	50	27	75	75	75	88.618	813	813	0	240.3	72.3	48.2	409480000	282050000	127430000	8712400	6001200	2711200	100	1206	711;712;1803;2416;2535;2670;2671;4375;4903;5130;5210;5358;5779;5808;6265;6451;6452;6807;6808;7126;7493;7676;8089;8340;8403;8420;8685;9286;9287;9539;10723;11469;11587;12742;12799;13034;13035;13586;13587;13652;13653;13811;13922;14212;14275;14276;14289;14424;14425;14611;14623;15032	True;True;True;True;True;True;True;True;True;True;True;True;True;True;True;True;True;True;True;True;True;True;True;True;True;True;True;True;True;True;True;True;True;True;True;True;True;True;True;True;True;True;True;True;True;True;True;True;True;True;True;True	731;732;733;1859;2489;2610;2747;2748;4488;5031;5267;5349;5507;5937;5966;6429;6629;6630;6995;6996;7325;7698;7885;8305;8561;8624;8641;8910;9535;9536;9800;11020;11788;11910;13094;13153;13393;13394;13960;13961;14026;14027;14188;14303;14598;14662;14663;14679;14822;14823;15013;15025;15026;15442	1066;1067;1068;2648;3491;3492;3652;3842;3843;3844;3845;3846;3847;6305;7069;7070;7071;7409;7410;7411;7412;7564;7565;7566;7567;7827;7828;8455;8456;8490;8491;9152;9445;9446;9447;9946;9947;9948;9949;9950;10431;11004;11292;11293;11893;11894;12241;12324;12347;12348;12683;12684;13532;13533;13911;13912;15617;15618;16699;16700;16855;18555;18556;18557;18558;18650;19022;19023;19853;19854;19855;19956;19957;2…	1339;1340;1341;3310;4366;4367;4561;4794;4795;4796;4797;4798;4799;4800;4801;4802;7897;8842;8843;8844;8845;8846;8847;8848;9259;9260;9261;9262;9263;9458;9459;9460;9461;9462;9809;9810;10567;10568;10611;10612;11425;11797;11798;11799;12407;12408;12409;12410;12411;12412;12998;13670;14009;14010;14735;14736;15168;15262;15290;15291;15684;15685;16741;16742;17222;17223;19386;19387;19388;20722;20723;20907;230…	1339;1341;3310;4366;4561;4794;4799;7897;8846;9263;9461;9809;10567;10611;11425;11797;11798;12407;12412;12998;13670;14009;14736;15168;15262;15291;15685;16741;16742;17223;19386;20722;20907;23068;23187;23687;23688;24790;24792;24945;24947;25242;25438;25956;26065;26066;26100;26359;26361;26724;26757;27495	581;582		621;681
F5IZ00	F5IZ00	7	7	7	tr|F5IZ00|F5IZ00_9BACT Peptidyl-prolyl cis-trans isomerase OS=Dysgonomonas gadei ATCC BAA-286 OX=742766 GN=HMPREF9455_02208 PE=3 SV=1	1	7	7	7	7	4	7	4	7	4	60.3	60.3	60.3	21.197	194	194	0	37.843	60.3	40.2	66973000	59853000	7119900	6697300	5985300	711990	15	1002	1447;4858;7636;8057;8695;9187;10488	True;True;True;True;True;True;True	1496;4986;7845;8273;8920;9430;10775;10776	2188;2189;7011;7012;11228;11846;11847;12696;12697;13394;13395;15268;15269;15270;15271;15272;15273	2727;2728;8770;8771;8772;8773;13932;14665;14666;15700;15701;15702;16565;16566;16567;18922;18923;18924;18925;18926;18927;18928;18929;18930	2728;8773;13932;14666;15702;16565;18925	449		101
F5ITZ6	F5ITZ6	15	15	15	tr|F5ITZ6|F5ITZ6_9BACT Uncharacterized protein OS=Dysgonomonas gadei ATCC BAA-286 OX=742766 GN=HMPREF9455_00563 PE=4 SV=1	1	15	15	15	14	3	14	3	14	3	68.8	68.8	68.8	22.373	199	199	0	166.75	68.8	25.1	76802000	71454000	5347900	6400100	5954500	445660	21	240	657;954;1205;1206;1207;2521;5269;5291;5292;7762;8462;8463;11380;14530;15503	True;True;True;True;True;True;True;True;True;True;True;True;True;True;True	677;981;1246;1247;1248;2596;5414;5437;5438;7974;8684;8685;11699;14931;15933	974;1428;1429;1825;1826;1827;1828;1829;3636;7669;7670;7714;7715;11419;11420;12400;12401;16568;16569;21278;22690	1215;1784;1785;2282;2283;2284;2285;2286;4544;9592;9593;9649;9650;14159;14160;15347;15348;15349;20572;20573;26556;28298	1215;1784;2282;2284;2286;4544;9592;9649;9650;14159;15347;15348;20573;26556;28298
F5J3N6	F5J3N6	13	13	13	tr|F5J3N6|F5J3N6_9BACT Uncharacterized protein OS=Dysgonomonas gadei ATCC BAA-286 OX=742766 GN=HMPREF9455_03953 PE=4 SV=1	1	13	13	13	13	0	13	0	13	0	61.3	61.3	61.3	21.978	194	194	0	55.827	61.3	0	69419000	69419000	0	5784900	5784900	0	20	1725	148;149;1798;2935;3204;3215;3984;6635;10093;10094;10095;11600;14279	True;True;True;True;True;True;True;True;True;True;True;True;True	152;153;1854;3018;3292;3303;4088;6822;10377;10378;10379;11925;14666	212;213;2641;2642;4243;4619;4631;5736;9714;9715;14691;14692;14693;14694;16875;20876	276;277;278;3298;3299;5285;5286;5287;5288;5768;5781;7185;12132;12133;12134;18205;18206;18207;18208;20931;26072	276;278;3299;5286;5768;5781;7185;12133;18205;18207;18208;20931;26072
F5IWN7	F5IWN7	25	25	25	tr|F5IWN7|F5IWN7_9BACT AP_endonuc_2 domain-containing protein OS=Dysgonomonas gadei ATCC BAA-286 OX=742766 GN=HMPREF9455_01504 PE=4 SV=1	1	25	25	25	25	0	25	0	25	0	66.8	66.8	66.8	33.701	295	295	0	105.48	66.8	0	103780000	103780000	0	5765600	5765600	0	34	652	303;394;395;1457;1617;1618;1674;1783;1784;1785;1988;2066;2912;3071;3540;3541;4164;4773;5482;5483;7021;12385;13221;13344;14993	True;True;True;True;True;True;True;True;True;True;True;True;True;True;True;True;True;True;True;True;True;True;True;True;True	310;403;404;1506;1668;1669;1727;1838;1839;1840;2045;2125;2995;3157;3635;3636;4270;4895;5631;5632;7216;12728;13582;13713;15403	450;572;573;574;2201;2411;2412;2483;2625;2626;2627;2900;2901;3009;4211;4444;5082;5083;5986;6879;8014;8015;8016;10268;10269;18028;18029;19300;19497;21973	569;719;720;721;722;723;2743;2999;3000;3092;3280;3281;3282;3615;3616;3617;3754;3755;5249;5550;6333;6334;6335;7505;8609;10041;10042;10043;12816;12817;22410;22411;24048;24305;27414	569;719;723;2743;2999;3000;3092;3280;3281;3282;3617;3755;5249;5550;6333;6334;7505;8609;10041;10042;12816;22411;24048;24305;27414
F5J451	F5J451	7	7	7	tr|F5J451|F5J451_9BACT NADH-quinone oxidoreductase subunit B OS=Dysgonomonas gadei ATCC BAA-286 OX=742766 GN=nuoB PE=3 SV=1	1	7	7	7	7	1	7	1	7	1	38.1	38.1	38.1	22.235	197	197	0	39.599	38.1	7.1	74706000	68484000	6222200	6225500	5707000	518510	13	1774	2945;3706;3830;10799;11609;14814;15702	True;True;True;True;True;True;True	3028;3804;3929;11098;11935;15220;16135	4266;5322;5500;15720;15721;15722;15723;16886;21731;22955;22956	5325;6661;6882;19510;19511;19512;19513;19514;20945;27124;28622;28623;28624	5325;6661;6882;19512;20945;27124;28624
F5ISR6	F5ISR6	23	23	23	tr|F5ISR6|F5ISR6_9BACT Uncharacterized protein OS=Dysgonomonas gadei ATCC BAA-286 OX=742766 GN=HMPREF9455_00133 PE=4 SV=1	1	23	23	23	23	3	23	3	23	3	43.6	43.6	43.6	66.615	615	615	0	189.53	43.6	7.5	172550000	165260000	7298300	5950200	5698500	251670	36	92	209;989;990;2186;2356;2471;4493;4494;5996;6203;6529;6530;7520;12492;13728;13732;13913;14230;14231;14406;15437;15438;15707	True;True;True;True;True;True;True;True;True;True;True;True;True;True;True;True;True;True;True;True;True;True;True	214;1018;1019;2251;2429;2546;4609;4610;6155;6367;6713;6714;7725;12838;14103;14107;14108;14293;14616;14617;14803;15863;15864;16141	310;1479;1480;3172;3173;3401;3402;3575;3576;6469;6470;6471;8751;8752;8753;8754;9055;9056;9566;9567;11047;11048;18192;20062;20068;20069;20324;20800;20801;21091;22599;22600;22969	397;1853;1854;1855;1856;3948;3949;3950;4248;4249;4470;4471;8107;8108;8109;10930;10931;10932;10933;10934;11317;11318;11948;11949;13720;13721;22606;25081;25088;25089;25090;25416;25987;25988;26333;28184;28185;28186;28187;28643	397;1854;1855;3949;4248;4470;8107;8108;10931;11318;11948;11949;13721;22606;25081;25090;25416;25987;25988;26333;28185;28187;28643	38		410
F5J379	F5J379	22	22	22	tr|F5J379|F5J379_9BACT Aminotran_1_2 domain-containing protein OS=Dysgonomonas gadei ATCC BAA-286 OX=742766 GN=HMPREF9455_03796 PE=3 SV=1	1	22	22	22	21	8	21	8	21	8	53.2	53.2	53.2	44.542	402	402	0	323.31	53.2	25.6	140730000	118750000	21982000	6701400	5654700	1046700	36	1642	435;2370;2519;3168;3969;3994;4095;4391;4392;4393;5485;5494;7023;7673;7733;11010;11011;11368;11369;12223;14316;15221	True;True;True;True;True;True;True;True;True;True;True;True;True;True;True;True;True;True;True;True;True;True	444;2443;2594;3255;4073;4098;4201;4504;4505;4506;5634;5645;7218;7882;7944;11317;11318;11319;11320;11687;11688;12562;14708;15637	626;3422;3634;4568;4569;5718;5719;5720;5721;5750;5899;6323;6324;6325;6326;8018;8019;8036;8037;10271;11289;11377;16023;16024;16025;16026;16027;16028;16029;16549;16550;16551;16552;16553;17797;20949;20950;22296	780;4274;4542;5702;5703;5704;5705;7165;7166;7167;7168;7169;7201;7396;7918;7919;7920;7921;7922;7923;10046;10047;10048;10073;10074;12819;14006;14106;19876;19877;19878;19879;19880;19881;19882;20550;20551;20552;20553;20554;22136;26154;26155;27810	780;4274;4542;5704;7165;7201;7396;7918;7922;7923;10047;10074;12819;14006;14106;19876;19881;20551;20554;22136;26154;27810	749		40
F5J409	F5J409	33	33	33	tr|F5J409|F5J409_9BACT PHB domain-containing protein OS=Dysgonomonas gadei ATCC BAA-286 OX=742766 GN=HMPREF9455_04076 PE=4 SV=1	1	33	33	33	33	1	33	1	33	1	60	60	60	56.344	520	520	0	280.2	60	2.9	176670000	175170000	1497000	5698900	5650600	48291	46	1749	737;738;1821;1892;2277;2278;3129;3419;3816;4048;4280;4832;4924;5777;5859;6162;6700;7894;8312;8313;8422;9003;9004;10637;10804;12573;12574;12739;12740;13476;14215;14534;14679	True;True;True;True;True;True;True;True;True;True;True;True;True;True;True;True;True;True;True;True;True;True;True;True;True;True;True;True;True;True;True;True;True	758;759;1877;1948;2345;2346;3216;3510;3915;4152;4389;4958;5052;5934;5935;6017;6326;6887;8109;8532;8533;8643;9239;9240;10929;11103;12919;12920;13091;13092;13849;14601;14935;15084	1105;1106;2677;2771;3301;3302;4520;4521;4914;5478;5834;5835;6160;6973;7108;8450;8451;8452;8560;8999;9807;9808;11622;11623;12201;12202;12203;12204;12350;13131;13132;15486;15728;15729;18314;18315;18316;18551;18552;18553;19685;20775;21282;21516	1388;1389;3343;3457;4121;4122;5644;5645;6123;6855;7313;7314;7315;7316;7317;7716;8723;8895;8896;10562;10563;10564;10691;11245;12241;12242;14405;14406;15117;15118;15119;15120;15121;15293;16233;16234;16235;19213;19521;19522;22758;22759;22760;22761;23062;23063;23064;24548;25959;26560;26860	1388;1389;3343;3457;4121;4122;5644;6123;6855;7315;7716;8723;8895;10563;10691;11245;12241;14406;15117;15121;15293;16233;16234;19213;19521;22759;22761;23062;23064;24548;25959;26560;26860	791		455
F5IVZ0	F5IVZ0	2	2	2	tr|F5IVZ0|F5IVZ0_9BACT 50S ribosomal protein L32 OS=Dysgonomonas gadei ATCC BAA-286 OX=742766 GN=rpmF PE=3 SV=1	1	2	2	2	2	0	2	0	2	0	59	59	59	6.7398	61	61	0	11.74	59	0	5608300	5608300	0	5608300	5608300	0	3	528	1229;4694	True;True	1273;4814	1870;6768	2334;2335;8481	2334;8481
F5IXT5	F5IXT5	37	37	37	tr|F5IXT5|F5IXT5_9BACT Uncharacterized protein OS=Dysgonomonas gadei ATCC BAA-286 OX=742766 GN=HMPREF9455_01902 PE=3 SV=1	1	37	37	37	37	0	37	0	37	0	46.8	46.8	46.8	86.167	763	763	0	278.44	46.8	0	235130000	235130000	0	5598400	5598400	0	52	792	1381;1739;1862;1863;2296;2297;2317;2498;3478;3479;4191;4192;5433;5434;5763;7354;7834;8361;8587;8694;8792;8851;8852;9165;10471;10472;10473;10595;12251;14955;14994;15026;15104;15277;15403;15706;15717	True;True;True;True;True;True;True;True;True;True;True;True;True;True;True;True;True;True;True;True;True;True;True;True;True;True;True;True;True;True;True;True;True;True;True;True;True	1430;1794;1918;1919;2364;2365;2387;2573;3572;3573;3574;4298;4299;5582;5583;5920;7556;8048;8582;8811;8919;9020;9082;9083;9407;10758;10759;10760;10883;12591;15363;15404;15436;15516;15694;15825;16140;16152	2105;2568;2731;2732;2733;2734;3320;3321;3348;3608;5002;5003;5004;6023;6024;7938;7939;7940;8432;10784;10785;11524;12268;12564;12565;12695;12824;12909;12910;12911;13362;15245;15246;15247;15248;15416;17840;17841;21918;21974;22030;22141;22376;22550;22968;22982	2622;3203;3408;3409;3410;3411;3412;4145;4146;4182;4513;6232;6233;6234;7552;7553;9948;9949;9950;10542;13403;13404;13405;14285;15197;15541;15542;15699;15863;15961;15962;15963;15964;15965;16528;18890;18891;18892;18893;18894;18895;19121;22186;22187;22188;27343;27415;27416;27487;27488;27622;27904;28121;28642;28659	2622;3203;3409;3412;4145;4146;4182;4513;6232;6233;7552;7553;9948;9950;10542;13404;14285;15197;15541;15699;15863;15962;15965;16528;18890;18892;18893;19121;22187;27343;27416;27488;27622;27904;28121;28642;28659	393		420
F5IVM1	F5IVM1	5	5	5	tr|F5IVM1|F5IVM1_9BACT YceI domain-containing protein OS=Dysgonomonas gadei ATCC BAA-286 OX=742766 GN=HMPREF9455_00921 PE=3 SV=1	1	5	5	5	5	2	5	2	5	2	41.7	41.7	41.7	23.278	218	218	0	29.797	41.7	22.9	65031000	55848000	9182900	6503100	5584800	918290	15	459	1322;9503;10199;11772;14003	True;True;True;True;True	1369;9758;10483;12101;14385	2016;2017;2018;13853;13854;14841;14842;14843;17120;20452;20453	2513;2514;2515;17146;17147;18389;18390;18391;18392;18393;18394;18395;18396;21255;25569;25570	2513;17146;18395;21255;25570
F5J091	F5J091	21	21	21	tr|F5J091|F5J091_9BACT Beta_elim_lyase domain-containing protein OS=Dysgonomonas gadei ATCC BAA-286 OX=742766 GN=HMPREF9455_02758 PE=3 SV=1	1	21	21	21	21	0	21	0	21	0	45.7	45.7	45.7	54.397	486	486	0	115.79	45.7	0	143020000	143020000	0	5500900	5500900	0	29	1213	26;1641;2244;3657;3658;4163;4465;5032;5385;5846;6235;7957;7973;9011;9215;9689;11126;11499;11500;13960;15354	True;True;True;True;True;True;True;True;True;True;True;True;True;True;True;True;True;True;True;True;True	27;1692;2311;3753;3754;4269;4580;5162;5534;6004;6399;8172;8188;9247;9459;9952;9953;11438;11819;11820;14342;15776	36;2438;3255;5234;5235;5984;5985;6423;6424;7258;7259;7864;8547;9098;9099;11711;11730;13143;13437;14108;14109;16220;16741;16742;20389;22489	50;51;3031;4060;6538;6539;7503;7504;8046;8047;9070;9071;9857;10674;10675;11361;11362;14509;14510;14532;16250;16617;16618;17469;17470;20139;20140;20774;20775;25498;28046	51;3031;4060;6538;6539;7503;8046;9070;9857;10674;11362;14509;14532;16250;16617;17469;20139;20774;20775;25498;28046	585	198	441	435
F5IV25	F5IV25	36	36	36	tr|F5IV25|F5IV25_9BACT Threonine--tRNA ligase OS=Dysgonomonas gadei ATCC BAA-286 OX=742766 GN=thrS PE=3 SV=1	1	36	36	36	36	8	36	8	36	8	55.2	55.2	55.2	75.037	650	650	0	149.19	55.2	18.2	237060000	213830000	23226000	6078400	5482800	595550	56	395	576;723;979;2857;2858;2890;3623;3695;3696;3896;4056;4425;4778;4779;4782;5111;6357;6358;6394;6737;7166;7814;7815;7876;9098;9429;9430;9431;9477;9478;11180;14419;14457;14972;15122;15269	True;True;True;True;True;True;True;True;True;True;True;True;True;True;True;True;True;True;True;True;True;True;True;True;True;True;True;True;True;True;True;True;True;True;True;True	589;744;1008;2939;2940;2972;3719;3791;3792;3793;3995;4160;4540;4903;4904;4907;5246;6524;6525;6565;6924;7367;8028;8029;8090;9338;9682;9683;9684;9733;9734;11493;14816;14857;15381;15534;15686	833;1087;1464;4136;4137;4182;5193;5194;5299;5300;5301;5302;5604;5605;5843;5844;5845;6370;6892;6893;6894;6897;7377;9303;9304;9305;9356;9853;10491;10492;11502;11503;11597;13267;13750;13751;13752;13822;13823;16288;16289;16290;21109;21171;21946;22160;22365;22366;22367;22368	1040;1364;1833;5152;5153;5213;6481;6482;6483;6630;6631;6632;6633;6634;7029;7030;7327;7328;7329;7330;7981;8623;8624;8625;8626;8627;8630;9216;11626;11627;11628;11629;11690;12290;13066;13067;14260;14261;14374;16406;17010;17011;17012;17013;17107;17108;20215;20216;20217;26353;26427;27381;27645;27646;27647;27891;27892;27893;27894	1040;1364;1833;5152;5153;5213;6482;6630;6633;7030;7330;7981;8625;8627;8630;9216;11626;11628;11690;12290;13066;14260;14261;14374;16406;17010;17012;17013;17107;17108;20215;26353;26427;27381;27647;27892	180		100
F5IUX3	F5IUX3	21	21	21	tr|F5IUX3|F5IUX3_9BACT Uncharacterized protein OS=Dysgonomonas gadei ATCC BAA-286 OX=742766 GN=HMPREF9455_01273 PE=4 SV=1	1	21	21	21	20	7	20	7	20	7	76.5	76.5	76.5	36.374	324	324	0	102.96	76.2	29.3	121790000	109290000	12494000	6089400	5464700	624700	27	360	289;387;1989;2070;2351;2916;4910;4911;5220;6959;7471;9085;9538;9921;10930;11139;12008;12009;12041;14064;15160	True;True;True;True;True;True;True;True;True;True;True;True;True;True;True;True;True;True;True;True;True	296;396;2046;2129;2423;2999;5038;5039;5361;7150;7676;9325;9799;10193;11231;11451;12344;12345;12377;14447;14448;15575	430;562;563;2902;3014;3015;3395;4217;7081;7082;7584;7585;10172;10976;13251;13910;14453;14454;14455;15897;16237;17484;17485;17486;17527;20541;20542;20543;22213	544;709;710;3618;3760;3761;4240;5258;8865;8866;9484;9485;9486;12690;13638;16386;17221;17924;17925;17926;19720;20159;21733;21734;21735;21785;25677;25678;25679;27714	544;709;3618;3761;4240;5258;8865;8866;9484;12690;13638;16386;17221;17926;19720;20159;21733;21735;21785;25677;27714	161		194
F5J1P3	F5J1P3	30	30	30	tr|F5J1P3|F5J1P3_9BACT Signal recognition particle protein OS=Dysgonomonas gadei ATCC BAA-286 OX=742766 GN=ffh PE=3 SV=1	1	30	30	30	27	12	27	12	27	12	70.6	70.6	70.6	48.596	439	439	0	229.98	66.3	44.2	180750000	144610000	36146000	6694600	5355900	1338700	56	1415	583;770;784;1014;1015;1923;2574;2575;4096;5011;6308;6313;6728;6729;6860;6861;7844;8300;9137;9171;9283;9330;9487;10418;10442;10443;10444;10915;11390;12006	True;True;True;True;True;True;True;True;True;True;True;True;True;True;True;True;True;True;True;True;True;True;True;True;True;True;True;True;True;True	597;793;807;1043;1044;1979;2649;2650;4202;5141;6473;6479;6915;6916;7049;7050;8058;8520;9377;9413;9531;9582;9743;10704;10729;10730;10731;11216;11709;12342	845;846;1153;1154;1171;1513;1514;1515;2814;3708;3709;3710;5900;7228;7229;9233;9234;9244;9245;9841;9842;10021;10022;10023;10024;10025;11556;12188;13322;13369;13370;13528;13608;13609;13835;15170;15171;15203;15204;15205;15206;15207;15879;16584;17481;17482	1057;1058;1454;1455;1473;1895;1896;1897;3508;4630;4631;4632;7397;9035;9036;9037;9038;11537;11538;11549;11550;11551;11552;11553;11554;12277;12278;12496;12497;12498;12499;12500;12501;12502;14328;15104;16480;16535;16536;16736;16839;16840;16841;17125;18793;18794;18832;18833;18834;18835;18836;18837;18838;19700;20589;21730;21731	1057;1454;1473;1896;1897;3508;4631;4632;7397;9038;11537;11554;12277;12278;12498;12501;14328;15104;16480;16536;16736;16839;17125;18794;18832;18836;18838;19700;20589;21730	638;639;1090	220;221;222	325;326;330	342;429;434
F5J2A5	F5J2A5	31	31	31	tr|F5J2A5|F5J2A5_9BACT Uncharacterized protein OS=Dysgonomonas gadei ATCC BAA-286 OX=742766 GN=HMPREF9455_03364 PE=4 SV=1	1	31	31	31	31	0	31	0	31	0	55.1	55.1	55.1	75.475	662	662	0	285.32	55.1	0	182030000	182030000	0	5353800	5353800	0	45	1513	446;467;2029;3749;4146;4147;4836;4837;5540;6302;6303;7051;7606;7637;7638;8700;9063;10591;11442;11612;12711;12923;13104;13105;13633;14256;14906;14907;15116;15397;15553	True;True;True;True;True;True;True;True;True;True;True;True;True;True;True;True;True;True;True;True;True;True;True;True;True;True;True;True;True;True;True	455;476;2086;3848;4252;4253;4962;4963;5692;6466;6467;7248;7815;7846;7847;8925;8926;9303;10879;11761;11938;13063;13278;13279;13464;13465;14007;14642;15313;15314;15528;15819;15983	640;667;2953;2954;5386;5387;5388;5962;5963;5964;6978;6979;8115;9221;9222;10314;11189;11229;11230;11231;12704;12705;12706;12707;13221;15412;16656;16890;18509;18842;18843;19129;19130;19930;20839;21853;21854;21855;21856;22154;22544;22758	799;829;830;3681;3682;6737;6738;6739;7478;7479;7480;7481;8728;8729;10166;11521;11522;12866;13889;13933;13934;13935;13936;15710;15711;15712;15713;15714;16345;16346;19116;20674;20950;23001;23443;23444;23445;23829;23830;23831;23832;24907;26029;27267;27268;27269;27270;27271;27272;27639;28115;28376;28377;28378	799;829;3682;6739;7478;7481;8728;8729;10166;11521;11522;12866;13889;13935;13936;15713;16346;19116;20674;20950;23001;23443;23830;23832;24907;26029;27268;27272;27639;28115;28377	679;680		237;417
F5IWS5	F5IWS5	14	14	14	tr|F5IWS5|F5IWS5_9BACT Beta sliding clamp OS=Dysgonomonas gadei ATCC BAA-286 OX=742766 GN=HMPREF9455_01542 PE=3 SV=1	1	14	14	14	14	5	14	5	14	5	39.3	39.3	39.3	41.561	374	374	0	135.17	39.3	21.1	105980000	96055000	9927400	5887900	5336400	551520	18	680	2401;3259;3582;4127;9053;9054;9656;10253;11258;11604;14609;15427;15494;15495	True;True;True;True;True;True;True;True;True;True;True;True;True;True	2474;3347;3678;4233;9289;9290;9291;9292;9293;9919;10537;11576;11929;15011;15852;15923;15924;15925	3467;3468;4686;4687;5146;5940;5941;5942;13201;13202;13203;13204;13205;13206;13207;14061;14917;16403;16879;21401;21402;22583;22584;22678;22679;22680	4334;4335;5846;5847;6418;7448;7449;7450;7451;16318;16319;16320;16321;16322;16323;16324;16325;17417;18485;20370;20935;26717;26718;28161;28162;28163;28279;28280;28281;28282;28283;28284	4334;5847;6418;7449;16322;16324;17417;18485;20370;20935;26717;28161;28281;28284	324;325;326		60;65;247
F5IW64	F5IW64	14	14	14	tr|F5IW64|F5IW64_9BACT Uncharacterized protein OS=Dysgonomonas gadei ATCC BAA-286 OX=742766 GN=HMPREF9455_01114 PE=4 SV=1	1	14	14	14	14	1	14	1	14	1	70	70	70	32.645	293	293	0	22.608	70	8.2	80115000	79435000	680550	5341000	5295600	45370	20	575	279;630;3635;5215;5216;5323;6885;6886;7574;7978;8908;13228;13425;15003	True;True;True;True;True;True;True;True;True;True;True;True;True;True	285;647;3731;5354;5355;5356;5469;7074;7075;7782;8193;9139;13589;13796;15413	414;928;5206;7572;7573;7574;7765;7766;10063;10064;10065;11138;11139;11736;13001;13002;19307;19613;21983	525;1159;6495;6496;9467;9468;9469;9470;9471;9719;9720;12555;12556;12557;13827;13828;14538;16072;16073;24055;24450;24451;27425	525;1159;6495;9468;9470;9719;12555;12557;13827;14538;16073;24055;24450;27425	261		64
F5J319	F5J319	28	28	28	tr|F5J319|F5J319_9BACT Proline--tRNA ligase OS=Dysgonomonas gadei ATCC BAA-286 OX=742766 GN=proS PE=3 SV=1	1	28	28	28	25	10	25	10	25	10	64.3	64.3	64.3	55.942	493	493	0	254.44	59	21.9	176340000	152160000	24183000	6080700	5246800	833890	39	1607	97;98;184;819;1454;1470;1983;2016;2017;2381;2382;2487;3282;3332;3527;3985;4276;4285;5172;5173;7873;8274;9229;10251;10252;11060;12102;15089	True;True;True;True;True;True;True;True;True;True;True;True;True;True;True;True;True;True;True;True;True;True;True;True;True;True;True;True	101;102;188;843;1503;1520;2040;2073;2074;2454;2455;2562;3371;3421;3622;4089;4385;4394;5311;5312;8087;8494;9473;10535;10536;11369;12439;15500	138;139;140;269;1222;2197;2215;2894;2934;2935;2936;2937;3440;3441;3442;3596;4715;4777;5064;5065;5737;6156;6165;7485;7486;11592;12157;13456;14911;14912;14913;14914;14915;14916;16106;17610;17611;22117	181;182;183;184;345;1531;2739;2760;3608;3660;3661;3662;3663;4296;4297;4298;4299;4498;5881;5955;6311;6312;6313;7186;7710;7722;9351;9352;14369;15071;16639;18478;18479;18480;18481;18482;18483;18484;19978;21893;21894;27595	181;182;345;1531;2739;2760;3608;3660;3663;4296;4299;4498;5881;5955;6311;7186;7710;7722;9351;9352;14369;15071;16639;18478;18482;19978;21893;27595
F5IW34	F5IW34	2	2	2	tr|F5IW34|F5IW34_9BACT Uncharacterized protein OS=Dysgonomonas gadei ATCC BAA-286 OX=742766 GN=HMPREF9455_01084 PE=4 SV=1	1	2	2	2	2	0	2	0	2	0	29.9	29.9	29.9	14.219	127	127	0	7.9958	29.9	0	36124000	36124000	0	5160600	5160600	0	5	554	1314;3353	True;True	1360;3444	2002;4812;4813	2497;5997;5998;5999;6000	2497;5998
F5IZU6	F5IZU6	13	13	13	tr|F5IZU6|F5IZU6_9BACT Biotin_lipoyl_2 domain-containing protein OS=Dysgonomonas gadei ATCC BAA-286 OX=742766 GN=HMPREF9455_02613 PE=4 SV=1	1	13	13	13	13	2	13	2	13	2	54.5	54.5	54.5	36.257	330	330	0	147.66	54.5	9.1	91175000	87724000	3451000	5363200	5160200	203000	17	1120	670;1399;1639;1950;3894;3953;6693;7875;12004;12438;13896;14054;14516	True;True;True;True;True;True;True;True;True;True;True;True;True	690;1448;1690;2006;3993;4057;6880;8089;12340;12783;14274;14437;14917	993;2129;2436;2846;5602;5696;9800;11595;11596;17479;18105;20298;20299;20300;20528;21259	1240;2656;3029;3550;7027;7137;12232;14372;14373;21728;22503;25378;25379;25380;25381;25660;26533	1240;2656;3029;3550;7027;7137;12232;14373;21728;22503;25379;25660;26533
F5IZP5	F5IZP5	11	11	11	tr|F5IZP5|F5IZP5_9BACT Uncharacterized protein OS=Dysgonomonas gadei ATCC BAA-286 OX=742766 GN=HMPREF9455_02562 PE=4 SV=1	1	11	11	11	11	1	11	1	11	1	49.6	49.6	49.6	25.135	230	230	0	68.502	49.6	5.2	56699000	56699000	0	5154500	5154500	0	18	1091	342;343;4237;4238;6389;6390;7190;7614;12600;13289;14803	True;True;True;True;True;True;True;True;True;True;True	351;352;4345;4346;6559;6560;6561;7391;7823;12947;13656;15209	506;507;508;6095;6096;6097;9350;9351;9352;10529;10530;11198;18351;19405;21717;21718	642;643;644;645;646;647;7639;7640;7641;7642;11682;11683;11684;13107;13108;13898;22801;24184;27108;27109	642;646;7639;7641;11682;11683;13108;13898;22801;24184;27108	521;522		112;114
F5IUS9	F5IUS9	11	11	11	tr|F5IUS9|F5IUS9_9BACT 6-phosphogluconate dehydrogenase OS=Dysgonomonas gadei ATCC BAA-286 OX=742766 GN=HMPREF9455_01229 PE=4 SV=1	1	11	11	11	11	1	11	1	11	1	36.2	36.2	36.2	32.878	298	298	0	13.299	36.2	3.7	97584000	91752000	5832200	5421300	5097300	324010	16	336	2376;4221;5989;8475;8476;9703;10446;10447;10543;10544;12156	True;True;True;True;True;True;True;True;True;True;True	2449;4328;6148;8699;8700;9967;10733;10734;10831;10832;12494	3433;6070;8742;12421;12422;12423;12424;14127;15209;15210;15211;15212;15348;15349;15350;15351;17687	4287;7607;10919;15370;15371;15372;15373;17495;18840;18841;18842;18843;19033;19034;19035;19036;21991	4287;7607;10919;15370;15373;17495;18840;18843;19033;19036;21991
F5J418	F5J418	15	15	15	tr|F5J418|F5J418_9BACT Diaminopimelate decarboxylase OS=Dysgonomonas gadei ATCC BAA-286 OX=742766 GN=lysA PE=3 SV=1	1	15	15	15	14	3	14	3	14	3	48.3	48.3	48.3	42.986	385	385	0	102.67	45.5	9.6	116140000	105600000	10539000	5530500	5028700	501860	30	1754	119;1734;2320;2321;4580;4581;5875;6286;6500;7721;7731;11650;12085;13965;15189	True;True;True;True;True;True;True;True;True;True;True;True;True;True;True	123;1789;2390;2391;4698;4699;6033;6450;6683;7932;7942;11977;12422;14347;15604	167;2561;3352;3353;6603;6604;6605;6606;6607;8581;9195;9196;9521;9522;11360;11361;11375;16946;17589;20395;22249;22250;22251	220;3192;4186;4187;8267;8268;8269;8270;8271;8272;8273;10716;11485;11486;11487;11488;11489;11888;11889;11890;14085;14086;14104;21020;21021;21865;25505;27759;27760;27761	220;3192;4186;4187;8267;8270;10716;11486;11889;14086;14104;21021;21865;25505;27759
F5IUL9	F5IUL9	20	20	20	tr|F5IUL9|F5IUL9_9BACT Multifunctional fusion protein OS=Dysgonomonas gadei ATCC BAA-286 OX=742766 GN=fabZ PE=3 SV=1	1	20	20	20	20	6	20	6	20	6	50.8	50.8	50.8	51.941	461	461	0	63.524	50.8	17.1	115760000	110420000	5343800	5262000	5019100	242900	39	300	1545;4745;5262;5455;6102;8396;8397;8586;8610;9818;11013;11020;11021;11043;11591;13836;15282;15283;15484;15485	True;True;True;True;True;True;True;True;True;True;True;True;True;True;True;True;True;True;True;True	1595;4865;5406;5604;6265;8617;8618;8810;8834;10088;11322;11329;11330;11352;11914;11915;14213;15699;15700;15913;15914	2314;2315;6840;6841;7657;7971;8914;12315;12316;12562;12563;12594;14316;14317;16031;16032;16041;16042;16043;16044;16045;16082;16083;16861;16862;20217;22383;22384;22385;22667;22668	2880;2881;8564;8565;8566;9577;9984;9985;9986;11134;15250;15251;15252;15253;15539;15540;15576;17747;17748;17749;17750;19884;19885;19894;19895;19896;19897;19898;19899;19948;19949;20913;20914;20915;25278;25279;27912;27913;27914;27915;27916;28267;28268	2880;8566;9577;9985;11134;15251;15253;15539;15576;17747;19884;19895;19898;19949;20914;25278;27914;27916;28267;28268	153;154;155;905;906		46;47;56;59;61
F5J2H7	F5J2H7	18	18	18	tr|F5J2H7|F5J2H7_9BACT Aspartate-semialdehyde dehydrogenase OS=Dysgonomonas gadei ATCC BAA-286 OX=742766 GN=asd PE=3 SV=1	1	18	18	18	18	7	18	7	18	7	63.9	63.9	63.9	37.123	335	335	0	83.317	63.9	34.6	106610000	94966000	11641000	5610900	4998200	612660	29	1537	259;2497;3497;4188;4189;4596;5386;5650;6611;6612;7188;7189;7314;9186;10966;11655;11985;14248	True;True;True;True;True;True;True;True;True;True;True;True;True;True;True;True;True;True	265;2572;3592;4295;4296;4714;5535;5803;6795;6796;6797;7389;7390;7515;9429;11267;11982;12321;14634	383;384;385;3607;5027;6020;6021;6625;7865;7866;8274;8275;9678;9679;9680;10526;10527;10528;10727;10728;13393;15943;15944;16952;16953;17448;20827;20828	489;490;491;492;493;4512;6261;7549;7550;8297;9858;9859;10362;10363;12091;12092;12093;13103;13104;13105;13106;13340;13341;16564;19780;19781;21030;21031;21680;26017;26018	490;4512;6261;7549;7550;8297;9859;10362;12091;12092;13103;13106;13341;16564;19780;21030;21680;26017	696		303
F5J1W6	F5J1W6	13	13	13	tr|F5J1W6|F5J1W6_9BACT Probable transaldolase OS=Dysgonomonas gadei ATCC BAA-286 OX=742766 GN=tal PE=3 SV=1	1	13	13	13	13	1	13	1	13	1	69.3	69.3	69.3	23.415	218	218	0	62.719	69.3	9.2	55836000	54836000	999900	5076000	4985100	90900	21	1453	380;381;2443;2614;3645;3646;4762;5518;6829;9408;9409;12572;13299	True;True;True;True;True;True;True;True;True;True;True;True;True	389;390;2518;2689;3741;3742;4884;5670;7017;9661;9662;12918;13666	555;556;3532;3533;3757;5219;5220;6864;8080;9976;13726;13727;18312;18313;19421	700;701;702;703;4418;4419;4420;4690;6515;6516;8591;10130;12443;16980;16981;16982;22754;22755;22756;22757;24203	700;703;4419;4690;6515;6516;8591;10130;12443;16980;16981;22754;24203
F5IZQ7	F5IZQ7	18	18	18	tr|F5IZQ7|F5IZQ7_9BACT Acetate kinase OS=Dysgonomonas gadei ATCC BAA-286 OX=742766 GN=ackA PE=3 SV=1	1	18	18	18	17	9	17	9	17	9	61.7	61.7	61.7	43.49	399	399	0	73.227	55.6	34.6	144460000	114530000	29929000	6281000	4979800	1301200	45	1099	138;1376;2941;3385;4520;5542;6188;6257;6961;7002;7437;7901;8036;8037;11893;12247;14725;15188	True;True;True;True;True;True;True;True;True;True;True;True;True;True;True;True;True;True	142;1425;3024;3476;4636;5694;6352;6421;7152;7194;7639;8116;8252;8253;12224;12587;15130;15603	200;2100;4261;4857;6512;6513;6514;8120;8121;9033;9034;9035;9136;10174;10175;10229;10230;10919;10920;11633;11817;11818;11819;11820;17299;17300;17833;17834;17835;21584;21585;21586;22247;22248	261;2615;2616;5315;5316;5317;5318;5319;6049;8158;8159;8160;8161;10172;10173;11288;11289;11290;11408;12692;12693;12694;12695;12759;12760;13569;13570;13571;13572;13573;14416;14632;14633;14634;14635;21498;21499;22178;22179;22180;22181;26942;26943;26944;27757;27758	261;2616;5315;6049;8158;10172;11288;11408;12694;12759;13573;14416;14632;14634;21498;22180;26942;27758
F5J2Q0	F5J2Q0	22	22	22	tr|F5J2Q0|F5J2Q0_9BACT CTP synthase OS=Dysgonomonas gadei ATCC BAA-286 OX=742766 GN=pyrG PE=3 SV=1	1	22	22	22	22	8	22	8	22	8	48.5	48.5	48.5	60.531	536	536	0	115.55	48.5	23.9	157850000	123480000	34374000	6314100	4939200	1375000	41	1561	1426;1491;3850;3851;4597;6982;6983;7365;7389;7949;8100;8160;9443;10668;10669;11104;12061;12877;13594;14101;15662;15663	True;True;True;True;True;True;True;True;True;True;True;True;True;True;True;True;True;True;True;True;True;True	1475;1541;3949;3950;4715;7174;7175;7567;7592;8164;8318;8378;9697;10960;10961;11414;12397;12398;13232;13968;14485;16093;16094	2164;2237;2238;5531;5532;5533;5534;6626;10202;10203;10204;10805;10806;10840;10841;11696;11916;11989;11990;13773;15526;15527;15528;15529;16172;16173;17553;17554;18774;19863;19864;19865;19866;20597;22903;22904;22905	2701;2702;2785;2786;2787;6928;6929;6930;6931;6932;8298;12728;12729;12730;13428;13429;13472;13473;14493;14759;14850;14851;14852;17041;19267;19268;19269;19270;19271;19272;20065;20066;20067;21816;21817;21818;21819;23349;24808;24809;24810;24811;24812;24813;25746;28562;28563;28564	2702;2785;6928;6930;8298;12728;12729;13428;13473;14493;14759;14852;17041;19269;19271;20065;21816;23349;24808;25746;28563;28564	708;1112		317;322
F5IXX3	F5IXX3	9	9	9	tr|F5IXX3|F5IXX3_9BACT Uncharacterized protein OS=Dysgonomonas gadei ATCC BAA-286 OX=742766 GN=HMPREF9455_01940 PE=4 SV=1	1	9	9	9	8	5	8	5	8	5	60.9	60.9	60.9	17.257	151	151	0	35.777	60.9	41.7	46040000	39318000	6721100	5754900	4914800	840130	14	814	6123;7690;8776;8777;9346;9437;12798;14379;14626	True;True;True;True;True;True;True;True;True	6287;7899;9002;9003;9004;9598;9691;13152;14774;15029	8947;8948;11316;11317;11318;12800;12801;12802;12803;12804;13630;13764;18649;21056;21057;21434	11174;11175;11176;14035;14036;14037;14038;15832;15833;15834;15835;15836;15837;15838;15839;16865;17032;23186;26292;26293;26762	11176;14038;15832;15837;16865;17032;23186;26293;26762	400		71
F5IUZ9	F5IUZ9	20	20	20	tr|F5IUZ9|F5IUZ9_9BACT Asparagine--tRNA ligase OS=Dysgonomonas gadei ATCC BAA-286 OX=742766 GN=asnS PE=3 SV=1	1	20	20	20	19	5	19	5	19	5	46.9	46.9	46.9	53.423	465	465	0	97.307	45.2	13.1	132880000	122850000	10036000	5315300	4913800	401430	38	379	253;2261;2390;2726;2952;2953;3617;3723;4541;4843;4949;6826;6827;8590;8964;11880;11920;13135;13148;15690	True;True;True;True;True;True;True;True;True;True;True;True;True;True;True;True;True;True;True;True	259;2328;2463;2805;3035;3036;3713;3822;4657;4969;5077;7014;7015;8814;9199;12210;12254;13496;13509;16122	374;3280;3451;3452;3935;4276;4277;5187;5351;6547;6986;7142;9970;9971;9972;9973;9974;12568;13079;17275;17276;17346;17347;19166;19167;19187;19188;22935;22936;22937	477;478;4092;4313;4314;4917;5336;5337;5338;6474;6475;6696;8202;8737;8936;12435;12436;12437;12438;12439;12440;15545;15546;16168;21463;21464;21562;21563;21564;21565;23880;23881;23906;23907;28598;28599;28600;28601	477;4092;4313;4917;5336;5337;6474;6696;8202;8737;8936;12438;12440;15545;16168;21463;21563;23880;23906;28600
F5IYH7	F5IYH7	42	42	42	tr|F5IYH7|F5IYH7_9BACT Uncharacterized protein OS=Dysgonomonas gadei ATCC BAA-286 OX=742766 GN=HMPREF9455_02144 PE=4 SV=1	1	42	42	42	42	2	42	2	42	2	62.5	62.5	62.5	79.639	688	688	0	201.05	62.5	5.2	213230000	211100000	2133300	4958900	4909300	49612	61	935	31;707;717;1772;1864;1987;2558;2559;2591;2745;3173;3309;3782;4675;5204;5876;5990;6488;6967;7287;7410;7466;7679;7765;8248;9451;9504;9897;9898;10215;10288;10289;11694;12113;12332;12520;12521;12850;13047;14217;15521;15522	True;True;True;True;True;True;True;True;True;True;True;True;True;True;True;True;True;True;True;True;True;True;True;True;True;True;True;True;True;True;True;True;True;True;True;True;True;True;True;True;True;True	32;727;738;1827;1920;2044;2633;2634;2666;2826;3260;3398;3881;4794;5343;6034;6149;6671;7158;7488;7613;7671;7888;7977;8469;9706;9759;10168;10169;10499;10572;10573;12022;12450;12451;12674;12866;12867;13204;13406;14603;15951;15952	42;1062;1076;2611;2735;2899;3685;3686;3687;3730;3983;4576;4577;4751;5428;5429;6736;7554;7555;8582;8583;8743;9503;9504;10182;10677;10880;10969;11298;11424;12120;13784;13785;13855;14423;14424;14425;14868;14869;14969;14970;17008;17628;17629;17954;18238;18239;18240;18728;18729;19041;19042;20778;22712;22713	58;59;1335;1350;3263;3264;3413;3414;3614;4603;4604;4605;4659;4973;5712;5713;5924;6792;6793;8443;9448;9449;10717;10718;10719;10920;11865;11866;11867;12704;13276;13277;13521;13628;14015;14164;15025;17058;17059;17148;17886;17887;17888;18426;18427;18547;18548;21102;21103;21914;21915;22323;22658;22659;22660;23291;23292;23293;23711;23712;23713;23714;25962;28326;28327	58;1335;1350;3264;3414;3614;4603;4605;4659;4973;5712;5924;6793;8443;9448;10719;10920;11865;12704;13276;13521;13628;14015;14164;15025;17058;17148;17886;17888;18426;18547;18548;21102;21914;22323;22659;22660;23292;23714;25962;28326;28327	1012		401
F5IUP9	F5IUP9	11	11	11	tr|F5IUP9|F5IUP9_9BACT PS_pyruv_trans domain-containing protein OS=Dysgonomonas gadei ATCC BAA-286 OX=742766 GN=HMPREF9455_01199 PE=4 SV=1	1	11	11	11	11	2	11	2	11	2	60.4	60.4	60.4	32.092	278	278	0	19.467	60.4	11.2	81839000	78093000	3745800	5114900	4880800	234110	17	317	2158;2166;2880;3154;3252;3732;4123;8668;11040;13934;15746	True;True;True;True;True;True;True;True;True;True;True	2223;2231;2962;3241;3340;3831;4229;8893;11349;14315;16181	3138;3146;4166;4167;4554;4674;5365;5936;12657;16077;16078;20356;20357;23020	3908;3918;3919;5186;5187;5188;5687;5834;6712;6713;7444;15648;19940;19941;25457;25458;28702	3908;3919;5188;5687;5834;6713;7444;15648;19941;25458;28702
F5IWP8	F5IWP8	29	29	29	tr|F5IWP8|F5IWP8_9BACT Inosine-5-monophosphate dehydrogenase OS=Dysgonomonas gadei ATCC BAA-286 OX=742766 GN=guaB PE=3 SV=1	1	29	29	29	27	14	27	14	27	14	67.6	67.6	67.6	52.514	491	491	0	190.4	65.8	40.9	176390000	141510000	34882000	6082300	4879500	1202800	58	659	286;453;781;1914;2027;2028;2144;2631;3352;5994;6774;6775;7843;8280;8281;8602;10336;11236;11237;11383;12809;13572;13666;13667;14008;14216;14689;15149;15396	True;True;True;True;True;True;True;True;True;True;True;True;True;True;True;True;True;True;True;True;True;True;True;True;True;True;True;True;True	293;462;804;1970;2084;2085;2209;2706;3443;6153;6962;6963;8057;8500;8501;8826;10621;11554;11555;11702;13163;13946;14040;14041;14390;14602;15094;15563;15564;15818	427;648;649;1167;2803;2804;2950;2951;2952;3116;3782;4809;4810;4811;8747;8748;9899;9900;9901;9902;9903;9904;11555;12164;12165;12583;12584;15047;15048;16375;16376;16377;16378;16573;18665;18666;19835;19976;19977;20461;20776;20777;21529;21530;22196;22197;22198;22199;22543	541;809;810;1468;3494;3495;3496;3497;3677;3678;3679;3680;3883;4722;5994;5995;5996;10926;10927;12348;12349;12350;12351;12352;12353;12354;12355;12356;14327;15079;15080;15562;15563;15564;15565;15566;18641;18642;20333;20334;20335;20336;20337;20338;20339;20578;23202;23203;23204;23205;24764;24973;24974;25579;25960;25961;26875;26876;27695;27696;27697;27698;28114	541;810;1468;3496;3677;3680;3883;4722;5995;10926;12350;12354;14327;15079;15080;15563;18642;20333;20336;20578;23204;24764;24973;24974;25579;25961;26875;27697;28114	963		407
F5IZV0	F5IZV0	26	26	26	tr|F5IZV0|F5IZV0_9BACT Catalase OS=Dysgonomonas gadei ATCC BAA-286 OX=742766 GN=HMPREF9455_02617 PE=3 SV=1	1	26	26	26	26	1	26	1	26	1	57.7	57.7	57.7	57.034	501	501	0	144.4	57.7	4	151720000	151100000	627550	4894300	4874000	20244	40	1122	887;1474;1705;1710;1711;1936;4024;4063;4183;4341;4985;4986;5376;5559;6375;7313;8082;10205;10206;10284;12324;13689;14209;14796;15608;15609	True;True;True;True;True;True;True;True;True;True;True;True;True;True;True;True;True;True;True;True;True;True;True;True;True;True	911;1524;1758;1759;1764;1765;1992;4128;4167;4290;4451;5114;5115;5525;5712;6544;7514;8298;10489;10490;10568;12666;14063;14595;15202;16038;16039	1327;2219;2523;2524;2525;2526;2532;2533;2830;5801;5854;6013;6014;6248;7185;7186;7187;7852;7853;8142;8143;9330;9331;10726;11884;14852;14853;14961;14962;17941;17942;20007;20768;20769;21708;21709;22832;22833	1666;2765;3144;3145;3146;3147;3148;3149;3150;3156;3157;3531;3532;7272;7341;7539;7540;7541;7542;7828;8985;8986;8987;9840;9841;9842;9843;10199;10200;11658;11659;13339;14723;14724;18407;18408;18537;18538;18539;18540;22310;22311;25011;25951;25952;27097;27098;27099;28474;28475	1666;2765;3144;3156;3157;3532;7272;7341;7540;7828;8985;8987;9842;10199;11658;13339;14724;18407;18408;18537;22311;25011;25952;27099;28474;28475	538;539		386;389
F5IUB4	F5IUB4	31	31	31	tr|F5IUB4|F5IUB4_9BACT DNA gyrase subunit A OS=Dysgonomonas gadei ATCC BAA-286 OX=742766 GN=gyrA PE=3 SV=1	1	31	31	31	31	9	31	9	31	9	47.9	47.9	47.9	97.517	863	863	0	323.31	47.9	18.5	228800000	199230000	29577000	5580500	4859100	721400	48	262	264;618;1570;1792;1793;2195;2449;2450;3899;4417;4862;4957;5419;6462;6874;7925;8873;9033;9839;11401;11502;11503;13237;13238;13316;13359;13458;14167;14168;15247;15358	True;True;True;True;True;True;True;True;True;True;True;True;True;True;True;True;True;True;True;True;True;True;True;True;True;True;True;True;True;True;True	270;635;1620;1847;1848;1849;2260;2524;2525;3998;4531;4990;5085;5568;6642;7063;8140;9104;9269;10109;11720;11822;11823;13598;13599;13683;13684;13728;13830;14553;14554;15663;15780	392;905;906;907;2353;2634;2635;2636;3186;3187;3188;3189;3540;3541;3542;5611;6359;6360;7016;7152;7917;9462;10045;10046;11663;11664;12941;12942;13177;13178;14346;16599;16744;16745;16746;19317;19318;19453;19454;19455;19515;19656;20695;20696;22329;22330;22493	500;1134;1135;1136;2929;3289;3290;3291;3967;3968;3969;3970;3971;3972;4427;4428;4429;7036;7963;7964;7965;8777;8947;9924;11815;12529;12530;12531;14454;14455;16000;16001;16292;16293;17788;20607;20778;20779;20780;24065;24066;24250;24251;24252;24253;24254;24326;24511;25864;25865;27848;27849;28051;28052	500;1134;2929;3289;3290;3970;4427;4429;7036;7965;8777;8947;9924;11815;12529;14454;16000;16292;17788;20607;20778;20780;24065;24066;24250;24326;24511;25864;25865;27848;28051	131	46	747	209
F5IXJ5	F5IXJ5	11	11	11	tr|F5IXJ5|F5IXJ5_9BACT Fe-ADH domain-containing protein OS=Dysgonomonas gadei ATCC BAA-286 OX=742766 GN=HMPREF9455_01812 PE=4 SV=1	1	11	11	11	11	3	11	3	11	3	41.6	41.6	41.6	42.205	382	382	0	75.02	41.6	10.2	75241000	72701000	2539700	5016100	4846800	169310	22	760	821;883;1251;3360;4398;6138;7473;8109;9542;13016;13258	True;True;True;True;True;True;True;True;True;True;True	845;907;1296;3451;4511;6302;7678;8327;9803;13375;13619	1224;1225;1322;1906;4823;4824;4825;6332;8967;10978;11927;11928;13915;13916;18987;18988;18989;19346	1533;1534;1659;2378;6012;6013;6014;7929;7930;11200;11201;13640;14778;14779;17226;17227;17228;23636;23637;23638;23639;24100;24101	1534;1659;2378;6014;7930;11201;13640;14779;17226;23637;24101	379		44
F5IUL8	F5IUL8	13	13	13	tr|F5IUL8|F5IUL8_9BACT Acyl-[acyl-carrier-protein]--UDP-N-acetylglucosamine O-acyltransferase OS=Dysgonomonas gadei ATCC BAA-286 OX=742766 GN=HMPREF9455_01168 PE=3 SV=1	1	13	13	13	13	1	13	1	13	1	50.6	50.6	50.6	28.423	261	261	0	28.51	50.6	6.1	70367000	67804000	2562900	5026200	4843100	183070	18	299	1843;1844;3124;3968;5865;5931;5947;6209;6442;8335;8336;10014;15170	True;True;True;True;True;True;True;True;True;True;True;True;True	1899;1900;3211;4072;6023;6089;6105;6373;6620;8555;8556;10297;15585	2708;2709;4513;5717;8566;8567;8647;8671;9062;9436;12235;12236;14591;14592;14593;22225;22226	3380;3381;3382;5637;7164;10698;10699;10791;10831;11325;11788;15162;15163;18087;18088;18089;27731;27732	3380;3382;5637;7164;10699;10791;10831;11325;11788;15162;15163;18088;27732
F5IYA8	F5IYA8	22	22	22	tr|F5IYA8|F5IYA8_9BACT Chorismate mutase domain-containing protein OS=Dysgonomonas gadei ATCC BAA-286 OX=742766 GN=HMPREF9455_02075 PE=4 SV=1	1	22	22	22	21	5	21	5	21	5	62.3	62.3	62.3	39.736	353	353	0	133.62	62.3	21.5	118910000	106360000	12548000	5405000	4834600	570360	35	892	2713;2714;2768;5581;6630;6686;9241;10262;10263;10893;10971;11184;11238;11239;11487;11551;11624;13156;13157;14211;14739;15193	True;True;True;True;True;True;True;True;True;True;True;True;True;True;True;True;True;True;True;True;True;True	2792;2793;2849;5734;6817;6873;9486;10546;10547;11194;11272;11497;11556;11557;11807;11873;11950;13517;13518;14597;15144;15608	3916;3917;3918;4016;8173;9708;9790;13471;14928;14929;14930;14931;14932;15850;15949;16294;16379;16380;16724;16810;16906;19199;19200;19201;19202;20771;21606;21607;21608;22256	4893;4894;4895;5013;10239;12125;12221;16661;16662;18497;18498;18499;18500;18501;18502;19663;19786;20222;20340;20341;20754;20855;20969;23918;23919;23920;23921;23922;23923;25954;25955;26972;26973;26974;27766	4893;4894;5013;10239;12125;12221;16661;18498;18501;19663;19786;20222;20340;20341;20754;20855;20969;23918;23922;25955;26972;27766
F5J1P8	F5J1P8	18	18	18	tr|F5J1P8|F5J1P8_9BACT Phosphoribosylaminoimidazole-succinocarboxamide synthase OS=Dysgonomonas gadei ATCC BAA-286 OX=742766 GN=purC PE=3 SV=1	1	18	18	18	18	2	18	2	18	2	70.9	70.9	70.9	36.301	316	316	0	61.689	70.9	9.2	113500000	106090000	7416700	5159200	4822100	337120	28	1419	215;1735;2515;3810;4955;6623;6624;6970;7959;10118;10242;10243;12829;13176;14472;14950;15164;15262	True;True;True;True;True;True;True;True;True;True;True;True;True;True;True;True;True;True	220;1790;2590;3909;5083;6808;6809;7161;8174;10402;10526;10527;13183;13537;14873;15358;15579;15679	322;2562;2563;3630;5471;7150;9693;9694;10185;10186;10187;11713;14725;14901;14902;18696;18697;18698;19229;21192;21912;22217;22218;22355	409;3193;3194;3195;3196;4538;6847;6848;8945;12107;12108;12707;12708;12709;12710;14512;18245;18467;18468;23251;23252;23253;23254;23955;26454;27337;27718;27719;27720;27880	409;3193;4538;6847;8945;12107;12108;12707;14512;18245;18467;18468;23253;23955;26454;27337;27719;27880
F5J3C8	F5J3C8	23	23	23	tr|F5J3C8|F5J3C8_9BACT Tyrosine--tRNA ligase OS=Dysgonomonas gadei ATCC BAA-286 OX=742766 GN=tyrS PE=3 SV=1	1	23	23	23	23	5	23	5	23	5	70.2	70.2	70.2	48.536	430	430	0	169.11	70.2	16	117430000	105730000	11692000	5337500	4806100	531440	33	1661	419;1087;2997;3441;3702;3813;4180;4856;5447;5942;6584;6585;7057;7629;7855;9512;10250;10726;11682;12894;13887;14222;14701	True;True;True;True;True;True;True;True;True;True;True;True;True;True;True;True;True;True;True;True;True;True;True	428;1116;3080;3533;3800;3912;4287;4984;5596;6100;6768;6769;7254;7838;8069;9767;10534;11023;12009;13249;14264;14608;15106	605;1616;4345;4947;5316;5475;6009;7009;7958;8664;8665;9638;9639;9640;10325;10326;11216;11217;11569;13864;14910;15622;16992;18800;18801;20280;20281;20788;20789;21547;21548	756;757;2029;5422;6161;6654;6852;7533;8768;9969;10823;10824;12036;12037;12038;12039;12878;12879;12880;13917;13918;14343;17159;18477;19392;21084;23386;23387;25354;25355;25973;25974;25975;25976;26899;26900	756;2029;5422;6161;6654;6852;7533;8768;9969;10823;12037;12039;12878;13918;14343;17159;18477;19392;21084;23386;25354;25973;26899
F5J412	F5J412	40	40	40	tr|F5J412|F5J412_9BACT Phenylalanine--tRNA ligase beta subunit OS=Dysgonomonas gadei ATCC BAA-286 OX=742766 GN=pheT PE=3 SV=1	1	40	40	40	40	4	40	4	40	4	49.7	49.7	49.7	91.704	821	821	0	140.9	49.7	8.4	218490000	214310000	4180500	4855400	4762500	92900	51	1751	1398;1502;1932;1969;2238;2485;2718;4102;4103;4104;4124;4160;4235;4272;5059;5401;5740;6742;6743;7488;8039;8358;9113;9114;9528;10663;10664;10968;11270;11965;12182;12198;12199;12330;12516;13245;14028;14629;14829;15028	True;True;True;True;True;True;True;True;True;True;True;True;True;True;True;True;True;True;True;True;True;True;True;True;True;True;True;True;True;True;True;True;True;True;True;True;True;True;True;True	1447;1552;1988;2025;2305;2560;2797;4208;4209;4210;4230;4266;4343;4381;5191;5550;5897;6929;6930;7693;8255;8579;9353;9354;9788;10955;10956;11269;11588;12300;12520;12536;12537;12672;12862;13606;14411;15032;15235;15438	2128;2249;2826;2870;3242;3243;3594;3922;3923;3924;5907;5908;5909;5937;5980;6092;6093;6151;7301;7890;8406;9859;9860;9861;10996;10997;11822;12262;13286;13287;13288;13896;15521;15522;15946;16420;17416;17723;17756;17757;17952;18231;19329;20490;21438;21439;21752;22032	2655;2802;2803;3524;3579;4043;4044;4496;4900;4901;4902;4903;4904;7406;7407;7408;7409;7445;7499;7635;7636;7705;9125;9888;10514;12298;12299;12300;12301;13659;13660;13661;14637;15191;16429;16430;16431;16432;17199;19260;19261;19783;20389;21643;22035;22085;22086;22321;22647;24080;24081;25614;26767;26768;27149;27490	2655;2802;3524;3579;4044;4496;4903;7406;7408;7409;7445;7499;7635;7705;9125;9888;10514;12298;12301;13660;14637;15191;16429;16432;17199;19260;19261;19783;20389;21643;22035;22085;22086;22321;22647;24081;25614;26767;27149;27490
F5IUY5	F5IUY5	7	7	7	tr|F5IUY5|F5IUY5_9BACT Uncharacterized protein OS=Dysgonomonas gadei ATCC BAA-286 OX=742766 GN=HMPREF9455_01285 PE=4 SV=1	1	7	7	7	7	3	7	3	7	3	39	39	39	19.719	172	172	0	51.079	39	29.7	30481000	28440000	2041200	5080100	4739900	340210	10	369	9596;11528;11529;13754;13755;15298;15537	True;True;True;True;True;True;True	9858;11849;11850;14131;14132;15717;15967	13984;16779;16780;16781;20109;20110;20111;22405;22406;22736;22737	17323;20823;20824;20825;20826;25143;25144;25145;25146;27942;27943;28352;28353	17323;20823;20824;25144;25146;27943;28352	907;908	58;59	92;100	91;105
F5IY67	F5IY67	9	9	9	tr|F5IY67|F5IY67_9BACT Alanine dehydrogenase OS=Dysgonomonas gadei ATCC BAA-286 OX=742766 GN=HMPREF9455_02034 PE=3 SV=1	1	9	9	9	9	1	9	1	9	1	34.2	34.2	34.2	39.531	366	366	0	32.504	34.2	3.6	68261000	66047000	2213800	4875800	4717600	158130	19	865	525;1225;1526;2875;5185;5605;12241;15384;15536	True;True;True;True;True;True;True;True;True	535;1269;1576;2957;5324;5758;12581;15806;15966	745;1866;2284;2285;4160;4161;7527;7528;8211;17827;22529;22530;22735	927;2330;2844;2845;2846;5179;5180;5181;9414;9415;10287;22170;22171;28094;28095;28096;28097;28098;28351	927;2330;2844;5180;9415;10287;22171;28095;28351
F5IYD0	F5IYD0	10	10	10	tr|F5IYD0|F5IYD0_9BACT 2-dehydro-3-deoxyphosphooctonate aldolase OS=Dysgonomonas gadei ATCC BAA-286 OX=742766 GN=HMPREF9455_02097 PE=3 SV=1	1	10	10	10	10	3	10	3	10	3	42.5	42.5	42.5	28.786	266	266	0	26.829	42.5	12.4	55889000	51889000	3999900	5080800	4717200	363630	19	906	2554;5101;6151;6152;7233;7936;11253;12455;13853;14702	True;True;True;True;True;True;True;True;True;True	2629;5236;6315;6316;7434;8151;11571;12800;14230;15107	3676;3677;3678;7359;8984;8985;10598;10599;11679;11680;16398;18132;20237;21549;21550	4589;4590;4591;4592;4593;4594;9196;11227;11228;13183;13184;14472;14473;20362;22534;25300;26901;26902;26903	4590;9196;11227;11228;13183;14473;20362;22534;25300;26903
F5IV06	F5IV06	11	11	11	tr|F5IV06|F5IV06_9BACT OMP_b-brl domain-containing protein OS=Dysgonomonas gadei ATCC BAA-286 OX=742766 GN=HMPREF9455_01306 PE=4 SV=1	1	11	11	11	10	2	10	2	10	2	40.1	40.1	40.1	22.21	202	202	0	55.623	35.6	8.9	62690000	56540000	6149500	5224100	4711700	512460	14	383	4036;4037;4474;5320;10923;10924;13998;14455;15203;15315;15316	True;True;True;True;True;True;True;True;True;True;True	4140;4141;4589;5466;11224;11225;14380;14855;15619;15736;15737	5815;5816;5817;6440;6441;7762;15888;15889;20446;20447;21169;22270;22434;22435	7287;7288;7289;8066;8067;9714;9715;9716;19711;19712;25563;25564;26425;27780;27975;27976	7287;7289;8067;9714;19711;19712;25563;26425;27780;27975;27976
F5IUX7	F5IUX7	15	15	15	tr|F5IUX7|F5IUX7_9BACT ParB domain-containing protein OS=Dysgonomonas gadei ATCC BAA-286 OX=742766 GN=HMPREF9455_01277 PE=3 SV=1	1	15	15	15	15	6	15	6	15	6	48	48	48	34.271	302	302	0	41.471	48	25.5	89498000	79990000	9508000	5264600	4705300	559300	26	362	1131;1202;4349;4693;5566;6190;6666;7059;7275;8443;8444;8648;10988;12741;13504	True;True;True;True;True;True;True;True;True;True;True;True;True;True;True	1164;1243;4459;4813;5719;6354;6853;7256;7476;8665;8666;8873;11291;13093;13877	1700;1701;1821;6261;6262;6767;8151;8152;8153;9038;9039;9040;9762;9763;9764;10328;10329;10659;12377;12378;12634;15981;18554;19720	2138;2139;2278;7844;7845;8480;10208;10209;10210;10211;10212;10213;11293;11294;11295;11296;12189;12190;12191;12884;12885;13255;15322;15323;15621;19826;23065;24594	2138;2278;7844;8480;10212;11293;12191;12884;13255;15322;15323;15621;19826;23065;24594
F5ISD7	F5ISD7	37	37	37	tr|F5ISD7|F5ISD7_9BACT DNA gyrase subunit B OS=Dysgonomonas gadei ATCC BAA-286 OX=742766 GN=gyrB PE=3 SV=1	1	37	37	37	37	10	37	10	37	10	63	63	63	72.521	651	651	0	262.33	63	25.5	185230000	164660000	20576000	5292400	4704500	587900	65	42	340;351;1586;2060;2124;2436;2562;2864;4707;4737;7219;7562;7583;7793;8166;8741;8808;9145;10940;10955;10956;11329;11330;11385;11415;11669;12837;13693;13876;14138;14205;14265;14266;15093;15179;15253;15317	True;True;True;True;True;True;True;True;True;True;True;True;True;True;True;True;True;True;True;True;True;True;True;True;True;True;True;True;True;True;True;True;True;True;True;True;True	349;360;1637;2119;2186;2511;2637;2946;4827;4857;7420;7770;7791;8006;8007;8384;8967;9038;9385;11241;11256;11257;11648;11649;11704;11734;11996;13191;14067;14253;14522;14591;14652;14653;15504;15594;15670;15738	502;503;504;518;519;2377;3002;3003;3081;3521;3522;3523;3692;4145;4146;6783;6827;6828;6829;10577;11122;11149;11475;11476;11997;12755;12848;13334;13335;15909;15910;15927;15928;16497;16498;16499;16575;16616;16617;16976;16977;16978;18709;20015;20268;20650;20763;20764;20855;20856;22124;22238;22339;22340;22341;22436	636;637;638;657;658;659;2958;2959;3745;3746;3747;3845;4403;4404;4405;4406;4407;4612;5162;5163;8497;8547;8548;8549;8550;8551;13159;13803;13840;14226;14227;14228;14229;14861;14862;15773;15893;16496;16497;16498;19736;19737;19738;19759;19760;19761;20483;20484;20485;20580;20626;20627;21065;21066;21067;23268;25022;25338;25809;25944;25945;26048;26049;26050;27602;27748;27860;27861;27862;27977	636;658;2958;3745;3845;4405;4612;5163;8497;8547;13159;13803;13840;14227;14861;15773;15893;16498;19738;19759;19761;20484;20485;20580;20626;21066;23268;25022;25338;25809;25944;26048;26049;27602;27748;27861;27977	19		428
F5J010	F5J010	2	2	2	tr|F5J010|F5J010_9BACT Protein translocase subunit SecE OS=Dysgonomonas gadei ATCC BAA-286 OX=742766 GN=secE PE=3 SV=1	1	2	2	2	2	0	2	0	2	0	24.2	24.2	24.2	7.1354	62	62	0	7.801	24.2	0	4698100	4698100	0	4698100	4698100	0	3	1157	2189;6184	True;True	2254;6348	3176;9028;9029	3954;11283;11284	3954;11284
F5J398	F5J398	21	21	21	tr|F5J398|F5J398_9BACT Uncharacterized protein OS=Dysgonomonas gadei ATCC BAA-286 OX=742766 GN=HMPREF9455_03815 PE=4 SV=1	1	21	21	21	21	0	21	0	21	0	47.7	47.7	47.7	60.247	533	533	0	106.15	47.7	0	147500000	147500000	0	4609300	4609300	0	24	1650	483;812;1536;1550;1818;2585;3146;3147;5468;5469;5716;8932;9749;10431;10775;10903;10904;12785;14630;15281;15637	True;True;True;True;True;True;True;True;True;True;True;True;True;True;True;True;True;True;True;True;True	492;493;836;1586;1600;1874;2660;3233;3234;5617;5618;5872;9164;9165;10015;10717;11074;11204;11205;13138;15033;15698;16067	683;684;1213;2300;2321;2672;3721;4544;4545;7991;7992;7993;8374;13033;13034;13035;14187;15187;15188;15691;15862;15863;18634;21440;21441;22381;22382;22870	848;849;1520;2862;2890;3338;4646;5674;5675;10013;10014;10015;10016;10478;16111;16112;16113;16114;17569;17570;18814;18815;19477;19678;19679;23167;26769;26770;27909;27910;27911;28523	848;1520;2862;2890;3338;4646;5674;5675;10013;10016;10478;16111;17569;18815;19477;19678;19679;23167;26770;27910;28523	761;762;763		68;269;272
F5IWH1	F5IWH1	34	34	34	tr|F5IWH1|F5IWH1_9BACT Formate acetyltransferase 1 OS=Dysgonomonas gadei ATCC BAA-286 OX=742766 GN=HMPREF9455_01438 PE=4 SV=1	1	34	34	34	34	7	34	7	34	7	60.6	60.6	60.6	84.585	743	743	0	182.8	60.6	13.1	198480000	183740000	14739000	4961900	4593500	368460	60	623	563;796;1522;1559;1560;1746;2446;2828;3157;5235;5662;5897;6005;6553;6654;6859;6901;8657;8740;9069;9216;9446;9447;9713;9714;9742;10484;10754;11093;12314;13018;14575;14669;15305	True;True;True;True;True;True;True;True;True;True;True;True;True;True;True;True;True;True;True;True;True;True;True;True;True;True;True;True;True;True;True;True;True;True	576;819;820;1572;1609;1610;1801;2521;2910;3244;5377;5815;6055;6164;6737;6841;7048;7090;8882;8966;9309;9460;9700;9701;9977;9978;10008;10771;11053;11402;12655;13377;14976;15074;15726	812;1190;1191;1192;2278;2279;2335;2336;2337;2576;2577;3536;3537;4094;4557;7612;7613;8298;8608;8763;8764;9598;9599;9736;10020;10094;12644;12753;12754;13231;13232;13438;13777;13778;14139;14140;14141;14180;15263;15264;15664;15665;16156;16157;17917;17918;18991;21341;21502;22420;22421	1017;1494;1495;1496;2835;2836;2909;2910;2911;3214;3215;4423;4424;5103;5690;9519;9520;9521;10388;10747;10944;10945;11990;11991;12159;12160;12495;12597;15633;15634;15771;15772;16358;16359;16619;17047;17048;17049;17508;17509;17510;17511;17512;17561;17562;18914;18915;18916;18917;19443;19444;19445;19446;20047;20048;20049;22283;22284;22285;23641;26640;26641;26845;27961;27962	1017;1494;2835;2909;2910;3215;4423;5103;5690;9520;10388;10747;10944;11990;12159;12495;12597;15634;15771;16359;16619;17048;17049;17508;17512;17562;18916;19445;20049;22284;23641;26641;26845;27961	292		434
F5IWF3	F5IWF3	20	20	20	tr|F5IWF3|F5IWF3_9BACT Uncharacterized protein OS=Dysgonomonas gadei ATCC BAA-286 OX=742766 GN=HMPREF9455_01420 PE=4 SV=1	1	20	20	20	20	0	20	0	20	0	47.3	47.3	47.3	63.566	552	552	0	91.682	47.3	0	151300000	151300000	0	4584800	4584800	0	31	616	398;420;1375;3372;3690;3926;4199;5958;6765;7777;8047;8085;8184;8185;8296;9075;10059;12141;12812;13842	True;True;True;True;True;True;True;True;True;True;True;True;True;True;True;True;True;True;True;True	407;429;1424;3463;3786;4029;4306;6116;6953;7989;8263;8301;8403;8404;8516;9315;10342;12479;13166;14219	578;606;607;2098;2099;4838;5292;5667;6034;6035;8686;8687;9890;11442;11443;11830;11887;12027;12028;12029;12181;12182;12183;13239;14645;14646;17670;18669;20223	727;758;759;2612;2613;2614;6028;6621;6622;7103;7564;7565;10848;10849;12338;12339;14183;14184;14645;14727;14906;14907;14908;15097;15098;15099;16368;18150;18151;21967;23208;25286	727;758;2614;6028;6621;7103;7565;10848;12338;14183;14645;14727;14906;14907;15098;16368;18151;21967;23208;25286
F5ISR7	F5ISR7	12	12	12	tr|F5ISR7|F5ISR7_9BACT TPP_enzyme_C domain-containing protein OS=Dysgonomonas gadei ATCC BAA-286 OX=742766 GN=HMPREF9455_00134 PE=4 SV=1	1	12	12	12	12	1	12	1	12	1	56.9	56.9	56.9	37.805	343	343	0	36.274	56.9	3.5	73181000	73181000	0	4573800	4573800	0	19	93	861;1448;1898;2241;2242;2256;4825;5450;8676;10635;12507;14878	True;True;True;True;True;True;True;True;True;True;True;True	885;1497;1954;2308;2309;2323;4951;5599;8901;10926;10927;12853;15285	1291;2190;2780;3251;3252;3253;3272;6964;7962;12670;12671;15483;15484;18211;18212;21820;21821	1621;2729;3469;4056;4057;4058;4082;4083;8713;9975;15669;15670;15671;15672;19210;19211;22626;22627;22628;27231;27232	1621;2729;3469;4056;4058;4082;8713;9975;15671;19210;22627;27231	39;40;41		119;123;128
F5J2L6	F5J2L6	19	19	19	tr|F5J2L6|F5J2L6_9BACT Adenosylhomocysteinase OS=Dysgonomonas gadei ATCC BAA-286 OX=742766 GN=ahcY PE=3 SV=1	1	19	19	19	19	4	19	4	19	4	51.5	51.5	51.5	52.503	472	472	0	67.923	51.5	13.3	129300000	118290000	11008000	4973000	4549600	423390	29	1549	243;2659;2732;3227;4352;5461;7239;7729;8225;8827;9017;9116;9398;12115;12140;13787;13788;15175;15666	True;True;True;True;True;True;True;True;True;True;True;True;True;True;True;True;True;True;True	249;2736;2811;3315;4462;5610;7440;7940;8446;9057;9253;9356;9651;12453;12478;14164;14165;15590;16097	360;3826;3827;3942;3943;3944;4644;6265;6266;7982;10610;10611;11373;12089;12874;12875;13150;13290;13291;13713;13714;17631;17632;17669;20154;20155;22232;22909	460;4776;4777;4924;4925;4926;5799;7848;7849;10001;13197;13198;14102;14989;15925;15926;16258;16434;16435;16965;16966;21918;21919;21965;21966;25199;25200;25201;27739;28570	460;4777;4925;5799;7848;10001;13197;14102;14989;15925;16258;16435;16966;21918;21966;25199;25200;27739;28570
F5IYY8	F5IYY8	25	25	25	tr|F5IYY8|F5IYY8_9BACT Uncharacterized protein OS=Dysgonomonas gadei ATCC BAA-286 OX=742766 GN=HMPREF9455_02196 PE=4 SV=1	1	25	25	25	25	2	25	2	25	2	53.9	53.9	53.9	66.54	592	592	0	148.73	53.9	7.9	158590000	149840000	8753000	4805700	4540500	265240	40	993	1472;2407;2527;2813;3042;3328;3458;3659;4135;4521;4535;4741;4744;6738;6823;7415;8824;9505;12044;12045;12888;13255;13479;13553;13554	True;True;True;True;True;True;True;True;True;True;True;True;True;True;True;True;True;True;True;True;True;True;True;True;True	1522;2480;2602;2895;3127;3417;3550;3755;4241;4637;4651;4861;4864;6925;7011;7618;9054;9760;12380;12381;13243;13616;13852;13927;13928	2217;3478;3643;4073;4407;4773;4970;5236;5950;6515;6537;6538;6833;6834;6835;6838;6839;9854;9967;10886;12871;13856;13857;17530;17531;17532;18790;18791;18792;19342;19688;19798;19799;19800	2762;2763;4350;4552;5077;5078;5503;5951;6193;6540;6541;7463;8162;8188;8189;8556;8557;8558;8559;8562;8563;12291;12432;13527;15922;17149;17150;17151;17152;21788;21789;21790;23373;23374;23375;23376;24096;24551;24708;24709;24710	2763;4350;4552;5078;5503;5951;6193;6541;7463;8162;8189;8559;8563;12291;12432;13527;15922;17150;21788;21790;23375;24096;24551;24708;24710
F5ITT5	F5ITT5	23	23	23	tr|F5ITT5|F5ITT5_9BACT Uncharacterized protein OS=Dysgonomonas gadei ATCC BAA-286 OX=742766 GN=HMPREF9455_00502 PE=4 SV=1	1	23	23	23	23	0	23	0	23	0	50.6	50.6	50.6	64.785	569	569	0	135.46	50.6	0	139810000	139810000	0	4510000	4510000	0	24	226	35;393;1198;2426;2571;3935;3949;4979;7164;7547;7548;7819;8015;8310;9711;10743;12528;12539;14043;14958;15000;15129;15130	True;True;True;True;True;True;True;True;True;True;True;True;True;True;True;True;True;True;True;True;True;True;True	36;402;1239;2501;2646;4038;4053;5107;7365;7753;7754;7755;8033;8231;8530;9975;11040;11041;12874;12885;14426;15366;15410;15541;15542;15543	47;570;571;1817;3506;3705;5676;5692;7177;10488;10489;11094;11095;11096;11507;11787;12199;14137;15646;15647;15648;18251;18252;18269;20514;21921;21980;22167;22168;22169;22170;22171;22172	65;717;718;2273;2274;4384;4627;7116;7132;8976;13063;13064;13773;13774;13775;14265;14595;15115;17506;19419;19420;19421;19422;19423;19424;22678;22679;22680;22701;25643;27346;27422;27655;27656;27657;27658;27659;27660;27661	65;718;2273;4384;4627;7116;7132;8976;13064;13774;13775;14265;14595;15115;17506;19421;22680;22701;25643;27346;27422;27656;27657	108;109;110;111;112;113		213;319;332;360;490;492
F5IXD5	F5IXD5	18	18	18	tr|F5IXD5|F5IXD5_9BACT Usp domain-containing protein OS=Dysgonomonas gadei ATCC BAA-286 OX=742766 GN=HMPREF9455_01752 PE=4 SV=1	1	18	18	18	16	7	16	7	16	7	55	55	55	42.242	369	369	0	85.599	52.6	30.6	107530000	98542000	8987000	4887700	4479200	408500	29	734	828;1928;4350;5420;5927;6621;6641;6646;6770;7544;7758;8250;8251;8334;9174;14436;15490;15633	True;True;True;True;True;True;True;True;True;True;True;True;True;True;True;True;True;True	852;1984;4460;5569;6085;6806;6828;6833;6958;7750;7970;8470;8471;8554;9416;14834;15919;16063	1234;1235;2819;2820;2821;6263;7918;8642;9691;9721;9722;9723;9728;9895;11089;11412;12121;12122;12123;12234;13376;13377;21135;22674;22864;22865;22866	1544;1545;1546;3513;3514;3515;3516;3517;7846;9925;10785;12105;12141;12142;12143;12149;12344;13768;14149;15026;15027;15028;15161;16543;16544;26380;28275;28516;28517;28518;28519	1546;3514;7846;9925;10785;12105;12143;12149;12344;13768;14149;15026;15028;15161;16544;26380;28275;28516	359;360	127	332;337	333
F5J450	F5J450	26	26	26	tr|F5J450|F5J450_9BACT NADH-quinone oxidoreductase subunit D OS=Dysgonomonas gadei ATCC BAA-286 OX=742766 GN=nuoD PE=3 SV=1	1	26	26	26	26	8	26	8	26	8	51.7	51.7	51.7	61.823	542	542	0	51.842	51.7	20.1	179010000	159480000	19536000	4972600	4430000	542660	43	1773	345;577;1095;1874;2314;2315;3650;3651;4299;4588;5909;6402;7657;8083;8195;8356;8655;8960;9169;11430;12993;13865;13926;14139;14140;15363	True;True;True;True;True;True;True;True;True;True;True;True;True;True;True;True;True;True;True;True;True;True;True;True;True;True	354;590;1124;1930;2384;2385;3746;3747;4408;4706;6067;6574;6575;7866;8299;8415;8577;8880;9194;9411;11749;13351;14242;14307;14523;14524;15785	511;834;835;836;1628;2747;3342;3343;3344;3345;5224;5225;5226;5227;6181;6614;6615;8621;8622;9368;9369;9370;11257;11258;11885;12045;12259;12642;13072;13073;13074;13367;16637;18952;20252;20348;20651;20652;22500;22501	650;1041;1042;1043;1044;1045;2044;3428;4173;4174;4175;4176;4177;4178;6522;6523;6524;6525;6526;6527;6528;7739;8281;8282;10762;10763;11702;11703;11704;13965;13966;14725;14930;15188;15631;16159;16160;16161;16533;20650;23591;23592;25318;25449;25810;25811;28059;28060	650;1045;2044;3428;4174;4177;6522;6523;7739;8281;10762;11702;13965;14725;14930;15188;15631;16159;16533;20650;23592;25318;25449;25810;25811;28059	805		169
F5IV46	F5IV46	28	28	28	tr|F5IV46|F5IV46_9BACT Glycine dehydrogenase (aminomethyl-transferring) OS=Dysgonomonas gadei ATCC BAA-286 OX=742766 GN=HMPREF9455_01346 PE=3 SV=1	1	28	28	28	27	4	27	4	27	4	44.2	44.2	44.2	104.89	950	950	0	93.985	42	6.7	161930000	154500000	7431100	4626600	4414300	212320	40	409	131;187;1300;1857;2067;2221;2222;4141;4498;5428;5429;5649;6018;7570;7763;8532;8720;8918;9267;9440;9958;10077;10100;10246;10647;12163;14005;15506	True;True;True;True;True;True;True;True;True;True;True;True;True;True;True;True;True;True;True;True;True;True;True;True;True;True;True;True	135;191;1346;1913;2126;2286;2287;4247;4614;5577;5578;5802;6178;7778;7975;8756;8946;9150;9514;9694;10233;10361;10384;10530;10939;12501;14387;15936	188;272;1980;2724;3010;3011;3219;3220;5956;6477;7928;7929;7930;8273;8785;11132;11421;11422;12497;12729;13014;13507;13767;13768;14507;14669;14670;14701;14905;15498;17696;17697;20456;20457;22693	246;350;2473;3401;3756;3757;4015;4016;7471;8115;8116;9936;9937;9938;10361;10969;13820;14161;14162;15464;15465;15741;16087;16709;16710;17035;17036;17984;18179;18180;18181;18215;18216;18472;19230;19231;22002;22003;22004;25573;25574;28302	246;350;2473;3401;3756;4015;4016;7471;8116;9936;9938;10361;10969;13820;14162;15465;15741;16087;16709;17036;17984;18179;18216;18472;19230;22003;25574;28302
F5IW68	F5IW68	15	15	15	tr|F5IW68|F5IW68_9BACT Uroporphyrinogen-III synthase OS=Dysgonomonas gadei ATCC BAA-286 OX=742766 GN=HMPREF9455_01118 PE=3 SV=1	1	15	15	15	15	3	15	3	15	3	56.7	56.7	56.7	28.738	252	252	0	41.006	56.7	16.7	66275000	61649000	4626100	4733900	4403500	330440	23	578	565;1546;3777;3778;5911;6467;7670;7671;7919;9812;12396;12758;14297;14298;15244	True;True;True;True;True;True;True;True;True;True;True;True;True;True;True	578;1596;3876;3877;6069;6647;7879;7880;8134;10081;12740;13111;14687;14688;15660	814;2316;5421;5422;5423;5424;8624;9469;11285;11286;11287;11656;14302;14303;18045;18592;20914;20915;20916;22324	1019;2882;2883;2884;6784;6785;6786;6787;6788;10765;11824;14001;14002;14003;14004;14444;17730;17731;22432;23116;26114;26115;26116;27843	1019;2882;6785;6788;10765;11824;14001;14004;14444;17731;22432;23116;26114;26115;27843
F5IUZ1	F5IUZ1	23	23	23	tr|F5IUZ1|F5IUZ1_9BACT Adenylosuccinate synthetase OS=Dysgonomonas gadei ATCC BAA-286 OX=742766 GN=purA PE=3 SV=1	1	23	23	23	23	2	23	2	23	2	54.8	54.8	54.8	46.607	420	420	0	66.096	54.8	3.8	116050000	113410000	2634300	4463300	4362000	101320	33	373	141;1443;2553;3959;3960;4345;4590;4591;5602;6353;6464;6465;6466;6834;6908;7689;8388;9606;11399;13976;13977;14045;14621	True;True;True;True;True;True;True;True;True;True;True;True;True;True;True;True;True;True;True;True;True;True;True	145;1492;2628;4063;4064;4455;4708;4709;5755;6520;6644;6645;6646;7022;7098;7898;8609;9868;11718;14358;14359;14428;15023	204;2184;3675;5703;5704;5705;5706;6252;6618;6619;8208;9298;9299;9466;9467;9468;9984;10103;11314;11315;12304;13996;16596;16597;20410;20411;20412;20413;20414;20517;20518;21427	265;2723;4588;7147;7148;7149;7150;7832;8286;8287;8288;10284;11619;11620;11820;11821;11822;11823;12452;12607;14033;14034;15239;17338;20604;20605;25522;25523;25524;25525;25526;25646;25647;26751	265;2723;4588;7147;7148;7832;8286;8288;10284;11620;11820;11821;11822;12452;12607;14033;15239;17338;20604;25522;25526;25646;26751
F5IW55	F5IW55	24	24	24	tr|F5IW55|F5IW55_9BACT Ribonuclease Y OS=Dysgonomonas gadei ATCC BAA-286 OX=742766 GN=rny PE=3 SV=1	1	24	24	24	24	3	24	3	24	3	44	44	44	56.915	509	509	0	143.04	44	8.8	119230000	116380000	2847200	4415800	4310400	105450	35	569	925;926;2395;2977;3256;3257;5851;6563;6871;7321;7335;7535;7858;7974;7975;8564;10975;11417;11513;12519;13505;13772;13773;14181	True;True;True;True;True;True;True;True;True;True;True;True;True;True;True;True;True;True;True;True;True;True;True;True	952;953;2468;3060;3344;3345;6009;6747;7060;7522;7537;7741;8072;8189;8190;8788;11277;11736;11833;12865;13878;14149;14150;14567	1393;1394;3459;3460;4312;4313;4683;4684;8552;9609;9610;10042;10735;10736;10761;11076;11573;11731;11732;11733;12536;15955;15956;16619;16758;16759;18237;19721;19722;20132;20133;20714	1740;1741;4325;4326;5382;5383;5843;5844;10682;12002;12003;12524;13348;13349;13378;13754;14347;14533;14534;14535;15509;19794;19795;20629;20792;20793;20794;22657;24595;24596;25173;25174;25175;25176;25889	1740;1741;4326;5383;5843;5844;10682;12002;12524;13348;13378;13754;14347;14533;14534;15509;19795;20629;20792;22657;24595;25173;25175;25889
F5J3I5	F5J3I5	14	13	13	tr|F5J3I5|F5J3I5_9BACT Aldose 1-epimerase OS=Dysgonomonas gadei ATCC BAA-286 OX=742766 GN=HMPREF9455_03902 PE=3 SV=1	1	14	13	13	14	0	13	0	13	0	54.2	54.2	54.2	39.39	358	358	0	80.806	54.2	0	86147000	86147000	0	4307400	4307400	0	16	1691	117;1690;2280;2612;4411;4933;4981;5094;5276;6909;7849;8893;11004;15326	True;False;True;True;True;True;True;True;True;True;True;True;True;True	121;1743;2348;2687;4524;5061;5109;5228;5421;7099;8063;9124;11310;11311;15747	165;2503;3304;3755;6349;7120;7179;7349;7686;10104;11562;12974;12975;16013;16014;22450;22451	217;218;3115;3116;4124;4687;7950;8910;8978;9185;9615;9616;12608;14335;16039;16040;19865;19866;19867;27995;27996	218;3116;4124;4687;7950;8910;8978;9185;9616;12608;14335;16039;19865;27995	773;1135;1136		129;132;133
F5ITT4	F5ITT4	46	46	46	tr|F5ITT4|F5ITT4_9BACT Uncharacterized protein OS=Dysgonomonas gadei ATCC BAA-286 OX=742766 GN=HMPREF9455_00501 PE=3 SV=1	1	46	46	46	46	0	46	0	46	0	54.2	54.2	54.2	113.41	1012	1012	0	145.68	54.2	0	249260000	249260000	0	4297600	4297600	0	60	225	966;1058;1680;1973;3407;3460;3529;3530;3532;4137;4816;4817;5110;5248;5418;5726;6048;6363;6622;6658;7284;7530;8029;8081;8600;8848;8963;9972;10222;10450;10848;10967;11333;11334;11367;11444;12003;12264;12265;12374;12885;12886;13129;13186;14486;15355	True;True;True;True;True;True;True;True;True;True;True;True;True;True;True;True;True;True;True;True;True;True;True;True;True;True;True;True;True;True;True;True;True;True;True;True;True;True;True;True;True;True;True;True;True;True	993;1087;1733;2030;3498;3553;3624;3625;3627;4243;4942;4943;5245;5390;5567;5882;6210;6530;6531;6532;6807;6845;7485;7736;8245;8297;8824;9079;9198;10249;10506;10737;11148;11268;11652;11653;11686;11763;12339;12604;12605;12717;13240;13241;13490;13547;14887;15777	1445;1578;2489;2490;2880;4899;4976;5067;5068;5071;5952;6951;6952;7376;7632;7915;7916;8384;8385;8830;9312;9313;9314;9315;9316;9692;9741;9742;10671;10672;11070;11808;11883;12580;12581;12905;12906;13078;14528;14877;15215;15792;15945;16502;16503;16548;16658;17477;17478;17857;17858;18015;18787;18788;19160;19244;19245;21212;22490	1806;1986;3100;3101;3592;6108;6201;6315;6316;6319;7465;8700;8701;9215;9541;9922;9923;10488;10489;11026;11638;11639;11640;11641;11642;11643;12106;12165;12166;12167;13269;13270;13271;13747;14619;14620;14721;14722;15559;15560;15957;15958;16167;18008;18436;18847;19597;19782;20488;20489;20549;20677;21725;21726;21727;22209;22210;22394;22395;23367;23368;23369;23872;23974;23975;26480;28047	1806;1986;3101;3592;6108;6201;6315;6316;6319;7465;8700;8701;9215;9541;9922;10488;11026;11640;12106;12166;13270;13747;14619;14722;15559;15957;16167;18008;18436;18847;19597;19782;20488;20489;20549;20677;21726;22209;22210;22394;23367;23368;23872;23975;26480;28047	104;105;106;107		788;789;793;795
F5J0Q3	F5J0Q3	7	7	7	tr|F5J0Q3|F5J0Q3_9BACT Thioredoxin domain-containing protein OS=Dysgonomonas gadei ATCC BAA-286 OX=742766 GN=HMPREF9455_02920 PE=4 SV=1	1	7	7	7	7	5	7	5	7	5	50.2	50.2	50.2	23.461	211	211	0	148.48	50.2	31.3	67834000	46378000	21456000	6166700	4216200	1950500	17	1291	902;1203;4733;5534;10630;14097;14954	True;True;True;True;True;True;True	928;1244;4853;5686;10921;14481;15362	1354;1822;1823;6822;6823;8106;8107;15473;15474;15475;15476;20592;21916;21917	1696;2279;2280;8541;8542;8543;10157;10158;19198;19199;19200;19201;25737;25738;25739;27341;27342	1696;2279;8543;10158;19198;25737;27341
F5J442	F5J442	4	4	4	tr|F5J442|F5J442_9BACT MotA_ExbB domain-containing protein OS=Dysgonomonas gadei ATCC BAA-286 OX=742766 GN=HMPREF9455_04109 PE=3 SV=1	1	4	4	4	4	0	4	0	4	0	23.4	23.4	23.4	26.059	235	235	0	8.865	23.4	0	41770000	41770000	0	4177000	4177000	0	6	1769	1650;3576;14714;14781	True;True;True;True	1702;3672;15119;15186	2452;5138;5139;21568;21690;21691	3052;6409;6410;26923;27073;27074	3052;6409;26923;27074
F5IYG8	F5IYG8	18	18	18	tr|F5IYG8|F5IYG8_9BACT Uncharacterized protein OS=Dysgonomonas gadei ATCC BAA-286 OX=742766 GN=HMPREF9455_02135 PE=4 SV=1	1	18	18	18	18	2	18	2	18	2	55.8	55.8	55.8	47.775	419	419	0	180.11	55.8	6	103950000	102110000	1846500	4158200	4084300	73862	27	929	1153;1963;2123;2721;3275;3276;4802;7135;8264;8371;8856;10749;11065;11143;12114;12587;13392;13747	True;True;True;True;True;True;True;True;True;True;True;True;True;True;True;True;True;True	1188;2019;2185;2800;3364;3365;4927;7334;8484;8592;9087;11047;11048;11374;11455;12452;12934;13762;14124	1732;1733;2862;2863;3080;3927;3928;3929;4707;4708;6923;10440;12142;12143;12279;12280;12918;15655;15656;16112;16241;17630;18335;19564;20097	2174;2175;3570;3571;3843;3844;4908;4909;4910;5871;5872;8661;13008;15052;15053;15209;15210;15211;15974;19431;19432;19433;19434;19435;19984;20163;20164;21916;21917;22784;24388;25131	2175;3570;3843;4909;5871;5872;8661;13008;15052;15211;15974;19432;19984;20164;21916;22784;24388;25131	429;1011		176;177
F5IYK4	F5IYK4	7	7	7	tr|F5IYK4|F5IYK4_9BACT Uncharacterized protein OS=Dysgonomonas gadei ATCC BAA-286 OX=742766 GN=HMPREF9455_02171 PE=4 SV=1	1	7	7	7	7	0	7	0	7	0	52.4	52.4	52.4	18.753	164	164	0	16.319	52.4	0	40266000	40266000	0	4026600	4026600	0	10	951	5778;7283;7980;8665;11722;12560;14394	True;True;True;True;True;True;True	5936;7484;8195;8890;12051;12906;14790	8453;8454;10670;11738;12653;17052;18296;18297;21077	10565;10566;13267;13268;14540;15644;21164;22736;22737;26318	10565;13267;14540;15644;21164;22736;26318
F5J3F8	F5J3F8	32	32	32	tr|F5J3F8|F5J3F8_9BACT Lysine--tRNA ligase OS=Dysgonomonas gadei ATCC BAA-286 OX=742766 GN=lysS PE=3 SV=1	1	32	32	32	32	7	32	7	32	7	63.3	63.3	63.3	66.104	575	575	0	159.84	63.3	17.9	147520000	136770000	10746000	4338800	4022700	316050	54	1677	490;757;1756;2345;2757;2871;3625;5384;5536;5667;5720;6606;6619;8246;8337;8395;8775;9318;9524;9525;9942;11073;11074;11220;11507;13021;13393;14189;14647;15624;15659;15660	True;True;True;True;True;True;True;True;True;True;True;True;True;True;True;True;True;True;True;True;True;True;True;True;True;True;True;True;True;True;True;True	500;779;1811;2417;2838;2953;3721;5533;5688;5821;5876;6790;6804;8467;8557;8616;9001;9570;9784;9785;10214;11382;11383;11537;11827;13380;13763;14575;15051;16054;16090;16091	694;1133;1134;2591;3389;3997;4155;4156;5196;7861;7862;7863;8109;8305;8378;9671;9689;12118;12237;12313;12314;12798;12799;13590;13890;13891;13892;14479;14480;16124;16125;16126;16347;16750;18999;19565;20727;20728;20729;20730;20731;21471;22852;22900;22901	860;1425;1426;1427;1428;1429;1430;1431;3234;4231;4232;4989;5173;5174;5175;6485;9853;9854;9855;9856;10160;10397;10482;12084;12102;15021;15022;15164;15248;15249;15830;15831;16820;17192;17193;17194;17195;17952;17953;20002;20003;20004;20296;20784;23652;24389;25906;25907;25908;25909;25910;26808;28502;28558;28559	860;1431;3234;4232;4989;5175;6485;9855;10160;10397;10482;12084;12102;15021;15164;15249;15831;16820;17193;17194;17953;20002;20004;20296;20784;23652;24389;25907;26808;28502;28558;28559
F5IUU6	F5IUU6	41	41	41	tr|F5IUU6|F5IUU6_9BACT Lon protease OS=Dysgonomonas gadei ATCC BAA-286 OX=742766 GN=lon PE=2 SV=1	1	41	41	41	41	11	41	11	41	11	59.2	59.2	59.2	93.661	826	826	0	97.385	59.2	18.2	192590000	172500000	20090000	4478800	4011600	467210	64	348	428;476;477;924;1790;1959;2038;2374;3198;3302;3315;3468;3970;4712;4813;6126;6129;6187;6841;8373;8514;8902;8930;9740;10616;11123;11224;11317;11768;12370;13091;13092;13410;13923;14114;14196;14255;14327;14378;14564;15669	True;True;True;True;True;True;True;True;True;True;True;True;True;True;True;True;True;True;True;True;True;True;True;True;True;True;True;True;True;True;True;True;True;True;True;True;True;True;True;True;True	437;485;486;951;1845;2015;2095;2447;3285;3391;3404;3561;4074;4832;4939;6290;6293;6351;7029;8594;8738;9133;9162;10006;10906;11433;11542;11636;12097;12713;13451;13452;13781;14304;14498;14582;14641;14721;14773;14965;16101	617;676;677;1392;2632;2856;2857;2858;2965;3431;4606;4607;4743;4744;4759;4987;4988;5722;6790;6947;8951;8954;9032;9992;12282;12472;12473;12990;12991;13030;14178;15451;15452;16211;16356;16357;16483;17115;18010;19105;19106;19107;19589;19590;20339;20340;20616;20617;20747;20748;20749;20836;20837;20838;20985;21055;21322;21323;21324;22913	769;840;841;1739;3287;3564;3565;3566;3694;4285;5746;5747;5916;5917;5933;6216;6217;7170;8505;8696;11179;11182;11287;12461;15214;15215;15434;15435;16060;16061;16108;17559;19171;19172;20123;20306;20307;20469;21249;22389;23795;23796;23797;23798;24419;24420;25439;25440;25441;25766;25767;25768;25926;25927;25928;25929;26026;26027;26028;26201;26289;26290;26291;26612;26613;26614;28574	769;840;841;1739;3287;3566;3694;4285;5746;5917;5933;6216;7170;8505;8696;11179;11182;11287;12461;15215;15435;16060;16108;17559;19172;20123;20307;20469;21249;22389;23795;23797;24419;25441;25766;25928;26026;26201;26290;26613;28574
F5J1D3	F5J1D3	13	13	13	tr|F5J1D3|F5J1D3_9BACT UDP-glucose 4-epimerase OS=Dysgonomonas gadei ATCC BAA-286 OX=742766 GN=HMPREF9455_03150 PE=3 SV=1	1	13	13	13	12	3	12	3	12	3	48.5	48.5	48.5	37.992	344	344	0	60.126	45.3	10.8	70954000	60076000	10879000	4730300	4005100	725240	19	1359	1264;1664;3080;3081;3153;4600;5361;6745;7921;7922;9434;10151;11003	True;True;True;True;True;True;True;True;True;True;True;True;True	1310;1716;3166;3167;3240;4718;5510;6932;8136;8137;9687;10435;11309	1926;1927;1928;1929;2469;4456;4457;4553;6629;7833;9863;11658;11659;13755;14776;16011;16012	2403;2404;2405;2406;2407;3071;5564;5565;5686;8302;9817;12303;14448;14449;14450;17016;18316;18317;19863;19864	2403;3071;5564;5565;5686;8302;9817;12303;14449;14450;17016;18317;19864
F5IZX5	F5IZX5	5	5	5	tr|F5IZX5|F5IZX5_9BACT Uncharacterized protein OS=Dysgonomonas gadei ATCC BAA-286 OX=742766 GN=HMPREF9455_02642 PE=4 SV=1	1	5	5	5	5	0	5	0	5	0	37.8	37.8	37.8	8.2545	74	74	0	13.298	37.8	0	19999000	19999000	0	3999800	3999800	0	5	1139	2139;2140;10480;10623;13915	True;True;True;True;True	2203;2204;2205;10767;10913;14295	3108;3109;3110;3111;15257;15461;15462;20326	3875;3876;3877;3878;18904;19183;19184;25419	3875;3877;18904;19183;25419	541		68
F5IV00	F5IV00	23	23	23	tr|F5IV00|F5IV00_9BACT Uncharacterized protein OS=Dysgonomonas gadei ATCC BAA-286 OX=742766 GN=HMPREF9455_01300 PE=4 SV=1	1	23	23	23	23	4	23	4	23	4	50.4	50.4	50.4	67.593	607	607	0	54.773	50.4	9.9	107360000	103360000	4006200	4129400	3975300	154080	36	380	54;2344;3958;4122;4409;5317;6712;7937;8180;8181;8317;9018;9397;9900;11164;12148;12467;13152;13618;14441;14459;15046;15199	True;True;True;True;True;True;True;True;True;True;True;True;True;True;True;True;True;True;True;True;True;True;True	55;2416;4062;4228;4522;5463;6899;8152;8398;8399;8537;9254;9650;10171;11477;12486;12812;13513;13992;14839;14860;15456;15614	70;3388;5702;5934;5935;6347;7757;7758;9823;11681;12016;12017;12208;13151;13712;14428;16265;16266;17677;17678;18151;19194;19904;21142;21177;22057;22264	96;97;4229;4230;7144;7145;7146;7442;7443;7948;9708;9709;12257;14474;14475;14476;14883;14884;14885;15126;16259;16964;17891;17892;20191;20192;21976;21977;21978;22555;23913;24870;26387;26436;27519;27774	96;4229;7146;7442;7948;9708;12257;14475;14883;14885;15126;16259;16964;17892;20191;21978;22555;23913;24870;26387;26436;27519;27774
F5IWX2	F5IWX2	6	6	6	tr|F5IWX2|F5IWX2_9BACT DUF1735 domain-containing protein OS=Dysgonomonas gadei ATCC BAA-286 OX=742766 GN=HMPREF9455_01589 PE=4 SV=1	1	6	6	6	6	0	6	0	6	0	37.4	37.4	37.4	20.049	182	182	0	7.8595	37.4	0	31766000	31766000	0	3970700	3970700	0	7	700	7792;8076;8077;8488;8489;15515	True;True;True;True;True;True	8005;8292;8293;8712;8713;15945	11474;11878;11879;12437;12438;22704	14225;14715;14716;14717;15391;15392;28313	14225;14715;14717;15391;15392;28313
F5J082	F5J082	10	10	10	tr|F5J082|F5J082_9BACT Pept_C1 domain-containing protein OS=Dysgonomonas gadei ATCC BAA-286 OX=742766 GN=HMPREF9455_02749 PE=4 SV=1	1	10	10	10	10	1	10	1	10	1	29.6	29.6	29.6	43.845	395	395	0	26.242	29.6	8.4	56692000	55538000	1154800	4049500	3967000	82488	19	1209	677;2113;5392;5844;9316;9317;9986;9987;10719;10965	True;True;True;True;True;True;True;True;True;True	697;2173;5541;6002;9568;9569;10265;10266;11016;11266	1001;1002;3068;7877;8545;13588;13589;14549;14550;14551;15612;15613;15941;15942	1248;1249;3830;9870;9871;9872;10672;16818;16819;18033;18034;18035;18036;18037;19381;19382;19777;19778;19779	1249;3830;9870;10672;16818;16819;18033;18035;19381;19779
F5J3I0	F5J3I0	18	18	18	tr|F5J3I0|F5J3I0_9BACT S-adenosylmethionine:tRNA ribosyltransferase-isomerase OS=Dysgonomonas gadei ATCC BAA-286 OX=742766 GN=queA PE=3 SV=1	1	18	18	18	18	5	18	5	18	5	59	59	59	39.981	349	349	0	30.605	59	20.6	84962000	79144000	5818000	4248100	3957200	290900	29	1688	560;847;2943;2944;3597;3873;4556;5456;6037;6399;7042;8828;9094;9206;9880;12941;13939;15362	True;True;True;True;True;True;True;True;True;True;True;True;True;True;True;True;True;True	573;871;3026;3027;3693;3972;4673;5605;6198;6571;7237;9058;9334;9449;10151;13298;14320;15784	808;809;1267;4263;4264;4265;5163;5564;5565;6568;7972;8811;8812;9365;10298;12876;12877;12878;13261;13262;13416;14397;14398;14399;18870;20364;22499	1013;1014;1590;5321;5322;5323;5324;6440;6969;6970;8227;9987;11000;11001;11002;11699;12849;15927;15928;15929;16398;16399;16400;16401;16591;17858;17859;17860;23482;25466;28058	1013;1590;5321;5324;6440;6969;8227;9987;11000;11699;12849;15928;16400;16591;17859;23482;25466;28058
F5IXT3	F5IXT3	28	28	28	tr|F5IXT3|F5IXT3_9BACT Uncharacterized protein OS=Dysgonomonas gadei ATCC BAA-286 OX=742766 GN=HMPREF9455_01900 PE=3 SV=1	1	28	28	28	28	1	28	1	28	1	49.4	49.4	49.4	89.006	787	787	0	128.05	49.4	1.4	173390000	173390000	0	3940700	3940700	0	38	790	406;871;958;959;1325;1687;3355;3356;3588;4381;4660;4915;7470;7766;9904;9910;10356;10572;10586;12664;12786;13007;13545;13558;13650;14492;14974;15447	True;True;True;True;True;True;True;True;True;True;True;True;True;True;True;True;True;True;True;True;True;True;True;True;True;True;True;True	415;895;985;986;1372;1740;3446;3447;3684;4494;4779;5043;7675;7978;10175;10181;10641;10860;10874;13013;13139;13365;13918;13932;14024;14893;15383;15873;15874	587;1306;1433;1434;2021;2498;2499;4815;4816;5153;6313;6716;7086;10974;10975;11425;11426;14432;14439;15083;15387;15405;15406;18435;18635;18971;19784;19807;19954;21226;21227;21228;21948;22612;22613	736;737;1638;1790;1791;2518;3109;3110;6002;6003;6427;7906;8423;8871;13636;13637;14165;14166;17896;17904;18692;19082;19104;19105;19106;19107;19108;22906;23168;23614;24687;24688;24718;24942;24943;26497;26498;26499;27383;28199;28200	737;1638;1790;1791;2518;3110;6002;6003;6427;7906;8423;8871;13636;14165;17896;17904;18692;19082;19107;22906;23168;23614;24688;24718;24943;26499;27383;28200	392		291
[truncated: 1,104 more rows]

## Sheet: Filtered_one-hit-wonder
Protein IDs	Majority protein IDs	Peptide counts (all)	Peptide counts (razor+unique)	Peptide counts (unique)	Fasta headers	Number of proteins	Peptides	Razor + unique peptides	Unique peptides	Peptides Ara	Peptides PBS	Razor + unique peptides Ara	Razor + unique peptides PBS	Unique peptides Ara	Unique peptides PBS	Sequence coverage [%]	Unique + razor sequence coverage [%]	Unique sequence coverage [%]	Mol. weight [kDa]	Sequence length	Sequence lengths	Q-value	Score	Sequence coverage Ara [%]	Sequence coverage PBS [%]	Intensity	Intensity Ara	Intensity PBS	iBAQ	iBAQ Ara	iBAQ PBS	MS/MS count	id	Peptide IDs	Peptide is razor	Mod. peptide IDs	Evidence IDs	MS/MS IDs	Best MS/MS	Deamidation (NQ) site IDs	Oxidation (M) site IDs	Deamidation (NQ) site positions	Oxidation (M) site positions
[truncated: 169 more rows]

[truncated: 1 more sheets: Protein_groups_MQ]
