# Supplementary material for: Identification of d-arabinan-degrading enzymes in mycobacteria
Source: Nat Commun. 2023 Apr 19;14:2233. doi: 10.1038/s41467-023-37839-5 (PMC10115798; doi:10.1038/s41467-023-37839-5)
Supplement: Supplementary file 6 — Source Data [file 41467_2023_37839_MOESM6_ESM.xlsx]

## Sheet: Figure 1b
	mean	SEM
time (h)	B. thetaiotaomicron		B. ovatus		B. vulgatus		B. cellulosilyticus		B. caccae		B. intestinalis		P. gordonii		P. johnsoniae		D. gadei		D. mossi		B. xylanisolvens		B.dorei		B. finegoldii		Control		B. nordii
0	0.179333	0.0253815	0.246	0.0219216	0.185	0.0224994	0.191	0.025071	0.219	0.0220429	0.233	0.0247431	0.179667	0.0222511	0.203667	0.0245583	0.123667	0.0219342	0.083	0.0219216	0.156333	0.022306	0.213667	0.0509422	0.205333	0.0315048	0	0.0309444	0.163667	0.0222436
0.25	0.157667	0.013581	0.254	0.00708676	0.176333	0.00736357	0.174	0.0125521	0.202333	0.00715697	0.208333	0.0108115	0.146	0.00763035	0.191	0.0106092	0.111333	0.00664998	0.073	0.00644636	0.153667	0.00710243	0.217333	0.048589	0.188333	0.0274631	0	0.00895669	0.162167	0.00838815
0.5	0.148	0.0124186	0.263667	0.00572519	0.166	0.00834	0.168667	0.0112891	0.191667	0.00563718	0.194667	0.0085894	0.136	0.00590668	0.187	0.0110855	0.108333	0.00552771	0.0633333	0.00576387	0.154	0.00701586	0.221333	0.0549656	0.182667	0.0370105	0	0.0074087	0.159167	0.00580469
0.75	0.148333	0.0135072	0.267667	0.00869227	0.169333	0.00971825	0.176333	0.0137518	0.193333	0.00831331	0.196	0.00948098	0.139333	0.00839312	0.195333	0.012693	0.117	0.00845905	0.0623333	0.00856997	0.167333	0.00951023	0.233667	0.0574302	0.183667	0.0436985	0	0.0116714	0.166833	0.00896444
1	0.16	0.0103602	0.272	0.00983192	0.174667	0.0100885	0.190333	0.0146553	0.199	0.00936305	0.205333	0.0104137	0.146	0.00934523	0.210333	0.0127192	0.124667	0.00959745	0.0673333	0.00966667	0.180667	0.00982061	0.264	0.0544304	0.187	0.0514458	0	0.0131403	0.178	0.010116
1.25	0.187667	0.0124454	0.28	0.0129829	0.175	0.0125255	0.205333	0.0162104	0.211333	0.0121564	0.219333	0.0133208	0.156333	0.011935	0.233667	0.0157127	0.142	0.0119257	0.0843333	0.0121564	0.193667	0.0139364	0.295	0.050152	0.201667	0.0576011	0	0.0168193	0.192833	0.0119873
1.5	0.205667	0.0147911	0.292333	0.0142673	0.184	0.0140791	0.213	0.0184722	0.227333	0.0136585	0.231333	0.0149629	0.170333	0.013996	0.248	0.0161211	0.155	0.0133625	0.0956667	0.0134825	0.205	0.0163469	0.316	0.050648	0.217333	0.065543	0	0.0187853	0.202667	0.0133208
1.75	0.217	0.017632	0.306333	0.0141735	0.201667	0.0143682	0.222333	0.0210132	0.247333	0.0141028	0.242667	0.0158465	0.194333	0.0147498	0.256333	0.015107	0.166	0.01378	0.104	0.0136463	0.216333	0.0171043	0.335667	0.0516053	0.229333	0.0714718	0	0.0191891	0.206667	0.0136056
2	0.225667	0.0206263	0.318667	0.013433	0.223667	0.0139204	0.231333	0.0210819	0.265333	0.0132455	0.249333	0.0145297	0.225333	0.0147121	0.253333	0.018169	0.171333	0.0130427	0.108333	0.0128366	0.227667	0.0164249	0.341333	0.057493	0.236	0.0770563	0	0.0179629	0.2095	0.0127115
2.25	0.241	0.0246216	0.322	0.0156383	0.251667	0.0172176	0.242	0.0244177	0.28	0.0148511	0.254333	0.01668	0.256333	0.0184992	0.26	0.0206774	0.170667	0.0151584	0.110667	0.0148249	0.235667	0.0181506	0.348	0.0617594	0.242	0.0811843	0	0.020854	0.208667	0.0147799
2.5	0.251	0.0272927	0.330667	0.0136545	0.287333	0.0192065	0.251333	0.0255517	0.294667	0.0136545	0.252667	0.0160969	0.290667	0.0181506	0.259333	0.0216846	0.170333	0.0141028	0.110333	0.0136219	0.238	0.0160485	0.345667	0.0661849	0.241333	0.0842668	0	0.0191891	0.201667	0.0136056
2.75	0.258667	0.0297396	0.338333	0.0139483	0.335667	0.0192729	0.269	0.0231349	0.311333	0.0123513	0.254333	0.015337	0.347333	0.0145335	0.261333	0.0226838	0.170667	0.0127845	0.116667	0.0123063	0.243667	0.0148361	0.352333	0.0657056	0.252333	0.0850366	0	0.0171529	0.203167	0.0121392
3	0.276333	0.0288983	0.344333	0.0127584	0.384333	0.020521	0.278333	0.023319	0.321667	0.012561	0.250667	0.0152352	0.393333	0.0141931	0.251667	0.0209868	0.168667	0.0127584	0.12	0.0121929	0.240333	0.014087	0.355	0.0648023	0.255	0.0873537	0	0.0171075	0.1925	0.012593
3.25	0.294	0.0298422	0.342	0.0118134	0.441333	0.0203579	0.286333	0.022445	0.334667	0.0120508	0.259333	0.0133957	0.447333	0.0142751	0.254333	0.0151144	0.168	0.0117	0.127667	0.0118134	0.238667	0.0135974	0.354667	0.0667999	0.266667	0.0851091	0	0.0162138	0.196833	0.0115626
3.5	0.324333	0.0306739	0.341667	0.0138724	0.499333	0.0216076	0.306333	0.0259529	0.350333	0.0131993	0.262333	0.0145105	0.484333	0.0258629	0.251333	0.0187587	0.169	0.0132749	0.138667	0.013233	0.237333	0.0145105	0.373667	0.0627942	0.277333	0.0861136	0	0.0180062	0.195167	0.0138694
3.75	0.357	0.0293523	0.339667	0.0135319	0.545667	0.0199778	0.320667	0.0254384	0.358667	0.0135072	0.259333	0.0148174	0.534	0.0155635	0.252	0.0183273	0.163	0.0127366	0.144	0.0137073	0.234333	0.0148174	0.408	0.0460965	0.284333	0.0901049	0	0.0177826	0.189667	0.0127323
4	0.393333	0.0286783	0.345667	0.0123738	0.597	0.0175689	0.336	0.0236784	0.368667	0.0131951	0.261667	0.0151364	0.556	0.0138323	0.255667	0.0159931	0.166	0.013772	0.145667	0.0145067	0.239	0.0140238	0.433333	0.0368526	0.295667	0.0891054	0	0.0174547	0.1935	0.012829
4.25	0.443667	0.031934	0.347667	0.013776	0.639333	0.0163231	0.353667	0.0253136	0.379667	0.0148698	0.257667	0.0165059	0.553667	0.0167266	0.259	0.0169017	0.168333	0.0144837	0.149667	0.0153007	0.24	0.015384	0.445333	0.0306775	0.319667	0.089702	0	0.0192007	0.1925	0.0135861
4.5	0.501	0.0384173	0.346333	0.0162822	0.671333	0.0175341	0.370333	0.027558	0.392	0.0171917	0.241333	0.0159513	0.557333	0.0158885	0.26	0.019559	0.162667	0.0162138	0.154	0.0169967	0.234333	0.017101	0.465333	0.0191688	0.343	0.0889413	0	0.0210766	0.184333	0.0174101
4.75	0.557	0.040158	0.353667	0.0160555	0.705667	0.0160762	0.393333	0.0289444	0.406333	0.0176761	0.239667	0.0155706	0.560333	0.0151144	0.261	0.0194079	0.156	0.0177012	0.156	0.0186458	0.232	0.0160728	0.490333	0.0183606	0.373	0.0882308	0	0.0205102	0.182	0.015695
5	0.600333	0.0352735	0.355	0.0156169	0.729667	0.0153333	0.417	0.0285929	0.420667	0.0179196	0.234	0.0167	0.561333	0.0144068	0.262333	0.018732	0.152	0.014372	0.159667	0.0184331	0.227	0.0159234	0.521	0.0221108	0.408333	0.0912956	0	0.0200389	0.174167	0.0151996
5.25	0.638333	0.0333	0.358333	0.0153478	0.752	0.0154344	0.447333	0.0287731	0.436333	0.0171335	0.232667	0.0159513	0.566	0.0147836	0.259333	0.0184451	0.154333	0.0155421	0.165333	0.0194651	0.225333	0.0169181	0.555	0.0292727	0.439	0.0907298	0	0.0208859	0.185667	0.0159409
5.5	0.658333	0.0353113	0.365333	0.0173077	0.762333	0.0172498	0.469667	0.0283216	0.451	0.0197625	0.235333	0.0185891	0.571333	0.017442	0.255333	0.021623	0.153	0.0172691	0.173667	0.0232044	0.220667	0.0188444	0.575333	0.0347595	0.483667	0.0912932	0	0.0242533	0.172167	0.0196051
5.75	0.671667	0.0339837	0.371	0.0180062	0.774	0.0178107	0.498667	0.0280872	0.470667	0.0214061	0.233333	0.021066	0.578667	0.018227	0.261	0.0227498	0.156	0.0183	0.178333	0.0258027	0.214667	0.020188	0.602333	0.0433333	0.536667	0.0874007	0	0.0251705	0.171833	0.0201749
6	0.680667	0.0342215	0.374333	0.0191949	0.781	0.019244	0.516	0.0314907	0.485667	0.0219342	0.228	0.0212525	0.580333	0.0201605	0.263333	0.0242166	0.164667	0.0193333	0.187	0.0269938	0.209333	0.0217664	0.632667	0.0497103	0.587667	0.083107	0	0.0270678	0.174	0.0200582
6.25	0.689667	0.0333333	0.384667	0.0184872	0.785333	0.0185622	0.535667	0.0300518	0.500667	0.0211371	0.226333	0.0203525	0.582667	0.0198774	0.268667	0.0244495	0.160667	0.0185233	0.190667	0.0243881	0.209333	0.0204179	0.658667	0.0510403	0.641667	0.071748	0	0.0260299	0.182167	0.0184669
6.5	0.7	0.0339051	0.385333	0.0198186	0.79	0.0199221	0.557333	0.0317455	0.515667	0.0222161	0.218667	0.0200721	0.584333	0.0212551	0.269667	0.0248641	0.158	0.0199304	0.192333	0.0236173	0.210667	0.0225068	0.668333	0.0484126	0.698667	0.056541	0	0.0279802	0.181333	0.0198858
6.75	0.710667	0.0313014	0.388	0.0215613	0.792667	0.0212551	0.574333	0.0341793	0.531667	0.0231036	0.217	0.021187	0.586	0.0226838	0.272667	0.0251551	0.161667	0.0219038	0.206667	0.0240162	0.211333	0.0243767	0.691	0.0475628	0.738333	0.0486438	0	0.0299147	0.178167	0.0211588
7	0.716	0.0307137	0.392	0.0246441	0.793667	0.02349	0.589667	0.0346378	0.545	0.0255016	0.213667	0.0235466	0.582667	0.0243333	0.274	0.0283019	0.164333	0.023744	0.216667	0.0264407	0.206667	0.0258156	0.711	0.0419285	0.760667	0.0410826	0	0.0331361	0.178	0.0234307
7.25	0.718	0.0319878	0.394	0.0257207	0.794667	0.025144	0.601667	0.0347787	0.557333	0.0273455	0.209667	0.025144	0.578	0.0257013	0.274667	0.0281524	0.153667	0.0253881	0.224667	0.0277709	0.205667	0.0274388	0.728333	0.0373333	0.753	0.0400527	0	0.0355184	0.172833	0.0257105
7.5	0.725	0.0309175	0.408667	0.0234402	0.804667	0.0238979	0.614333	0.0342085	0.575	0.0261385	0.213	0.0232499	0.577	0.0240809	0.268333	0.0285346	0.157333	0.0234497	0.234	0.024074	0.200333	0.0261767	0.742667	0.0287131	0.75	0.0365772	0	0.0327143	0.174667	0.0233262
7.75	0.733333	0.0327227	0.416667	0.0239188	0.811333	0.0247409	0.623	0.0323058	0.589333	0.0258607	0.212333	0.0233975	0.575667	0.0247409	0.267333	0.0289732	0.161667	0.0237931	0.241667	0.0237861	0.209	0.0282194	0.756	0.0237206	0.744	0.037238	0	0.0327821	0.172	0.0231805
8	0.751	0.0336039	0.422667	0.023856	0.817667	0.0265916	0.631	0.0324534	0.603	0.0271702	0.209333	0.0237674	0.574	0.0260171	0.275	0.0303901	0.164333	0.0235773	0.247	0.0237674	0.214667	0.0291967	0.774333	0.0245402	0.739667	0.0362001	0	0.0331696	0.171167	0.0240907
8.25	0.758	0.0399041	0.434667	0.0249555	0.823333	0.0277509	0.640333	0.0319705	0.617667	0.0277509	0.209667	0.0246869	0.569333	0.0267914	0.279	0.0310644	0.166667	0.0247409	0.256667	0.0243881	0.211667	0.0302343	0.789667	0.0310823	0.731	0.0382666	0	0.0344093	0.1675	0.0244591
8.5	0.770333	0.0428667	0.434667	0.0264911	0.831333	0.027554	0.646333	0.0314625	0.627333	0.0282646	0.207	0.0253158	0.565	0.0262213	0.284333	0.0296067	0.17	0.0249176	0.264	0.0243903	0.207667	0.0300296	0.801	0.03899	0.720667	0.0386624	0	0.0344513	0.165167	0.0247729
8.75	0.787667	0.0404544	0.439667	0.0238793	0.842	0.0260043	0.657667	0.0291357	0.645333	0.0279066	0.206333	0.0237861	0.560667	0.0248574	0.282333	0.0274914	0.169667	0.0234568	0.268667	0.0238654	0.209	0.0287846	0.816333	0.0401677	0.712	0.0378623	0	0.0322938	0.162833	0.0228406
9	0.801333	0.0397101	0.443667	0.0251816	0.847667	0.0278767	0.665667	0.0308185	0.656667	0.0285093	0.207	0.026253	0.557333	0.0270534	0.279	0.0269547	0.169	0.0249511	0.275	0.0252168	0.201	0.0297247	0.831	0.0410961	0.704667	0.0405106	0	0.035122	0.156667	0.0248551
9.25	0.821667	0.040292	0.454333	0.0227058	0.858	0.024797	0.679333	0.0285346	0.675333	0.0258693	0.209	0.0246283	0.558	0.0254471	0.289333	0.0236056	0.174667	0.0227694	0.285	0.0235419	0.209667	0.0278049	0.848333	0.0390199	0.704667	0.0408833	0	0.0320659	0.161167	0.0227236
9.5	0.838667	0.0443947	0.465	0.0260427	0.867667	0.027451	0.686667	0.0323917	0.690667	0.0289636	0.213333	0.0275278	0.560333	0.0280139	0.283333	0.0278887	0.182	0.0257725	0.290333	0.0269031	0.215333	0.0301736	0.860333	0.0415665	0.700667	0.0445409	0	0.0364265	0.163833	0.0258785
9.75	0.85	0.0450925	0.466333	0.0291509	0.864333	0.0309695	0.693333	0.0356059	0.697333	0.031798	0.208	0.0300555	0.558	0.0306485	0.285667	0.0309534	0.179333	0.0287247	0.290333	0.0294694	0.211	0.0349905	0.865333	0.0434792	0.691333	0.0470862	0	0.0405709	0.1505	0.0287967
10	0.866333	0.0434907	0.480333	0.0299407	0.863667	0.0304065	0.700667	0.0351457	0.714	0.032816	0.204333	0.0299462	0.559	0.0310895	0.288667	0.0327906	0.176333	0.0290823	0.296333	0.0298905	0.215667	0.034106	0.870333	0.0441902	0.688667	0.049765	0	0.0410961	0.144333	0.0292138
10.25	0.883667	0.0445209	0.489333	0.0340653	0.871	0.0347515	0.712	0.0386738	0.729	0.0360601	0.206333	0.0347962	0.559333	0.0354887	0.298333	0.0369384	0.178667	0.033726	0.304333	0.0343721	0.225	0.0381794	0.873333	0.0473228	0.693	0.0531162	0	0.0476935	0.147	0.034093
10.5	0.893333	0.0438812	0.495667	0.0356854	0.865333	0.035046	0.723	0.0398525	0.735333	0.0365726	0.207333	0.0356121	0.561333	0.0362154	0.299333	0.0389558	0.177667	0.0346667	0.302333	0.0361555	0.231667	0.0395151	0.874667	0.0466881	0.688667	0.0544222	0	0.0489376	0.142667	0.0347339
10.75	0.902333	0.0414112	0.502333	0.0352877	0.864333	0.0343544	0.733667	0.0409159	0.743667	0.0347051	0.204	0.034625	0.558	0.0349794	0.305333	0.0382216	0.179667	0.0340898	0.308	0.0353019	0.239	0.0407704	0.883333	0.046471	0.686333	0.0530555	0	0.0481271	0.142667	0.0343964
11	0.907667	0.0461603	0.510667	0.037507	0.864667	0.0363883	0.739	0.0437671	0.747667	0.0366303	0.205	0.0363899	0.555333	0.0363715	0.311667	0.039738	0.181667	0.0363883	0.312667	0.037078	0.247667	0.0417506	0.885667	0.0525272	0.685	0.0526266	0	0.0509662	0.142167	0.03662
11.25	0.912667	0.0473333	0.519333	0.0368842	0.866667	0.0358577	0.753667	0.0433833	0.761667	0.0361909	0.205	0.0375943	0.557	0.0356978	0.323	0.0405504	0.183	0.0361709	0.319333	0.0365984	0.251667	0.0423333	0.887	0.053963	0.685333	0.0515536	0	0.0502792	0.143	0.0360555
11.5	0.923	0.0494728	0.525667	0.0390242	0.868	0.0382041	0.76	0.046675	0.765	0.0392244	0.213	0.0398274	0.561	0.0382259	0.333333	0.0431213	0.185667	0.0386034	0.318333	0.0394518	0.258667	0.0431728	0.888333	0.0568722	0.686	0.0524426	0	0.053705	0.142833	0.0385274
11.75	0.932	0.0475558	0.535333	0.0379795	0.866	0.037066	0.767667	0.0468639	0.770333	0.0375381	0.216667	0.0387198	0.559333	0.0371005	0.339	0.0422006	0.184	0.0379239	0.320667	0.0379195	0.259333	0.0423491	0.883	0.0532468	0.682333	0.0491777	0	0.0521557	0.141333	0.0375381
12	0.944	0.045441	0.536333	0.0376947	0.866333	0.0355043	0.780333	0.0461507	0.775333	0.0363761	0.228333	0.0380292	0.559	0.0356027	0.348	0.0414193	0.188667	0.036848	0.319667	0.0373333	0.263667	0.0414461	0.886	0.0504601	0.681	0.0490329	0	0.0501487	0.143167	0.0362449
12.25	0.953	0.0458355	0.538	0.040549	0.863	0.0378535	0.792667	0.0474845	0.777	0.0386724	0.235333	0.0394152	0.562	0.0380292	0.356667	0.046041	0.181667	0.0382811	0.320667	0.0390953	0.261	0.0438887	0.880333	0.0525568	0.677667	0.0514566	0	0.0532437	0.139667	0.0384895
12.5	0.951	0.0455924	0.544	0.0435507	0.857667	0.0397129	0.798333	0.0493739	0.776667	0.040453	0.241667	0.0413978	0.565667	0.0404283	0.361333	0.048247	0.183	0.0406161	0.311333	0.0430439	0.259333	0.0432795	0.881	0.0555578	0.670667	0.0515084	0	0.0557195	0.126	0.0429108
12.75	0.953	0.0495065	0.552	0.0453529	0.854333	0.0408194	0.807	0.0514674	0.779333	0.0414555	0.25	0.0420819	0.57	0.0415879	0.367333	0.0507631	0.185667	0.0417905	0.315333	0.0434307	0.259	0.0452426	0.876667	0.0588085	0.664	0.0522834	0	0.0569581	0.121667	0.0449679
13	0.955667	0.0483103	0.549667	0.0466893	0.849	0.0411001	0.815	0.0532155	0.769333	0.0446069	0.259333	0.0414823	0.575667	0.0410108	0.376	0.053798	0.188	0.0429056	0.319667	0.0443534	0.264667	0.0458972	0.869667	0.057465	0.655667	0.0535029	0	0.0574185	0.118833	0.0459423
13.25	0.959333	0.0484172	0.559667	0.0476317	0.845333	0.0427694	0.826333	0.0559305	0.773667	0.0458233	0.274667	0.0436399	0.577667	0.0426119	0.395333	0.0607582	0.195	0.044466	0.322333	0.049094	0.260667	0.0479525	0.867333	0.0583171	0.653333	0.0540576	0	0.0597234	0.116667	0.0463081
13.5	0.96	0.0487921	0.564	0.0481214	0.844	0.044572	0.830667	0.0545751	0.772667	0.0485123	0.29	0.0468117	0.568	0.0443133	0.404	0.0625993	0.198333	0.0466631	0.307333	0.0496935	0.266	0.0499066	0.86	0.0627668	0.648333	0.0544314	0	0.0618762	0.0975	0.0516777
13.75	0.974	0.0594353	0.580333	0.0625531	0.852333	0.0554577	0.845333	0.0659234	0.785667	0.0594456	0.317667	0.0592856	0.573667	0.0560753	0.436	0.0754291	0.213667	0.0577042	0.322667	0.0613877	0.270333	0.0579617	0.868333	0.0714345	0.654333	0.0619641	0	0.0776845	0.105167	0.0623514
14	0.976	0.0576127	0.585333	0.0630564	0.850333	0.0545904	0.859667	0.0649247	0.785333	0.0597169	0.344667	0.0611437	0.58	0.0555928	0.452	0.083735	0.220333	0.0575915	0.332333	0.0643592	0.263	0.0587698	0.866667	0.0717163	0.646333	0.0615801	0	0.0768086	0.104333	0.0625362
14.25	0.982	0.0593258	0.59	0.066675	0.846667	0.0568546	0.863333	0.069103	0.789333	0.0645618	0.372333	0.0658702	0.588333	0.0569493	0.459	0.0930621	0.219	0.0598238	0.339333	0.0682878	0.265	0.0607883	0.861	0.074006	0.639667	0.0645067	0	0.0798513	0.0996667	0.0649008
14.5	0.990333	0.0582943	0.601	0.0668448	0.846333	0.0561951	0.879667	0.0668464	0.800667	0.0702171	0.409333	0.0730996	0.589	0.0561862	0.484	0.0988967	0.235333	0.0611792	0.36	0.0741365	0.267667	0.0596974	0.863333	0.0731771	0.639333	0.06212	0	0.0785041	0.101667	0.0640737
14.75	0.988667	0.0637356	0.607	0.0772694	0.836	0.0623102	0.884333	0.070881	0.802	0.0775622	0.433	0.0801159	0.573333	0.0624322	0.495667	0.107935	0.235667	0.0666325	0.371333	0.0872188	0.263333	0.0649932	0.854667	0.077995	0.633	0.0662512	0	0.0865075	0.0693333	0.0619821
15	0.989667	0.0678364	0.608667	0.0808565	0.832	0.0662697	0.891	0.0727645	0.797	0.0881514	0.459667	0.085655	0.566	0.0672433	0.506333	0.114182	0.242667	0.07201	0.383	0.100293	0.261333	0.0704399	0.840667	0.0842622	0.630667	0.0700484	0	0.0921882	0.062	0.0655617
15.25	0.992333	0.0674108	0.62	0.0823907	0.838	0.0653316	0.905	0.0714252	0.815333	0.0918634	0.49	0.0846811	0.568333	0.066615	0.517	0.12229	0.257667	0.0736554	0.403667	0.111028	0.267	0.0709006	0.838333	0.0819953	0.631667	0.0701174	0	0.0916527	0.0626667	0.0651852
15.5	0.983667	0.0723955	0.622667	0.0921219	0.821667	0.0699984	0.903333	0.0753953	0.811333	0.0970658	0.506	0.0879166	0.557333	0.0717805	0.514	0.12582	0.261667	0.0808194	0.408333	0.12311	0.260667	0.0766797	0.825333	0.0854114	0.619333	0.0744565	0	0.0986543	0.049	0.0701094
15.75	0.992333	0.0717836	0.638	0.0943163	0.824667	0.0698077	0.921	0.0749615	0.825333	0.0961001	0.540667	0.0846942	0.563	0.0708441	0.527333	0.127996	0.281	0.0817816	0.428333	0.127758	0.256667	0.0791461	0.832	0.0867134	0.626667	0.0736825	0	0.0981711	0.0531667	0.0695631
16	1.00033	0.071492	0.647667	0.0964526	0.823	0.0689154	0.933	0.0725167	0.835333	0.0933833	0.570333	0.0823596	0.572	0.0707366	0.525333	0.133614	0.294333	0.0836029	0.439	0.131759	0.258	0.0788754	0.834	0.0854381	0.630667	0.0727011	0	0.0969261	0.0525	0.0689462
16.25	0.999	0.0711594	0.659667	0.100062	0.824667	0.0692708	0.94	0.0726062	0.849	0.0953712	0.595333	0.0817707	0.556	0.0708143	0.526	0.132979	0.302667	0.0904053	0.445333	0.133602	0.260667	0.0807617	0.829333	0.0851378	0.625	0.0730525	0	0.0977173	0.0495	0.0696174
16.5	0.996333	0.0736757	0.673667	0.102548	0.825333	0.0713707	0.936667	0.0726391	0.857667	0.0972768	0.626	0.0820934	0.535667	0.0728499	0.526667	0.133765	0.320333	0.0988388	0.452333	0.138616	0.274333	0.0913406	0.826	0.0874376	0.618667	0.0757393	0	0.100886	0.043	0.0716798
16.75	0.987667	0.0736312	0.692	0.101299	0.828	0.0701182	0.95	0.070684	0.864333	0.0965424	0.656	0.078283	0.532667	0.071895	0.530333	0.132345	0.333333	0.106219	0.460333	0.143351	0.285	0.0958378	0.819	0.0851208	0.620333	0.0743804	0	0.0990769	0.0433333	0.0705132
17	0.992	0.0723694	0.710667	0.10025	0.836333	0.0691673	0.963333	0.0695661	0.878667	0.0948338	0.695	0.0764177	0.544667	0.0690756	0.534	0.128754	0.362667	0.113394	0.475667	0.146518	0.296333	0.09895	0.817667	0.0848711	0.621333	0.0737797	0	0.0976661	0.049	0.0699309
17.25	0.992667	0.0717085	0.731	0.0982763	0.830333	0.0702227	0.978333	0.0701086	0.888333	0.0978565	0.737	0.0745647	0.547667	0.0697575	0.543667	0.128787	0.386667	0.123086	0.488333	0.147659	0.311333	0.1034	0.822667	0.0870447	0.625667	0.0747001	0	0.0984457	0.0556667	0.0703262
17.5	0.992	0.0726039	0.740667	0.101667	0.837	0.0709037	0.977667	0.0705982	0.892333	0.0977707	0.770333	0.0743692	0.539667	0.0709632	0.549333	0.128103	0.412667	0.132629	0.497	0.151432	0.337667	0.120012	0.817667	0.088048	0.629	0.0755734	0	0.0997029	0.054	0.0725213
17.75	0.994	0.0746972	0.749333	0.104718	0.841333	0.0732628	0.982667	0.0727652	0.902333	0.0967649	0.796	0.076457	0.543	0.0734416	0.555667	0.12608	0.438333	0.14219	0.507	0.153722	0.347	0.122236	0.808	0.0904747	0.632667	0.0770721	0	0.102658	0.055	0.0741238
18	0.993	0.0765891	0.768667	0.105799	0.838	0.0757048	0.986	0.0746741	0.91	0.0962266	0.818	0.0794075	0.545	0.0746585	0.565333	0.127249	0.455333	0.148577	0.514	0.154096	0.364667	0.132086	0.810667	0.0918574	0.636333	0.0790288	0	0.105503	0.0546667	0.0769834
18.25	0.991333	0.0760621	0.783333	0.106299	0.821667	0.0744461	0.987	0.0743453	0.909667	0.0961365	0.835	0.0797573	0.538667	0.0748302	0.572333	0.126077	0.475	0.156929	0.522	0.152514	0.369333	0.129859	0.802	0.0942155	0.637	0.0779095	0	0.105101	0.0568333	0.0770932
18.5	0.991333	0.0772665	0.797333	0.107821	0.827667	0.0756534	0.985667	0.0756534	0.914333	0.0919064	0.849667	0.0795913	0.541333	0.077791	0.574667	0.127301	0.493333	0.165236	0.525	0.153461	0.383	0.139905	0.8	0.0951122	0.634333	0.0791903	0	0.10697	0.0575	0.079206
18.75	0.992667	0.0777589	0.805	0.103811	0.827333	0.077329	0.985667	0.0761869	0.919333	0.0905747	0.862333	0.0792408	0.534667	0.077385	0.582	0.125175	0.510333	0.171551	0.527667	0.156641	0.388667	0.141083	0.800667	0.0948847	0.631	0.0784517	0	0.107725	0.0635	0.080328
19	0.986667	0.0797169	0.806667	0.10643	0.834667	0.0782141	0.987	0.078239	0.939667	0.0886084	0.875	0.0800521	0.527	0.08026	0.595667	0.124349	0.526333	0.176334	0.535	0.1629	0.422	0.14911	0.803	0.0961596	0.638667	0.0799778	0	0.11061	0.076	0.0841328
19.25	0.988667	0.0787408	0.814667	0.10579	0.836	0.078126	0.985333	0.0772988	0.95	0.0865178	0.89	0.0786554	0.521333	0.0790408	0.608333	0.121508	0.543	0.18206	0.548667	0.164309	0.446667	0.151392	0.8	0.0958314	0.645667	0.0783759	0	0.109264	0.089	0.0852369
19.5	0.976333	0.0774991	0.810333	0.105864	0.818667	0.0769704	0.973333	0.0767275	0.957	0.0848253	0.896333	0.0778082	0.517333	0.0781437	0.618	0.118771	0.544333	0.183776	0.553	0.166159	0.448667	0.154422	0.790333	0.0959676	0.642333	0.0774991	0	0.108373	0.08	0.0815864
19.75	0.975667	0.0794075	0.811667	0.108363	0.813	0.0787288	0.976333	0.0787789	0.963	0.0861291	0.905667	0.0794201	0.524	0.0807892	0.619	0.115661	0.558	0.186418	0.571667	0.165701	0.475667	0.162832	0.778	0.0975238	0.639333	0.0798902	0	0.111266	0.0823333	0.0816952
20	0.966667	0.0811597	0.809	0.109729	0.809667	0.0814221	0.972	0.0803672	0.965333	0.0865242	0.912	0.0807727	0.517333	0.0808771	0.632	0.113961	0.561	0.187162	0.579333	0.167142	0.475333	0.163267	0.771	0.0989624	0.637333	0.0811692	0	0.113421	0.0843333	0.0840066

## Sheet: Figure 1c
	Galactose	substrate	B. thetaiotaomicron	B. ovatus	B. finegoldii	B. cellulosilyticus	Arabinose	D. gadei	Bcaccae	Pgordonii	B. vulgatus	B. nordii	B. xylanisolvens	D. mossii	B. intestinalis	P. johnsoniae	B. dorei
0	0.20555	0.17015	0.1625	0.2054	0.28995	0.29675	-1.31575	0.26365	0.19075	0.29255	0.2012	0.2921	0.33285	0.3271	0.2811	0.34155	0.26545
0.016667	0.2156	0.1834	0.20175	0.21565	0.27025	0.3059	-1.2576	0.2752	0.23265	0.28675	0.2124	0.30245	0.34255	0.34155	0.33	0.3433	0.31325
0.033333	0.2968	0.2378	0.225	0.2515	0.33545	0.326	-1.19635	0.2983	0.29445	0.29925	0.2785	0.31885	0.4157	0.38635	0.35465	0.374	0.33885
0.05	0.2986	0.24375	0.2398	0.27675	0.3369	0.3436	-1.1985	0.31205	0.293	0.31465	0.3177	0.32885	0.4186	0.43925	0.3574	0.41755	0.34175
0.066667	0.30015	0.25185	0.2523	0.324	0.33655	0.38865	-1.1938	0.351	0.29755	0.33795	0.30535	0.33895	0.41	0.4265	0.36445	0.44505	0.34715
0.083333	0.30675	0.26845	0.29195	0.31185	0.34105	0.37585	-1.1796	0.3591	0.306	0.36835	0.3044	0.3776	0.4089	0.41345	0.3991	0.4235	0.37695
0.1	0.33695	0.29965	0.27455	0.28925	0.3662	0.34665	-1.15595	0.32515	0.3356	0.3405	0.30075	0.37155	0.4296	0.40525	0.39705	0.40675	0.3776
0.116667	0.3164	0.2604	0.23325	0.2664	0.3589	0.3236	-1.21095	0.2984	0.30105	0.31385	0.3211	0.3363	0.43055	0.41395	0.3588	0.3934	0.3387
0.133333	0.26925	0.2195	0.2064	0.2652	0.31675	0.323	-1.2593	0.2818	0.26445	0.29415	0.2896	0.31015	0.386	0.4111	0.3315	0.4121	0.3127
0.15	0.2398	0.1954	0.2051	0.2628	0.29095	0.33205	-1.28965	0.2993	0.2437	0.3079	0.2516	0.30365	0.3592	0.3706	0.32075	0.3873	0.3001
0.166667	0.23525	0.21125	0.21545	0.2236	0.2829	0.29905	-1.2833	0.26805	0.2515	0.30045	0.2299	0.31965	0.3501	0.34865	0.3429	0.35515	0.32645
0.183333	0.2586	0.2063	0.1827	0.2078	0.3067	0.2815	-1.2926	0.24545	0.2586	0.2664	0.2359	0.2887	0.37885	0.34135	0.31755	0.34065	0.2989
0.2	0.23175	0.17565	0.1647	0.20075	0.28415	0.2724	-1.3303	0.237	0.22895	0.25565	0.25545	0.2708	0.36205	0.37105	0.29675	0.3503	0.2775
0.216667	0.21125	0.16505	0.15975	0.23345	0.26415	0.3032	-1.34535	0.25585	0.2188	0.2571	0.22895	0.26515	0.3388	0.3586	0.28995	0.3713	0.2692
0.233333	0.20445	0.1636	0.18975	0.221	0.2584	0.29685	-1.35035	0.2699	0.2156	0.28895	0.21355	0.29005	0.33085	0.33605	0.31015	0.3457	0.2854
0.25	0.23185	0.1963	0.1884	0.19945	0.2769	0.27605	-1.31815	0.2451	0.24815	0.2668	0.211	0.297	0.34265	0.3275	0.3247	0.3322	0.30375
0.266667	0.2401	0.1801	0.1656	0.19745	0.2931	0.2717	-1.34025	0.23735	0.23905	0.2519	0.24415	0.27155	0.3682	0.3452	0.29995	0.329	0.2775
0.283333	0.22325	0.16825	0.1665	0.2153	0.273	0.28765	-1.3586	0.2448	0.2261	0.25035	0.2482	0.2662	0.3474	0.37295	0.29625	0.36335	0.27095
0.3	0.228	0.174	0.18485	0.2507	0.2718	0.3291	-1.3507	0.29015	0.23155	0.28215	0.23475	0.27835	0.33955	0.3554	0.30525	0.37	0.2765
0.316667	0.24485	0.2075	0.22335	0.2388	0.2785	0.31195	-1.3223	0.28855	0.2525	0.2994	0.2355	0.32095	0.34435	0.3492	0.34805	0.3543	0.3194
0.333333	0.2925	0.24025	0.2078	0.23405	0.3195	0.30335	-1.29095	0.27645	0.28935	0.2831	0.2525	0.31	0.37995	0.35245	0.34175	0.3533	0.313
0.35	0.2803	0.22025	0.1979	0.23315	0.3128	0.30175	-1.31925	0.272	0.2634	0.27485	0.29015	0.2977	0.3822	0.3849	0.3235	0.36275	0.2939
0.366667	0.2551	0.2036	0.19115	0.25935	0.2907	0.3219	-1.343	0.27875	0.24765	0.27125	0.26425	0.2925	0.3537	0.379	0.3127	0.39	0.2814
0.383333	0.24115	0.19225	0.2084	0.2531	0.2793	0.32095	-1.3638	0.29455	0.2384	0.3002	0.23975	0.30425	0.33995	0.34765	0.3206	0.3639	0.2848
0.4	0.2504	0.2186	0.20975	0.22085	0.2865	0.2909	-1.34115	0.26245	0.2609	0.27755	0.22975	0.31525	0.3416	0.3348	0.33755	0.34075	0.30525
0.416667	0.26175	0.19925	0.18075	0.2075	0.3056	0.2796	-1.3635	0.2459	0.2544	0.25405	0.2491	0.2835	0.3679	0.33935	0.3084	0.3322	0.27635
0.433333	0.2295	0.1735	0.1681	0.2108	0.27675	0.27795	-1.3986	0.2402	0.22795	0.24645	0.25515	0.2672	0.342	0.36565	0.2916	0.35125	0.25945
0.45	0.21715	0.1621	0.1694	0.2407	0.26215	0.31035	-1.41525	0.2705	0.2196	0.2573	0.22975	0.26465	0.3229	0.34135	0.28735	0.359	0.2544
0.466667	0.21175	0.17185	0.20225	0.21895	0.2563	0.28995	-1.41035	0.26515	0.22355	0.2772	0.2185	0.2987	0.31675	0.32305	0.31815	0.33315	0.2816
0.483333	0.2461	0.1968	0.1846	0.19915	0.2866	0.27215	-1.3829	0.2423	0.2538	0.25175	0.21745	0.28475	0.33995	0.31925	0.31345	0.32205	0.28045
0.5	0.23625	0.17295	0.1647	0.19645	0.2857	0.2658	-1.41475	0.23525	0.2331	0.23785	0.25095	0.26525	0.3482	0.34135	0.2914	0.3224	0.25645
0.516667	0.2173	0.159	0.1596	0.22125	0.26215	0.2874	-1.43845	0.24295	0.21725	0.23585	0.2369	0.25745	0.3243	0.3502	0.2836	0.3555	0.2461
0.533333	0.2118	0.15585	0.1793	0.2332	0.2543	0.30445	-1.44405	0.27445	0.21505	0.26675	0.2168	0.27145	0.31175	0.3247	0.29135	0.3383	0.25005
0.55	0.2215	0.1844	0.20045	0.20845	0.2621	0.27965	-1.4166	0.2533	0.23635	0.26265	0.2129	0.2973	0.31435	0.31725	0.32275	0.3213	0.28185
0.566667	0.2509	0.1885	0.17415	0.20055	0.2929	0.2689	-1.41665	0.2392	0.2499	0.24205	0.2293	0.27395	0.34835	0.31805	0.30205	0.31525	0.2609
0.583333	0.22945	0.1656	0.1656	0.20155	0.27325	0.2682	-1.4462	0.2358	0.22545	0.2336	0.25205	0.25875	0.33235	0.3525	0.28635	0.33255	0.2417
0.6	0.2159	0.158	0.1629	0.23685	0.2592	0.3031	-1.46195	0.2601	0.218	0.2433	0.2294	0.2572	0.31185	0.334	0.2823	0.35295	0.2373
0.616667	0.21295	0.1654	0.19775	0.2233	0.2558	0.2939	-1.462	0.27215	0.22	0.273	0.21895	0.28765	0.3058	0.315	0.30705	0.32705	0.26245
0.633333	0.24255	0.2001	0.1917	0.20495	0.28015	0.27275	-1.42655	0.2494	0.25615	0.25005	0.21845	0.28835	0.3268	0.3112	0.31565	0.31585	0.2742
0.65	0.2484	0.1805	0.17115	0.2002	0.29005	0.26815	-1.45175	0.24025	0.2427	0.23415	0.252	0.2668	0.345	0.32805	0.29185	0.3136	0.2479
0.666667	0.22425	0.16415	0.166	0.2198	0.26815	0.28215	-1.474	0.24225	0.22475	0.2306	0.2473	0.25965	0.3199	0.3482	0.2833	0.34675	0.2392
0.683333	0.21765	0.16155	0.17695	0.24085	0.2586	0.30725	-1.48445	0.27775	0.2191	0.25755	0.2279	0.26625	0.30825	0.3213	0.2853	0.34185	0.23955
0.7	0.2224	0.18455	0.20555	0.21695	0.25945	0.28575	-1.463	0.2612	0.2353	0.2653	0.22115	0.29935	0.3076	0.31245	0.3207	0.3198	0.2722
0.716667	0.2597	0.199	0.1831	0.2079	0.2965	0.27075	-1.4468	0.2443	0.25815	0.23875	0.23115	0.27825	0.33895	0.30975	0.3051	0.31575	0.25825
0.733333	0.2397	0.17295	0.1709	0.20475	0.2803	0.26865	-1.4792	0.239	0.23525	0.23295	0.26115	0.26075	0.33065	0.3431	0.2847	0.3234	0.2361
0.75	0.22365	0.1655	0.16725	0.2385	0.26275	0.29935	-1.4935	0.25855	0.22285	0.23595	0.2398	0.25845	0.3094	0.33545	0.28005	0.351	0.2329
0.766667	0.22005	0.1665	0.1964	0.2364	0.25865	0.3023	-1.49935	0.2808	0.2223	0.2691	0.22375	0.28065	0.3036	0.3135	0.2994	0.3289	0.2473
0.783333	0.2443	0.2025	0.2017	0.21325	0.2732	0.2792	-1.46525	0.2566	0.25555	0.25165	0.22355	0.29585	0.3137	0.3077	0.31765	0.31615	0.26975
0.8	0.2601	0.1911	0.17725	0.20825	0.2961	0.2697	-1.4822	0.2427	0.25245	0.2365	0.25065	0.26945	0.3405	0.31765	0.2919	0.31225	0.2429
0.816667	0.2331	0.17115	0.16915	0.21775	0.27175	0.27775	-1.5076	0.2442	0.2321	0.23065	0.25755	0.26175	0.3182	0.3444	0.28195	0.3382	0.2307
0.833333	0.2269	0.16665	0.1749	0.24845	0.26085	0.31355	-1.5185	0.27705	0.22485	0.2511	0.2354	0.2627	0.30155	0.32195	0.2819	0.3436	0.22685
0.85	0.22465	0.18215	0.21015	0.22685	0.25855	0.2925	-1.5112	0.2736	0.2362	0.2664	0.22665	0.2974	0.29695	0.30915	0.31675	0.3193	0.25865
0.866667	0.26225	0.20785	0.19175	0.21275	0.29335	0.2762	-1.4842	0.2519	0.26695	0.24155	0.2309	0.28295	0.32655	0.3035	0.3081	0.31075	0.2567
0.883333	0.2499	0.1821	0.17855	0.2106	0.2871	0.27105	-1.51515	0.2469	0.2448	0.23085	0.26795	0.264	0.33315	0.33155	0.2863	0.3142	0.2333
0.9	0.23125	0.1702	0.1737	0.23905	0.26505	0.2955	-1.53385	0.2578	0.23065	0.2281	0.24865	0.2583	0.3052	0.3353	0.27945	0.3498	0.22495
0.916667	0.22655	0.16645	0.19345	0.24585	0.2579	0.30795	-1.54035	0.28515	0.2299	0.2669	0.2309	0.2747	0.2957	0.3107	0.2914	0.32835	0.2337
0.933333	0.24125	0.20115	0.2111	0.2199	0.2703	0.28385	-1.511	0.2626	0.255	0.2545	0.22705	0.2979	0.30035	0.3037	0.3192	0.31325	0.26345
0.95	0.26655	0.20205	0.184	0.2131	0.29915	0.2731	-1.51435	0.249	0.26195	0.23215	0.24705	0.27355	0.33225	0.309	0.2946	0.30745	0.23835
0.966667	0.24225	0.17725	0.17475	0.21685	0.27805	0.27455	-1.5428	0.2472	0.23975	0.2269	0.267	0.2607	0.3137	0.3401	0.27965	0.32835	0.2237
0.983333	0.23165	0.17085	0.1748	0.25215	0.26215	0.3102	-1.55625	0.2767	0.23095	0.24015	0.24055	0.25895	0.29745	0.3193	0.278	0.34495	0.22005
1	0.2277	0.18025	0.21205	0.23595	0.2596	0.2971	-1.554	0.282	0.23405	0.26465	0.2308	0.29035	0.29135	0.3034	0.3069	0.32025	0.2464
1.01667	0.26135	0.2136	0.20155	0.21995	0.28655	0.2761	-1.5222	0.2559	0.27095	0.23895	0.22805	0.28645	0.31195	0.3009	0.31005	0.30875	0.25095
1.03333	0.26125	0.19005	0.1794	0.21525	0.2928	0.2712	-1.5517	0.2485	0.25495	0.22665	0.26485	0.2648	0.32675	0.31955	0.2866	0.30785	0.22725
1.05	0.23895	0.17745	0.17165	0.23495	0.26955	0.28905	-1.57225	0.2538	0.23725	0.22365	0.2564	0.25755	0.30335	0.3328	0.2789	0.34175	0.21995
1.06667	0.2328	0.17505	0.1889	0.25385	0.2604	0.313	-1.58065	0.2888	0.2316	0.2532	0.23485	0.2669	0.2925	0.3077	0.2846	0.3274	0.21975
1.08333	0.23875	0.20125	0.21625	0.22835	0.26585	0.2871	-1.56005	0.27185	0.25165	0.2545	0.2302	0.29805	0.2886	0.2995	0.3175	0.30795	0.25395
1.1	0.27425	0.21145	0.19315	0.21975	0.29995	0.2726	-1.54815	0.25525	0.27115	0.2318	0.24435	0.27655	0.3239	0.29735	0.2966	0.3021	0.237
1.11667	0.2528	0.18625	0.1801	0.2179	0.282	0.2709	-1.58065	0.25125	0.24645	0.2244	0.27255	0.26115	0.3091	0.331	0.2812	0.31785	0.2175
1.13333	0.2375	0.1762	0.17745	0.2545	0.26705	0.3027	-1.59555	0.27225	0.2364	0.23275	0.2482	0.25615	0.29005	0.3172	0.27715	0.34235	0.2106
1.15	0.2336	0.17955	0.209	0.2452	0.26435	0.3031	-1.59925	0.2887	0.23665	0.26175	0.23425	0.28425	0.28345	0.29765	0.297	0.3162	0.2316
1.16667	0.2599	0.2185	0.21035	0.2249	0.28245	0.27945	-1.56595	0.26375	0.27125	0.24145	0.23555	0.29165	0.29825	0.2928	0.30945	0.3027	0.2474
1.18333	0.2719	0.20175	0.18745	0.22105	0.2997	0.2721	-1.58525	0.2548	0.2641	0.22575	0.2651	0.26695	0.3204	0.3081	0.28735	0.3024	0.2216
1.2	0.24795	0.1822	0.1801	0.23425	0.2762	0.2817	-1.61005	0.25475	0.24405	0.22095	0.268	0.2594	0.2969	0.32945	0.27735	0.3324	0.20985
1.21667	0.23555	0.17935	0.1876	0.26155	0.2649	0.3119	-1.61845	0.28755	0.23875	0.24485	0.24485	0.26105	0.2808	0.30235	0.27825	0.32985	0.20705
1.23333	0.2386	0.19845	0.2215	0.23785	0.2654	0.28745	-1.60865	0.27835	0.24955	0.2584	0.2378	0.2961	0.28065	0.29315	0.31255	0.30605	0.2418
1.25	0.2781	0.21925	0.2	0.2237	0.302	0.27425	-1.5867	0.25945	0.27715	0.23035	0.2451	0.2788	0.3104	0.28925	0.29875	0.3023	0.23045
1.26667	0.2645	0.1935	0.1874	0.22265	0.2906	0.27165	-1.61745	0.2551	0.25435	0.21965	0.2795	0.2624	0.30855	0.3212	0.27905	0.3082	0.21065
1.28333	0.24535	0.18215	0.1816	0.25195	0.2686	0.29735	-1.63425	0.26865	0.2434	0.2221	0.25975	0.2579	0.2844	0.3157	0.2736	0.33625	0.2048
1.3	0.24	0.18195	0.2076	0.25615	0.26655	0.3042	-1.64055	0.2946	0.2408	0.2573	0.24445	0.27735	0.2781	0.29295	0.2891	0.31575	0.2169
1.31667	0.25845	0.21745	0.21895	0.23155	0.2809	0.28055	-1.6106	0.27225	0.27085	0.242	0.24235	0.29425	0.28655	0.2867	0.3111	0.30215	0.23955
1.33333	0.28285	0.2119	0.1961	0.2246	0.305	0.27175	-1.6155	0.2582	0.2723	0.22415	0.26335	0.26955	0.3157	0.2966	0.2856	0.2955	0.2154
1.35	0.2567	0.1886	0.18625	0.23215	0.28205	0.27285	-1.6443	0.25565	0.24965	0.21695	0.2782	0.2588	0.29375	0.3243	0.27695	0.3197	0.20445
1.36667	0.24815	0.1839	0.18715	0.26655	0.26985	0.30975	-1.65715	0.2873	0.2411	0.2328	0.2565	0.25835	0.2764	0.3033	0.27405	0.32915	0.2015
1.38333	0.2455	0.19735	0.2269	0.24675	0.2673	0.28855	-1.65455	0.28625	0.24875	0.2543	0.2452	0.2925	0.273	0.28585	0.30175	0.30355	0.22655
1.4	0.26035	0.20935	0.14395	0.1693	0.2692	0.10675	-1.67665	0.05775	0.211	0.2023	0.21345	0.2644	0.26825	0.2482	0.24105	0.2659	0.16985
1.41667	-0.69665	-0.6659	-1.16765	-1.10855	-0.26895	-1.58255	-3.06285	-1.75515	-1.1062	-0.46285	-0.72445	-0.3506	-0.40925	-0.5225	-0.8907	-0.43135	-0.7812
1.43333	-3.3037	-3.24505	-3.2061	-3.2879	-2.17955	-3.2964	-5.79055	-3.41635	-3.2102	-2.5871	-3.0316	-2.48615	-2.53995	-2.6452	-2.96155	-2.5178	-2.8476
1.45	-3.8256	-3.9138	-2.9092	-3.08665	-2.72845	-2.1036	-6.0607	-2.3274	-3.00425	-3.07625	-3.2531	-3.0966	-2.9387	-2.82795	-2.73195	-2.89305	-2.8298
1.46667	-0.7416	-0.85215	-0.3417	-0.102	-0.4097	1.60545	-3.17385	1.15325	-0.19115	-0.5674	-0.6174	-0.79345	-0.45355	-0.0821	0.278	-0.3037	0.23735
1.48333	4.0602	4.12845	2.77415	3.7245	3.5772	5.4965	1.00325	4.9502	3.48225	3.45525	3.18295	2.93365	3.44435	3.82995	4.1132	3.578	4.52
1.5	6.99295	8.1473	4.9055	5.6676	6.92885	6.06375	2.82245	5.72165	5.20545	6.2483	5.7125	5.8981	6.065	6.3324	6.11755	6.26445	6.7822
1.51667	3.5335	5.20645	5.01345	4.3273	6.63065	4.0958	0.31375	3.8713	3.5883	4.8589	4.65335	5.35025	4.7609	4.7859	4.418	5.04665	4.82725
1.53333	0.78625	2.77835	5.0202	3.33095	5.11145	3.4833	-1.35055	3.37765	2.2783	3.08745	3.57865	4.0397	3.11505	3.17265	3.00555	3.3625	3.14995
1.55	-0.12185	2.32965	7.0331	4.007	5.0259	5.33725	-1.7867	5.80735	2.3492	2.61615	4.0237	4.11525	3.15375	3.7138	3.02855	3.14335	3.1081
1.56667	-0.27905	2.4451	15.5137	7.0087	7.90035	9.71525	-1.7962	11.0332	4.02785	3.5958	6.29425	6.51835	6.23705	7.83525	4.93685	4.7611	5.9515
1.58333	-0.1955	2.9137	30.8107	12.7765	15.0355	17.6089	-1.63055	16.9184	7.4096	5.49725	9.7798	11.9346	13.5847	15.761	9.59035	8.50005	14.0269
1.6	-0.0441	3.68215	42.1815	21.3228	25.2704	31.0904	-1.4429	23.5383	11.6303	7.919	14.3734	20.0102	24.3293	25.9837	16.6596	14.1649	28.456
1.61667	0.09435	4.53155	48.1728	29.5319	34.1246	49.3386	-1.26455	30.1837	15.4231	10.918	18.8538	27.1548	34.0591	35.3722	23.4718	19.7523	47.5144
1.63333	0.22305	5.3711	63.1171	44.1269	43.4664	87.9346	-1.1425	44.5496	21.578	14.9933	25.3045	34.0775	44.8924	46.2308	33.6726	26.328	74.725
1.65	0.21365	6.6777	112.487	80.0511	70.9413	145.96	-1.16625	68.0679	33.6333	21.7338	41.3997	59.1317	75.7346	76.6188	62.5224	45.785	129.127
1.66667	0.1269	8.06855	137.204	87.2813	96.954	131.211	-1.29685	62.7752	34.0635	25.0708	45.6889	83.5845	96.8069	93.9652	73.3134	59.7567	140.01
1.68333	0.03715	8.7317	104.822	63.0537	79.814	89.7644	-1.4123	47.078	25.3526	21.8244	34.3159	66.9792	76.9628	72.4463	53.6594	46.2538	98.1893
1.7	0.0467	9.1863	85.1821	52.7286	63.1236	74.2556	-1.3787	42.1987	22.5892	20.4444	32.7684	49.7272	61.0596	57.4622	42.5307	36.2441	73.4886
1.71667	0.35985	10.8151	99.187	71.7591	67.3995	78.7156	-0.9872	45.0031	29.9701	30.0604	52.5179	55.2602	63.3302	55.9637	48.5746	42.2851	73.3386
1.73333	1.08455	15.7505	111.194	102.031	87.6681	79.0424	-0.1964	44.595	37.4323	42.2311	69.9827	70.55	68.9733	57.3338	55.9589	52.5759	74.9846
1.75	2.05355	28.7464	126.148	128.859	102.577	82.8801	0.85525	45.0048	42.5796	50.7662	83.0779	83.2942	64.6911	55.4624	62.5425	58.3487	67.6136
1.76667	3.2624	51.5236	164.507	159.686	109.478	98.524	2.2683	53.1811	56.1804	69.5314	111.48	115.001	61.9802	64.5815	80.42	75.5794	62.8954
1.78333	4.8126	73.0269	203.932	195.854	118.631	114.272	3.89975	65.6047	77.7473	92.9402	140.825	156.844	69.1809	90.301	100.883	100.159	64.0961
1.8	5.64875	83.0218	229.466	215.912	131.241	121.644	4.41755	74.5014	97.0051	111.6	158.721	190.264	81.6328	115.883	114.479	122.21	70.9387
1.81667	5.24645	80.8808	234.73	207.186	130.885	118.325	3.8197	77.9626	108.913	124.111	161.339	204.03	91.4332	130.501	116.514	138.508	76.4407
1.83333	4.4115	71.5362	218.247	183.398	119.236	105.282	2.8742	76.8094	111.646	126.428	146.037	196.452	95.3256	140.215	107.845	143.958	70.9946
1.85	3.50805	58.677	186.115	153.404	105.371	86.7501	1.879	70.6209	105.166	116.31	121.147	172.356	92.4212	142.356	92.1898	136.382	59.5487
1.86667	2.6846	45.1841	147.881	123.175	90.8608	68.1837	0.94485	61.1565	91.4837	98.6071	94.2392	139.701	83.4093	132.079	73.931	118.689	47.7206
1.88333	1.9644	33.6008	113.078	97.6527	75.0966	53.1036	0.20405	51.57	75.1953	78.9406	70.5367	107.525	70.2896	112.987	57.9153	97.1946	37.9576
1.9	1.45965	24.9586	87.4135	80.5203	61.2749	42.4098	-0.27785	43.6315	60.8233	62.2784	53.3815	80.8875	57.5714	91.898	46.1761	77.3152	30.8155
1.91667	1.1184	18.9135	72.6546	68.9661	51.8156	34.6922	-0.5952	36.5468	48.4532	50.13	43.4712	61.3513	47.27	74.4002	39.4284	62.0763	27.3162
1.93333	0.9224	14.8736	66.7499	62.9564	48.6333	30.0885	-0.7798	30.1273	38.348	42.5726	40.1223	47.5827	39.4507	61.096	37.885	52.0183	28.5898
1.95	0.7723	12.0746	65.1696	60.1503	49.375	27.6403	-0.9706	24.9255	30.4934	39.336	40.5451	38.7723	33.4136	50.7234	39.4014	45.932	32.6897
1.96667	0.64385	10.1318	63.5386	57.4141	49.8147	25.7773	-1.1341	20.6718	24.4789	37.6388	41.0085	32.8964	28.4865	42.321	40.7975	41.7856	36.2169
1.98333	0.56855	8.73915	59.6139	52.8817	48.3967	23.4685	-1.25585	17.1613	19.6794	35.3805	39.681	28.196	24.4028	35.4459	40.2131	36.9802	37.475
2	0.52605	7.80055	53.3162	46.2915	45.0008	20.535	-1.3283	14.3783	16.0297	31.5866	36.2929	23.9868	20.7899	29.8666	37.3475	31.3912	36.0455
2.01667	0.52635	7.07695	45.7163	39.0269	40.2808	17.6236	-1.3827	12.5733	13.3979	26.8809	31.5192	20.141	17.8067	25.4401	32.7994	26.0938	32.3413
2.03333	0.477	6.3994	38.4257	32.2726	35.1901	15.0982	-1.4633	11.6649	11.5089	22.2415	26.4401	17.1471	15.3697	22.2194	28.1193	21.6912	27.9057
2.05	0.4435	5.8591	32.4231	26.932	30.9809	13.227	-1.51135	11.4382	10.4108	18.277	21.8405	15.0881	13.6662	19.9485	24.2714	18.394	23.8802
2.06667	0.43335	5.465	28.1271	22.9249	27.9703	11.8547	-1.53465	11.5639	9.8924	15.2825	18.3782	13.9316	12.6476	18.5751	21.5805	16.0395	20.729
2.08333	0.456	5.22755	25.1236	20.0998	25.9279	10.9121	-1.5132	11.7907	9.76785	13.0136	15.9419	13.3124	12.1062	17.8179	19.7624	14.5754	18.3749
2.1	0.461	4.97915	23.1933	18.3162	24.5887	10.4504	-1.5378	12.3103	9.7738	11.4661	14.3689	12.9795	11.8872	17.4803	18.486	13.6944	16.6698
2.11667	0.42215	4.78315	22.2948	17.3908	23.7267	10.471	-1.5683	12.9199	9.8956	10.4985	13.4253	13.1741	11.8509	17.4634	17.805	13.3709	15.682
2.13333	0.4024	4.6791	21.9123	16.938	23.1887	10.8502	-1.5833	13.3575	10.0455	9.9726	12.877	13.8455	12.0268	17.3507	17.5108	13.3614	15.0991
2.15	0.39225	4.6409	21.6136	16.2991	22.6183	11.0947	-1.5734	13.3294	10.1217	9.6285	12.5526	14.6473	12.1967	17.1026	17.4078	13.5045	14.718
2.16667	0.4235	4.607	21.0374	15.6113	22.0156	11.3472	-1.54815	13.0038	10.1488	9.302	12.2438	14.9956	12.2953	16.7267	17.1447	13.7748	14.2867
2.18333	0.40455	4.4647	20.9309	15.458	21.3911	12.1942	-1.587	12.7294	10.1362	9.11935	12.0465	15.034	12.2383	16.4393	17.0514	14.1472	14.0421
2.2	0.3929	4.30255	21.7934	16.5328	21.4646	13.8374	-1.6151	12.7833	10.465	9.0382	11.8828	15.1653	12.2568	16.3049	17.5766	14.7673	14.2537
2.21667	0.3904	4.1431	22.8191	17.8142	22.2578	14.9091	-1.59415	13.1975	10.8956	9.0695	11.8348	15.4405	12.4606	16.4113	18.4594	15.2564	14.7637
2.23333	0.4087	4.03795	22.8402	17.8454	23.0737	14.4613	-1.4677	13.7599	10.9449	8.98465	11.7005	15.308	12.5953	16.5751	18.8465	15.1859	15.1495
2.25	0.43005	3.89445	21.9297	16.8914	23.4876	13.249	-1.32885	14.5004	10.6242	8.86715	11.4402	14.5428	12.6252	16.6352	18.3691	14.5848	15.1012
2.26667	0.39865	3.7377	21.0729	15.9107	23.2385	12.2111	-1.2655	15.0114	10.2583	8.75635	11.0918	13.7477	12.4273	16.5546	17.7634	13.9373	14.7922
2.28333	0.38005	3.61605	20.6273	15.5699	22.7947	11.6805	-1.2697	15.0277	10.027	8.69735	10.6479	13.1808	12.105	16.0627	17.4055	13.4659	14.3549
2.3	0.3732	3.529	20.6419	15.4948	22.4462	11.2666	-1.3179	14.4151	9.86065	8.70505	10.3513	12.8844	11.6677	15.3903	17.3725	13.1768	14.0382
2.31667	0.4038	3.4773	20.5922	15.3871	22.212	10.8988	-1.36215	13.3707	9.7295	8.6369	10.2244	12.507	11.2416	14.7569	17.2826	13.0424	13.7913
2.33333	0.4001	3.34955	20.3423	15.0333	21.6886	10.545	-1.46765	12.2714	9.40105	8.53975	10.2254	12.0308	10.824	14.3747	17.0236	12.816	13.5937
2.35	0.37505	3.23685	19.6894	14.4283	20.7251	10.2173	-1.55815	11.2605	9.0306	8.3412	10.0032	11.5044	10.3191	13.9526	16.6343	12.4209	13.3146
2.36667	0.36585	3.14865	18.8083	13.7259	19.5451	9.9538	-1.619	10.5822	8.7493	8.1288	9.6387	10.9788	9.73685	13.237	16.1817	11.7017	12.8378
2.38333	0.36985	3.1184	18.1925	13.159	18.5639	9.63135	-1.6344	10.3513	8.67145	7.89345	9.39325	10.5983	9.20095	12.5276	15.9102	11.0417	12.3884
2.4	0.39535	3.0776	17.8525	12.982	18.3412	9.32755	-1.64665	10.8939	8.7476	7.7314	9.3757	10.3371	8.9709	12.1718	15.7205	10.6777	12.0437
2.41667	0.36835	2.9968	17.8219	12.9866	19.0199	9.07935	-1.68415	12.0547	8.80705	7.67695	9.51945	10.3157	9.05845	12.5451	15.7665	10.6209	12.1494
2.43333	0.35125	2.94	17.9929	13.0845	20.7545	8.99625	-1.6266	13.4055	8.87865	7.686	9.6062	10.4547	9.69105	13.7102	15.9626	10.7583	12.8345
2.45	0.3561	2.91895	18.8115	13.1289	22.97	8.9365	-1.35355	14.6027	8.98165	7.73725	9.8183	10.7142	10.7824	15.5272	16.2594	10.8616	13.9947
2.46667	0.4198	3.03155	21.2702	13.7553	25.0367	9.2407	-0.7388	15.8096	9.3994	7.7505	10.4596	11.0465	12.0834	17.4479	16.7967	11.0884	15.3428
2.48333	0.50795	3.3637	27.5326	16.222	27.3548	11.1035	-0.06955	18.187	10.4729	8.37745	12.1825	12.3667	14.0226	19.7923	18.9344	12.2348	17.3587
2.5	0.58575	4.14705	41.1539	22.1296	32.3815	17.3826	0.34135	23.7405	12.8794	11.1173	15.5923	17.5754	18.8386	24.9889	26.063	16.8774	22.009
2.51667	0.66005	5.2299	61.1239	33.2061	43.2281	29.8358	0.3874	33.6506	17.4211	18.1264	21.526	30.4299	29.3064	35.2469	40.3534	28.0588	31.0075
2.53333	0.70795	6.1628	73.5453	44.7983	54.2928	40.3071	0.17495	41.8856	23.5341	28.3083	29.441	45.2608	40.5012	44.8229	53.8483	40.7937	42.2293
2.55	0.74785	6.5028	75.2601	49.4757	59.5404	43.3931	-0.14985	44.5371	27.3235	34.9229	34.5607	51.8067	46.1356	49.3714	58.7578	46.7896	49.2216
2.56667	0.68015	6.08545	71.1933	47.844	60.564	41.0909	-0.56525	43.1596	26.4171	35.057	34.3755	51.5634	46.8126	50.724	57.0966	46.3535	49.0288
2.58333	0.58315	5.3083	63.7214	42.3448	58.4582	35.2226	-0.9278	38.6125	22.401	30.3585	29.9253	46.9948	43.4468	48.8404	51.0172	41.2752	43.3471
2.6	0.50395	4.51995	54.5718	34.796	53.4984	27.6675	-1.20745	31.9965	17.8422	23.8937	24.0963	39.4912	36.8171	43.0885	42.5557	33.3053	35.7487
2.61667	0.4721	3.96955	45.3592	27.7039	46.4247	21.0941	-1.3645	25.5848	14.5769	18.1345	19.3065	31.2139	29.5582	35.6517	34.4294	25.9035	29.1271
2.63333	0.4569	3.6082	37.9666	22.9061	39.5176	16.8602	-1.49945	21.2849	12.6402	14.4134	16.4157	24.5789	23.9999	29.5492	28.5113	20.8655	24.4315
2.65	0.4077	3.5145	33.3287	20.2448	34.1927	14.4372	-1.6138	18.8527	11.6033	12.3894	14.9235	20.5847	20.2753	25.5746	25.3402	18.1516	21.7095
2.66667	0.3832	3.62295	30.381	18.8369	30.7086	13.0396	-1.68445	17.4501	11.0665	11.4258	14.0641	18.3596	18.021	22.9178	23.7993	16.7624	20.1284
2.68333	0.3736	3.71435	28.0741	17.5643	28.2434	11.7858	-1.7197	16.1608	10.6387	10.8348	13.407	16.9495	16.4461	21.0497	22.7284	15.7292	19.0508
2.7	0.40355	3.64285	25.6225	16.3178	26.2431	10.6197	-1.71135	14.8206	10.2368	10.1083	12.6748	15.4061	15.1355	19.3947	21.1536	14.5758	17.7903
2.71667	0.3862	3.3518	23.6142	15.2871	24.2979	9.67205	-1.75605	13.7823	9.77985	9.362	12.0426	13.8687	13.8865	18.0039	19.4098	13.3466	16.5307
2.73333	0.36045	3.04585	22.577	14.8309	22.7509	9.08965	-1.788	13.2608	9.5863	8.7666	11.5131	12.7746	12.9475	16.9291	18.1422	12.5229	15.7232
2.75	0.352	2.79555	22.6518	14.9962	21.9526	8.8333	-1.80695	13.3462	9.7484	8.5056	11.3473	12.4238	12.579	16.4245	17.5832	12.1898	15.5301
2.76667	0.36415	2.65705	23.3548	15.4223	21.8571	8.7248	-1.79	13.6776	10.114	8.37055	11.4843	12.7929	12.684	16.6634	17.5657	12.3837	15.7936
2.78333	0.39425	2.53705	23.6595	15.6848	22.243	8.72535	-1.78115	14.0881	10.2576	8.26595	11.6353	13.3346	13.0355	17.3464	17.4478	12.6831	15.9012
2.8	0.37	2.4181	23.2826	15.4185	22.4446	8.68565	-1.8155	14.3709	9.92855	8.1122	11.5489	13.6459	13.1036	17.9831	17.1441	12.7168	15.7196
2.81667	0.35865	2.3458	22.2856	14.8242	22.4185	8.60425	-1.8309	14.5339	9.38995	7.90555	11.1321	13.4162	12.853	17.9902	16.6587	12.312	15.2627
2.83333	0.35735	2.31155	21.1382	13.9718	22.3312	8.33085	-1.83135	14.5698	8.8532	7.6977	10.7059	12.7417	12.4339	17.5789	16.1763	11.5436	14.8081
2.85	0.3906	2.31625	19.9066	13.2402	22.5311	8.03035	-1.79015	14.435	8.4967	7.39855	10.3852	11.7108	12.1484	17.1705	15.6253	10.786	14.4573
2.86667	0.39455	2.2442	18.9073	12.7572	22.931	7.8413	-1.8105	14.1713	8.1508	7.1626	10.25	10.7081	12.078	17.1389	15.0673	10.1638	14.2744
2.88333	0.3655	2.17	18.3191	12.5331	23.1182	7.77195	-1.8415	13.69	7.904	7.01035	10.1203	10.0181	12.0603	17.292	14.6929	9.7928	14.2601
2.9	0.3516	2.11645	18.1296	12.5535	22.8499	7.77005	-1.8599	13.1546	7.83045	6.9958	10.0364	9.6437	12.0035	17.1747	14.5306	9.4986	14.19
2.91667	0.3579	2.10125	18.3172	12.7119	22.0174	7.6983	-1.8533	12.5885	8.0068	7.005	10.1131	9.55185	11.7921	16.7528	14.6324	9.39105	14.0029
2.93333	0.39625	2.0809	18.5206	13.1124	20.931	7.6878	-1.8347	12.2614	8.38645	7.04585	10.3421	9.5183	11.6285	16.2019	14.7354	9.54745	13.5132
2.95	0.37725	2.0118	18.7128	13.5405	19.66	7.7293	-1.86745	12.195	8.6877	7.1906	10.6448	9.60865	11.5725	15.9862	14.9217	9.967	13.0428
2.96667	0.359	1.9811	18.7445	13.8578	18.6474	7.83375	-1.884	12.4268	8.82385	7.402	10.7287	9.76895	11.8492	16.095	15.1488	10.5405	12.7055
2.98333	0.3568	1.98195	18.759	13.8554	18.0221	7.86085	-1.88975	13.1388	8.7801	7.62335	10.8101	10.0004	12.4185	16.5692	15.392	10.945	12.5142
3	0.38115	2.0829	18.8649	13.7934	17.8665	7.97645	-1.84995	14.2345	8.81105	7.6462	11.2682	10.269	13.1212	17.2534	15.5858	11.2045	12.3762
3.01667	0.40575	2.23085	19.4778	14.1108	18.2146	8.60675	-1.8461	15.4568	9.11205	7.62665	12.8101	10.7471	13.8135	17.9845	15.7528	11.4404	12.2976
3.03333	0.39765	2.55025	21.0988	15.0924	19.0631	10.2799	-1.86105	16.4036	9.9433	7.8116	15.9579	11.9563	14.334	18.6122	16.2555	12.1293	12.7174
3.05	0.41065	3.09495	23.6426	16.7493	20.5825	13.4473	-1.8596	17.1212	11.203	8.66565	20.5033	14.4122	15.0872	19.1406	17.2507	13.8343	13.9695
3.06667	0.4356	3.7924	26.5894	18.3923	22.4982	17.65	-1.84445	17.5862	12.3493	10.7576	25.3047	18.3959	16.4262	20.0179	18.778	17.227	16.2924
3.08333	0.49765	4.4517	28.7155	19.5159	24.3798	21.7522	-1.8089	17.9896	12.8621	14.241	28.7543	23.0181	18.3318	21.1084	20.2137	22.1829	19.1119
3.1	0.4985	4.7712	29.5398	19.7682	25.3728	24.387	-1.8377	18.3408	12.4487	18.1719	29.9374	26.8503	19.8841	21.8869	21.1548	27.0822	21.6282
3.11667	0.47685	4.72235	28.9571	19.2236	25.3108	24.8035	-1.8664	18.3416	11.5434	20.6178	28.4813	28.7048	20.3531	21.627	21.4561	29.6591	23.106
3.13333	0.4543	4.348	27.4068	18.0315	24.5319	22.9984	-1.88375	17.7742	10.5372	20.4414	25.5201	28.2499	19.6794	20.4762	21.2553	28.5739	23.2754
3.15	0.44625	3.8387	25.4945	16.6397	23.4734	19.9255	-1.8707	16.5569	9.76045	17.962	22.3151	25.92	18.4447	19.0361	20.7549	25.1253	22.3618
3.16667	0.44805	3.2762	23.784	15.6082	22.4899	16.9201	-1.87305	15.2762	9.291	14.9354	19.7686	22.6319	16.9105	17.7376	19.9616	21.2769	20.7274
3.18333	0.406	2.8405	22.8214	15.0973	21.5516	14.5976	-1.9095	14.2541	9.19475	12.5658	18.1133	19.5928	15.1626	16.7802	19.2126	18.1793	19.1292
3.2	0.37955	2.7057	22.4418	15.1401	20.9793	13.2235	-1.92205	13.6197	9.5579	11.1363	17.0325	17.201	14.0159	15.9802	18.69	15.9178	17.7986
3.21667	0.3716	3.00205	22.435	15.3844	20.7946	12.5239	-1.9219	13.1628	10.3301	10.4186	16.3035	15.5955	13.2371	15.4489	18.6251	14.366	16.8749
3.23333	0.4058	3.8417	22.2028	15.7634	20.9829	12.3715	-1.87915	12.7082	11.412	10.0493	15.6247	14.4428	12.7715	15.0938	18.7752	13.4407	16.1469
3.25	0.40245	4.96545	21.717	16.0475	21.1016	12.3491	-1.8981	12.2751	12.1994	9.9061	14.9968	13.6255	12.3809	14.859	18.8845	12.8627	15.5661
3.26667	0.37555	5.9173	21.1181	16.0434	20.8849	12.0689	-1.9192	11.8317	12.3359	9.78275	14.2517	12.9375	11.9408	14.5168	18.7078	12.4161	15.1199
3.28333	0.36455	6.19745	20.6089	15.7087	20.4221	11.3689	-1.93075	11.5102	11.8445	9.63675	13.5584	12.2253	11.5298	14.0719	18.1262	11.7579	14.7272
3.3	0.37185	5.75625	20.4429	15.2539	19.8711	10.339	-1.91745	11.2145	11.121	9.34925	13.0506	11.4887	11.1897	13.7393	17.3176	11.0389	14.4423
3.31667	0.4025	4.8514	20.7308	15.3765	19.4747	9.43015	-1.90465	11.0981	10.4781	9.07805	12.7553	10.7249	11.0448	13.5906	16.3561	10.4194	14.1701
3.33333	0.37865	3.90485	21.8717	16.4616	19.0935	8.8069	-1.9363	11.1365	9.89985	8.9427	12.6619	10.2363	10.9467	13.6624	15.6571	10.0087	14.1194
3.35	0.3599	3.27705	23.684	18.571	18.9007	8.51965	-1.9537	11.2353	9.37105	8.9281	12.5539	10.1006	10.9504	13.6679	15.3002	9.80535	14.2529
3.36667	0.3577	3.1532	25.6157	20.8173	18.8699	8.3336	-1.95635	11.2706	8.8331	8.99515	12.5261	10.3786	10.9593	13.6082	15.3029	9.73345	14.4345
3.38333	0.38505	3.83635	26.6898	22.235	19.0317	8.23885	-1.91355	11.2098	8.4621	8.99645	12.5706	10.9017	10.9142	13.4616	15.4997	9.91645	14.4146
3.4	0.39795	5.55365	26.6173	22.4065	19.4249	8.308	-1.9108	11.3973	8.34425	9.0732	12.7766	11.5574	10.8355	13.3383	15.8329	10.3357	14.1782
3.41667	0.37435	8.2768	25.9836	21.7449	20.2599	8.5771	-1.914	12.0362	8.7574	9.2709	13.0254	12.3923	10.8543	13.32	16.5052	11.0644	14.0942
3.43333	0.3669	11.1739	25.334	21.0238	21.7789	9.0114	-1.8984	13.1901	9.71685	9.63445	13.2825	13.366	11.2089	13.4272	17.458	11.8774	14.2821
3.45	0.37125	13.0201	24.8809	20.4549	23.4387	9.2924	-1.87335	14.3958	10.8107	9.95705	13.5258	14.3236	11.7014	13.7027	18.4441	12.573	14.687
3.46667	0.4106	13.0011	24.1244	19.9959	24.6345	9.322	-1.8433	15.3513	11.4885	10.0198	13.6067	14.7391	12.0458	13.9262	18.807	12.8735	14.8247
3.48333	0.39265	11.2468	23.109	19.2647	24.8768	9.0937	-1.88105	15.932	11.3374	9.7937	13.527	14.5098	11.8798	14.0121	18.4831	12.627	14.651
3.5	0.37515	8.89655	21.9494	18.2218	24.4221	8.83565	-1.9175	16.106	10.5436	9.36155	13.1664	13.7388	11.3447	13.7947	17.701	11.9701	14.2632
3.51667	0.37185	6.7966	20.9392	16.8932	23.6384	8.68325	-1.9389	15.9136	9.4562	8.9593	12.8172	12.7424	10.7423	13.4825	16.8149	11.0668	13.8476
3.53333	0.3898	5.33095	20.1336	15.5994	22.8548	8.7236	-1.8963	15.5922	8.4853	8.59755	12.5862	11.7326	10.2894	13.2619	16.0162	10.3156	13.5105
3.55	0.41465	4.3534	19.5126	14.6865	22.2854	8.9174	-1.72505	17.1069	7.72775	8.4217	12.5394	10.8197	10.0653	13.2086	15.2757	9.7749	13.2245
3.56667	0.39125	3.78485	19.2312	14.1685	21.9437	9.05645	-0.81455	27.9126	7.19765	8.3729	12.5711	10.152	9.9333	13.3252	14.7584	9.4521	13.1738
3.58333	0.38445	3.5102	19.262	14.0083	22.1164	9.1255	3.16445	75.0212	6.9341	8.38555	12.5959	9.72025	10.0057	13.4996	14.4747	9.21425	13.3649
3.6	0.38385	3.4254	19.9125	13.9998	22.8246	9.15955	16.5759	200.148	6.9977	8.43925	12.8486	9.6767	10.3738	14.0313	14.6302	9.18265	13.9556
3.61667	0.4273	3.50605	21.5021	14.5541	24.3226	9.66435	52.5025	576.966	7.71665	8.6884	13.5403	10.1441	11.4062	15.2723	15.3764	9.7677	14.9903
3.63333	0.43495	3.69715	25.1316	16.1823	26.8912	11.1567	122.707	1089.54	9.4646	9.673	15.1485	11.7792	13.5717	17.8654	17.4058	11.541	16.9431
3.65	0.44135	4.1575	31.4467	19.4242	31.3414	13.987	233.055	1594.77	12.7539	11.8272	17.8448	15.2915	17.4637	22.1801	21.3606	15.1938	20.2435
3.66667	0.4805	4.90145	39.7849	24.135	37.9301	17.8838	360.664	1949.55	17.3725	15.343	21.6607	20.8975	22.9901	27.9017	27.0801	20.6238	24.7481
3.68333	0.5464	5.8223	47.8073	29.0323	45.3146	21.6803	458.489	2048.14	22.2335	19.405	25.8375	27.6288	28.8744	33.675	33.2542	26.7031	29.4746
3.7	0.62255	6.5404	52.5206	32.4858	51.1696	24.1059	497.302	1929.12	25.6193	22.6722	29.1784	33.1779	33.3655	37.7904	37.6203	31.4875	32.6731
3.71667	0.61515	6.7215	53.0876	33.3619	53.1398	24.4435	467.613	1681.96	26.2233	24.0459	30.7794	35.7486	34.9093	39.2114	38.965	33.5012	33.4963
3.73333	0.5869	6.37435	50.5083	31.8133	51.0543	23.0065	392.186	1466.06	24.2773	23.3532	30.4803	34.8693	33.5532	37.5906	37.4574	32.2404	32.149
3.75	0.54715	5.6721	47.0517	28.4927	46.0811	20.5502	300.032	1073.8	20.8229	21.266	29.5968	31.5464	30.4505	34.0701	34.4248	28.4235	29.7993
3.76667	0.53655	4.90275	44.4702	24.9568	40.0847	18.3697	214.278	805.124	17.1611	18.7608	29.4371	27.1492	27.1715	30.1798	31.2234	23.8342	27.551
3.78333	0.5045	4.1549	44.2723	22.2831	34.5474	17.2595	144.374	588.933	13.9474	16.9859	30.9915	23.4166	24.8524	27.2168	29.1569	19.7437	26.399
3.8	0.45145	3.62215	46.7465	20.804	30.9161	17.3954	94.9659	426.751	11.6793	16.2708	34.1713	21.3017	24.0659	25.6471	28.8443	16.8114	26.7688
3.81667	0.42795	3.30525	51.2089	20.3907	30.5963	18.6429	62.6135	310.756	10.318	16.5604	38.5836	20.8566	24.9512	25.488	30.0546	14.881	28.3722
3.83333	0.42505	3.18455	56.8182	20.6667	35.0127	20.6622	41.8775	227.59	9.63175	17.4132	43.7374	21.8566	27.2037	26.6559	32.4577	14.0018	30.8521
3.85	0.46725	3.20355	62.0949	21.6848	45.7932	23.3108	28.561	171.593	9.39995	18.5092	49.0012	23.7986	30.6071	28.8018	35.2886	14.0619	33.4547
3.86667	0.4565	3.3053	66.3839	23.202	62.2996	26.1424	19.6782	134.77	9.36435	19.6583	53.8912	26.3901	34.3907	31.5807	38.1484	14.9184	35.8786
3.88333	0.4546	3.54335	68.9944	24.9186	80.3599	28.5422	13.9462	109.987	9.48325	20.6293	57.3378	29.0159	37.702	34.0116	40.4697	16.3126	37.7452
3.9	0.4648	3.86905	69.6074	26.0482	93.4033	29.5573	10.1728	92.2563	9.59545	21.2433	59.2253	30.9766	39.5784	35.3458	41.748	17.8009	38.7647
3.91667	0.4952	4.2715	67.7471	26.2365	96.56	28.8759	7.67895	77.658	9.6367	21.1287	59.5709	31.5287	39.4149	35.1291	41.5282	19.3051	38.5936
3.93333	0.50855	4.59555	63.8202	25.685	89.0661	26.9703	5.8459	66.0094	9.43985	20.4622	58.8772	30.5326	37.18	33.4646	39.7944	20.8136	37.1345
3.95	0.4704	4.86345	59.2073	24.8086	74.7008	24.5216	4.3906	56.6017	9.07585	19.4293	57.4383	28.6156	33.389	30.7558	37.4026	22.4364	34.9597
3.96667	0.4434	5.0712	55.075	24.2432	60.0127	22.2196	3.33535	49.6703	8.76135	18.3165	56.023	26.3806	29.272	27.5584	35.0919	23.8882	32.5543
3.98333	0.43235	5.19205	53.0447	24.5544	49.3219	20.4616	2.5636	45.3227	8.73135	17.3398	55.8821	24.505	25.5948	24.786	33.882	25.0733	30.5644
4	0.4683	5.1908	54.0305	27.0191	45.1342	20.1761	2.0293	45.5075	9.4326	16.9461	57.4699	23.5324	22.9742	22.9771	34.4606	26.3135	29.3332
4.01667	0.462	5.0073	58.9768	32.3124	47.5748	22.118	1.49145	52.3321	11.4367	17.9246	60.8942	24.8721	21.7326	22.8084	37.7841	28.2893	29.7821
4.03333	0.45545	4.84835	67.485	40.198	55.083	27.234	1.0465	64.0466	15.6018	20.7635	65.1482	29.5203	22.5958	24.5561	43.5271	31.774	32.1996
4.05	0.4833	4.8574	80.3108	49.5896	64.6781	36.8609	0.723	77.6491	22.1185	25.591	71.3096	37.2659	25.9419	28.3305	50.901	36.5314	36.2493
4.06667	0.54305	5.17185	100.421	60.4082	75.1715	53.8873	0.5138	91.0817	30.8234	31.754	82.2405	47.379	31.6983	33.699	60.3661	42.8154	41.6656
4.08333	0.6296	5.7255	131.502	74.6116	88.3268	83.1112	0.3604	106.183	41.4834	39.6656	102.464	60.5363	40.2263	40.6881	74.0565	52.0684	48.9078
4.1	0.66725	6.47515	175.49	93.6595	106.547	127.923	0.1776	124.037	53.6748	50.8096	135.05	79.665	52.2334	50.2687	95.826	67.3721	60.0835
4.11667	0.7212	7.37705	226.051	117.023	131.729	187.194	0.06215	143.58	66.2133	66.8173	177.432	106.594	68.7531	62.8139	127.002	90.8702	76.6095
4.13333	0.7891	8.32695	272.167	138.821	161.429	247.13	-0.00865	160.415	76.6402	87.4918	220.471	140.11	88.8123	77.8542	165.56	121.202	98.1949
4.15	0.89005	9.26435	298.34	153.593	188.94	289.926	-0.00795	168.627	82.7389	108.831	252.086	173.01	109.374	92.955	201.821	153.1	120.41
4.16667	0.9482	9.95955	297.954	156.935	205.102	304.128	-0.08975	167.24	82.2284	125.633	264.675	195.34	125.048	105.079	224.9	178.916	137.08
4.18333	0.95775	10.467	274.798	148.907	205.088	288.392	-0.20545	157.676	76.3864	133.105	253.239	201.369	131.031	110.582	229.715	191.148	143.992
4.2	0.95975	10.796	237.783	132.56	191.133	249.335	-0.31855	143.291	67.7661	130.034	223.763	191.136	126.794	107.925	216.45	185.272	140.326
4.21667	0.95715	10.9968	196.092	111.933	168.241	198.625	-0.40925	125.844	58.7013	116.915	186.683	168.774	114.585	99.0858	190.314	165.396	127.175
4.23333	0.97375	11.0076	156.291	92.7909	142.697	151.373	-0.48645	109.699	50.5515	98.7006	150.096	139.978	98.5118	87.0208	157.218	138.972	108.106
4.25	0.91985	10.8155	125.366	77.5368	118.324	114.139	-0.62795	97.0734	43.8982	80.7576	118.759	113.271	81.6628	75.0562	126.606	112.752	89.3929
4.26667	0.87185	10.6044	104.686	67.5834	100.26	89.87	-0.74395	88.8829	39.7734	65.9292	93.9702	92.4232	68.2977	65.0528	103.317	90.8389	74.5793
4.28333	0.85595	10.41	95.3338	63.591	90.2654	79.5122	-0.82935	85.8737	38.7318	55.3342	77.6107	79.2759	60.0339	59.5434	90.6888	75.6722	65.3401
4.3	0.92635	10.3188	99.5494	69.2601	90.2476	89.3152	-0.8524	89.7148	42.5829	48.6101	69.2792	73.8627	57.1508	59.1364	92.1004	69.3858	61.7315
4.31667	1.1632	10.2015	124.676	90.4478	103.766	130.37	-0.9002	104.826	53.9012	46.1028	69.6702	77.6205	59.2331	63.5669	115.147	72.5275	63.9294
4.33333	1.88695	10.2141	182.805	134.602	138.465	219.28	-0.9512	135.762	76.4163	47.1559	80.3972	92.5436	65.8594	71.8331	172.659	87.7208	73.2747
4.35	3.9675	10.4412	291.291	208.723	207.173	373.048	-0.9524	189.352	112.471	51.3753	104.767	121.442	77.2383	82.8308	281.704	119.713	93.0971
4.36667	8.98845	10.9411	473.429	311.996	326.275	587.615	-0.8965	271.26	161.569	58.2167	146.654	169.657	94.0513	96.6161	461.478	178.005	133.734
4.38333	19.7384	11.6615	738.962	435.793	513.951	831.19	-0.781	386.201	220.012	67.6375	209.627	242.338	118.837	114.705	712.973	275.244	216.049
4.4	39.4883	12.388	1067.27	565.266	771.012	1057.52	-0.7103	532.477	276.303	80.1984	297.396	344.367	153.982	141.172	1009.66	424.652	368.092
4.41667	70.8023	13.0757	1401.27	687.04	1071.07	1231.45	-0.62695	696.83	321.921	96.3868	404.793	476.105	202.274	180.34	1305.99	631.698	606.596
4.43333	113.104	13.573	1679.73	782.979	1366.92	1327.55	-0.5432	853.771	351.022	116.696	519.531	630.473	262.289	234.339	1560.42	874.331	917.011
4.45	161.999	13.8603	1866.1	838.129	1612.04	1338.71	-0.4481	965.301	362.47	138.897	621.781	785.868	329.759	299.87	1750.16	1112.22	1240.38
4.46667	209.498	13.718	1942.51	849	1780.38	1279.88	-0.41445	1011.63	353.967	160.542	692.809	909.116	394.778	368.147	1853.53	1303.37	1496.77
4.48333	241.504	13.2397	1914.66	815.294	1849.95	1165.4	-0.4851	987.711	327.119	176.752	715.515	979.003	440.891	424.787	1872.74	1423.41	1649.44
4.5	251.971	12.5996	1784.13	742.83	1824.03	1014.37	-0.5874	904.417	288.692	183.598	681.817	984.513	459.132	452.681	1807.64	1449.78	1699.15
4.51667	240.392	11.9125	1565.91	634.7	1704.88	836.473	-0.71715	773.516	243.709	178.913	606.426	929.458	446.564	447.411	1662.88	1382.78	1651.7
4.53333	212.328	11.3618	1279.88	514.424	1506.9	662.571	-0.82595	621.816	197.49	162.884	507.448	816.125	408.215	412.459	1437.05	1241.24	1502.41
4.55	173.087	11.1149	988.812	399.9	1245.94	508.571	-1.011	479.822	152.545	140.67	403.686	673.604	348.814	357.793	1171.49	1050.81	1279.29
4.56667	131.996	11.9192	736.881	301.505	973.627	381.38	-1.18555	360.615	115.07	116.414	304.588	529.468	281.034	291.182	912.242	843.034	1029.49
4.58333	96.1867	14.7257	540.576	221.744	732.406	279.897	-1.32155	268.159	86.497	93.7458	223.29	400.685	217.694	225.56	686.938	639.305	791.381
4.6	67.8765	21.0179	392.792	161.028	539.91	202.722	-1.40685	198.284	66.1676	73.6142	163.111	294.721	164.477	170.268	506.66	471.291	588.641
4.61667	46.9199	32.314	284.498	119.488	393.798	149.127	-1.46275	150.672	52.2893	58.0316	121.066	212.589	123.161	127.408	364.561	340.936	423.678
4.63333	31.7923	49.5226	211.954	92.1153	285.339	112.818	-1.5557	119.46	43.303	47.0729	92.8404	155.69	92.1107	96.3931	265.12	246.963	304.54
4.65	21.9044	72.0265	164.18	74.898	212.528	89.0512	-1.6174	99.3843	38.429	40.1157	73.9668	117.538	71.3778	74.329	197.525	180.326	222.27
4.66667	15.5121	97.0279	133.145	63.4495	164.856	72.5171	-1.656	86.101	36.0042	36.1185	62.4288	93.0078	58.193	60.2934	152.675	134.524	167.265
4.68333	11.3886	120.647	111.259	55.9856	134.27	61.3775	-1.6465	76.5298	35.053	33.8644	55.1786	76.4805	50.1746	51.6347	121.497	104.944	129.396
4.7	8.5824	137.265	95.1891	51.0368	113.407	53.8855	-1.67735	69.8091	34.1774	32.9573	50.5634	65.4886	45.2518	46.6542	99.7253	85.6046	103.791
4.71667	6.5959	145.649	83.1512	47.3185	98.2065	48.5271	-1.7213	64.5228	33.0044	32.5999	46.6037	58.126	41.8713	43.3937	84.7929	73.0156	86.8494
4.73333	5.2675	147.657	73.3949	44.0242	87.0849	44.2595	-1.75055	60.1694	31.4551	32.3299	42.6172	52.7664	39.4092	40.6816	73.9143	63.3154	74.9698
4.75	4.34995	140.822	65.1968	40.2351	78.0262	39.8668	-1.7583	55.5923	29.5244	31.4129	38.7573	48.4835	37.156	38.237	65.6642	55.6559	66.2007
4.76667	3.7422	127.52	57.1501	36.5718	70.4047	35.8704	-1.7428	51.1791	27.3368	29.7388	35.014	43.9322	34.8984	35.6954	57.8635	49.4639	58.0416
4.78333	3.19865	109.417	50.3382	33.2662	62.6533	32.3485	-1.7859	47.3864	24.7915	27.661	31.6737	39.6936	32.0167	33.1247	51.1456	44.249	50.8799
4.8	2.7629	90.0253	45.0427	30.6146	55.5664	29.5163	-1.8199	44.3016	22.4945	25.4007	28.5014	35.9652	28.9928	30.1162	45.674	39.6972	44.7685
4.81667	2.4436	71.4242	41.3539	28.417	49.7127	27.1113	-1.84075	41.8918	20.5927	23.266	26.2401	33.0058	26.2441	27.2375	41.5273	35.2275	39.6617
4.83333	2.2213	55.1574	38.9808	26.8742	45.126	25.3346	-1.81915	39.6424	19.2112	21.1639	25.2713	30.7025	23.9901	24.831	38.5615	31.5771	35.3278
4.85	2.0488	41.2932	37.7408	26.4048	41.5619	24.6271	-1.8267	38.1058	18.0809	19.5753	25.9078	29.1471	22.2498	23.016	36.5667	28.7401	31.4237
4.86667	1.83955	30.8594	38.0927	27.0096	38.5128	24.9801	-1.8594	37.242	17.1811	18.6178	28.1182	28.8458	20.8754	21.7167	36.1872	26.77	28.4958
4.88333	1.68215	23.4139	39.6722	28.6636	36.4558	26.3931	-1.87455	37.102	16.6077	18.3474	31.5897	29.7524	20.1819	20.7204	37.3261	25.1374	26.3644
4.9	1.56205	18.2127	42.1498	30.6662	35.2167	28.1533	-1.87695	37.1262	16.2853	18.5646	35.8833	31.8243	20.0888	20.2733	39.7916	23.831	25.0459
4.91667	1.51095	14.6147	44.2015	32.7319	34.7882	29.9724	-1.8476	37.153	16.1745	19.0409	39.9169	34.159	20.5792	20.2673	42.3762	22.9832	23.9286
4.93333	1.4177	11.9782	45.3626	34.3142	34.4821	31.328	-1.87715	37.2685	15.964	19.7005	42.859	36.2864	21.1781	20.6998	44.3978	22.465	23.1058
4.95	1.3174	10.1872	45.4023	35.0834	34.2261	31.8782	-1.90665	37.2674	15.7902	20.2855	43.6075	37.6649	21.7091	21.1201	45.3265	22.2221	22.6129
4.96667	1.2503	8.95745	44.367	34.6946	34.0392	31.2761	-1.9241	37.0893	15.6583	20.6478	42.2715	37.9688	22.0712	21.4201	44.886	21.7851	22.321
4.98333	1.2069	8.13835	42.3677	33.1129	33.7598	29.5124	-1.9138	36.2251	15.5884	20.4067	39.4618	37.0409	22.1133	21.558	43.1177	21.3813	22.0785
5	1.1925	7.4799	39.4713	31.0271	33.3445	27.2466	-1.90835	35.1981	15.445	19.7355	35.8617	34.901	21.7976	21.4627	40.0044	21.0188	21.5201
5.01667	1.117	6.91235	36.6357	28.8438	32.4527	24.8644	-1.94855	34.3775	15.1428	18.8484	31.9984	32.3591	20.9738	21.1569	36.5555	20.7658	20.9475
5.03333	1.0553	6.49605	34.3035	27.06	31.7113	22.8479	-1.9701	34.2488	14.9152	17.9135	28.1685	29.8811	20.1102	20.5694	33.3021	20.4539	20.4694
5.05	1.01335	6.20595	33.0356	25.6684	31.5586	21.1824	-1.97415	35.0421	14.8275	17.0002	25.117	28.0199	19.6087	20.3015	30.7783	20.0767	20.3489
5.06667	1.01385	6.06265	32.744	25.2248	32.6221	20.3557	-1.93045	37.0245	15.0476	16.0762	23.07	26.7992	20.0201	20.8763	28.9361	20	20.5269
5.08333	0.9882	5.9034	33.771	26.0134	35.0994	20.6242	-1.93525	40.6585	15.4018	15.4283	22.2365	26.7562	21.7109	22.9395	28.125	20.3937	21.3312
5.1	0.93635	5.83735	36.1898	28.0435	39.2612	22.0622	-1.9418	45.6193	16.0466	15.1071	22.3712	28.2567	25.1569	26.8078	28.6778	21.5436	23.1349
5.11667	0.9076	5.87885	39.6351	30.9726	45.086	24.4957	-1.93295	51.4159	16.9737	15.2336	23.4627	31.3163	30.6154	32.6191	30.4962	23.2321	25.9536
5.13333	0.90085	6.01835	43.6781	33.9709	51.79	27.3461	-1.905	56.5645	18.0882	15.5593	25.4687	35.6133	37.6213	39.9663	33.37	25.5963	29.6025
5.15	0.9289	6.14995	47.4165	36.6615	58.3855	30.3769	-1.8646	60.5476	19.2209	16.0842	28.2471	40.1217	45.2882	47.7126	36.3732	28.3901	33.2889
5.16667	0.89355	6.14835	50.9339	38.668	63.1402	33.2293	-1.89105	63.2193	20.1064	16.7664	31.8422	44.3046	51.8122	54.6101	39.1899	31.2575	36.6137
5.18333	0.85695	6.08455	54.1726	40.083	65.4834	35.9555	-1.9169	64.8373	20.9452	17.527	35.9507	47.5961	56.0785	58.9402	41.4729	33.7152	39.1563
5.2	0.831	5.94385	57.2373	40.6209	65.4138	38.2869	-1.9362	65.6249	21.8046	18.3225	40.6899	50.0894	57.5247	60.1989	43.2784	35.3053	40.8575
5.21667	0.83185	5.7868	59.3718	40.5478	63.4978	40.3961	-1.92195	65.301	22.7986	18.9639	45.641	51.6466	56.3831	58.579	44.5051	36.3655	41.6412
5.23333	0.826	5.50205	59.981	40.1686	60.1765	42.4	-1.94365	64.3085	23.5298	19.7015	50.1613	52.5342	53.1739	54.8648	45.1985	37.1591	41.6468
5.25	0.77395	5.2023	59.0641	39.4208	55.9188	44.0285	-1.99005	62.4479	23.8428	20.558	52.9697	53.1542	48.6299	49.7883	45.752	38.0772	41.4293
5.26667	0.74355	4.9636	56.5522	38.1666	51.7173	44.7689	-2.01935	59.7887	23.6822	21.5106	53.1685	53.2871	44.0628	44.1769	45.9427	38.6474	41.1125
5.28333	0.7234	4.81095	52.8148	35.9011	47.7715	43.7102	-2.0343	55.6912	22.9951	22.1595	51.0149	52.5956	39.9636	39.1409	45.5603	38.7311	40.6641
5.3	0.747	4.71435	47.6375	33.1084	44.2822	41.1655	-2.01615	50.6666	21.8272	22.2116	46.9946	50.1523	36.5045	34.9163	43.7599	38.1434	39.3312
5.31667	0.7167	4.57445	42.1424	30.081	40.6139	37.5308	-2.05485	45.5322	20.0759	21.7148	41.9235	46.4297	33.0504	31.496	40.8811	36.7107	37.1855
5.33333	0.6835	4.47475	37.0306	27.1807	37.0298	33.389	-2.08765	40.7292	18.2294	20.6903	36.0193	41.9128	29.671	28.2643	37.3548	34.4194	34.3833
5.35	0.66725	4.41685	32.6852	24.3804	33.75	28.9377	-2.1045	36.5564	16.535	19.3278	30.433	37.1735	26.4732	25.2995	33.633	31.1998	31.1924
5.36667	0.6745	4.4228	29.084	21.8409	30.8702	24.6806	-2.0879	32.7916	15.1562	17.5578	25.7473	32.4547	23.5261	22.6854	29.9672	27.8322	27.8026
5.38333	0.6945	4.37085	26.1373	19.8898	28.4276	21.1679	-2.0809	29.9134	13.9853	15.8105	22.1324	28.0633	20.8655	20.4523	26.4547	24.6858	24.3509
5.4	0.65835	4.28205	24.124	18.4818	26.2163	18.4286	-2.10995	27.8409	13.0083	14.3088	19.4487	24.5695	18.3886	18.5741	23.6188	22.0702	21.4338
5.41667	0.63695	4.20965	22.835	17.5945	24.5644	16.4637	-2.12365	26.502	12.3491	13.1435	17.4597	21.9507	16.4326	16.8925	21.4728	19.8109	19.1444
5.43333	0.6269	4.17	22.197	16.8516	23.3854	14.8828	-2.12395	25.4705	11.9243	12.2459	16.2413	20.2353	14.9676	15.6492	20.0293	18.0011	17.573
5.45	0.657	4.1633	21.6752	16.3532	22.6893	13.7705	-2.08625	24.5852	11.7302	11.5182	15.5386	18.9704	14.0025	14.7883	18.889	16.7547	16.4003
5.46667	0.65115	4.07405	21.2763	16.0672	22.1044	13.0443	-2.10565	23.9842	11.4968	11.068	15.2297	18.2064	13.2546	14.3212	18.0891	15.9627	15.6898
5.48333	0.62175	3.99745	20.982	15.9558	21.6209	12.6173	-2.12885	23.5445	11.3248	10.843	14.9017	17.8659	12.6952	13.9787	17.6223	15.5579	15.4208
5.5	0.6142	3.94715	20.7604	15.8886	21.3203	12.3288	-2.13985	23.3083	11.2224	10.8339	14.5392	17.7974	12.3741	13.7448	17.4005	15.2035	15.4629
5.51667	0.62075	3.94565	20.57	15.7063	21.1635	12.0177	-2.12845	22.8874	11.2012	10.772	14.1844	17.8343	12.2167	13.6619	17.3303	14.9988	15.6657
5.53333	0.6573	3.9206	20.1879	15.6145	21.1195	11.8227	-2.1106	22.5031	11.1985	10.702	13.8696	17.702	12.1919	13.6782	17.1099	14.897	15.6808
5.55	0.6426	3.84605	19.9098	15.606	20.8788	11.7093	-2.14205	22.2202	11.109	10.6437	13.5893	17.5851	12.0551	13.7561	16.9253	14.9087	15.5938
5.56667	0.64135	3.7955	19.7516	15.7655	20.6728	11.7411	-2.1637	22.0746	11.0791	10.6028	13.1805	17.4937	11.9372	13.6433	16.7815	14.8773	15.374
5.58333	0.66375	3.7685	19.7969	15.8339	20.5154	11.6962	-2.1731	21.9449	11.0908	10.555	12.8518	17.5522	11.8481	13.5051	16.7621	14.7144	15.1119
5.6	0.73745	3.79305	19.7523	15.8698	20.487	11.6478	-2.1443	21.6487	11.2065	10.3671	12.613	17.5287	11.8327	13.3721	16.6794	14.6047	14.6531
5.61667	0.8191	3.73945	19.6124	15.939	20.3989	11.6527	-2.15545	21.4093	11.1964	10.2066	12.4987	17.4621	11.7777	13.308	16.5204	14.5439	14.0649
5.63333	0.89495	3.6829	19.5119	16.0126	20.1897	11.699	-2.1881	21.2172	11.1382	10.08	12.3206	17.4504	11.628	13.1837	16.4222	14.5929	13.5429
5.65	1.02455	3.64865	19.4445	16.0734	20.027	11.748	-2.2052	21.1613	11.0862	10.0404	12.0585	17.4464	11.5099	12.9624	16.3564	14.473	13.1031
5.66667	1.1993	3.6537	19.4627	15.8955	19.8954	11.6354	-2.20245	20.91	11.0477	9.9187	11.8277	17.4269	11.4224	12.785	16.3638	14.3035	12.7978
5.68333	1.4387	3.66375	19.297	15.6836	19.8687	11.5043	-2.1752	20.6114	11.0236	9.73195	11.6382	17.1288	11.4067	12.6417	16.1666	14.1289	12.4013
5.7	1.62275	3.6072	19.1748	15.474	19.6412	11.3716	-2.20355	20.3731	10.8534	9.5605	11.535	16.7737	11.2532	12.5745	15.9484	13.9704	12.0689
5.71667	1.783	3.5779	19.1293	15.3471	19.384	11.3038	-2.22855	20.2098	10.6976	9.4127	11.3216	16.4277	11.0845	12.3727	15.7623	13.7912	11.806
5.73333	1.91375	3.56395	19.2014	15.1154	19.185	11.1423	-2.23425	20.0987	10.558	9.3083	11.1564	16.2029	10.9567	12.1633	15.6749	13.4677	11.6462
5.75	2.0154	3.60705	19.2074	14.7942	19.078	10.9061	-2.20935	19.7976	10.5006	9.08695	11.066	15.9832	10.8881	11.9963	15.5818	13.2012	11.4887
5.76667	2.04955	3.5866	19.0235	14.5307	18.9726	10.707	-2.2046	19.5264	10.373	8.88675	11.0695	15.7497	10.8279	11.8962	15.386	13.012	11.253
5.78333	1.95205	3.5448	18.8328	14.3212	18.7266	10.5413	-2.2364	19.3046	10.1826	8.73755	11.0661	15.6689	10.6588	11.7874	15.2667	12.9866	11.0821
5.8	1.81305	3.51985	18.6089	14.2102	18.5362	10.4379	-2.2494	19.2108	10.0372	8.67835	10.949	15.7068	10.5219	11.5605	15.1935	12.908	10.9603
5.81667	1.64625	3.51955	18.4535	13.9662	18.4028	10.202	-2.2518	19.0082	9.9346	8.60515	10.8468	15.8816	10.4096	11.3701	15.235	12.831	10.9436
5.83333	1.5093	3.5411	18.0947	13.7749	18.4096	9.98355	-2.21465	18.7171	9.90935	8.4697	10.7433	15.8788	10.3822	11.1989	15.1184	12.8086	10.8303
5.85	1.31615	3.47915	17.7268	13.6623	18.2931	9.8104	-2.2393	18.503	9.77565	8.36925	10.6959	15.7924	10.2503	11.1265	14.9612	12.8255	10.7156
5.86667	1.1245	3.424	17.444	13.6745	18.1549	9.71415	-2.2645	18.3765	9.6651	8.2993	10.5067	15.6651	10.0839	10.9562	14.831	12.8414	10.6583
5.88333	0.9789	3.3889	17.2769	13.6951	18.1005	9.61205	-2.27345	18.3734	9.5889	8.2946	10.2812	15.5284	9.9548	10.7743	14.7449	12.6436	10.6703
5.9	0.88275	3.39995	17.118	13.6125	18.1385	9.44595	-2.25575	18.2201	9.5777	8.17425	10.0963	15.3082	9.87125	10.6542	14.6762	12.3819	10.7073
5.91667	0.83545	3.37365	16.752	13.5554	18.2652	9.3357	-2.23935	18.1141	9.53575	8.0362	9.9651	14.895	9.82985	10.6046	14.4435	12.0894	10.6403
5.93333	0.7504	3.3096	16.3541	13.4744	18.2721	9.26555	-2.26825	18.0865	9.3868	7.92235	9.8606	14.4642	9.68415	10.6113	14.2099	11.8428	10.6031
5.95	0.69675	3.2701	15.9005	13.4164	18.357	9.27715	-2.28385	18.196	9.24545	7.8527	9.639	14.0101	9.56745	10.5216	13.9592	11.5422	10.584
5.96667	0.67215	3.2519	15.5157	13.1287	18.5327	9.1748	-2.29	18.2892	9.11135	7.789	9.44325	13.6067	9.50445	10.4825	13.7446	11.1934	10.6386
5.98333	0.69325	3.2795	15.0261	12.7554	18.8634	9.04385	-2.25525	18.2551	9.033	7.6363	9.2663	13.0557	9.54815	10.4936	13.3889	10.9322	10.5885
6	0.6909	3.22695	14.5421	12.3945	19.1334	8.9341	-2.26695	18.2636	8.8371	7.5119	9.1661	12.4979	9.57355	10.6172	12.976	10.7467	10.4866
6.01667	0.65955	3.179	14.192	12.1094	19.2979	8.8681	-2.29265	18.2751	8.63725	7.41865	8.9936	12.0518	9.57805	10.7209	12.6401	10.6583	10.4239
6.03333	0.64475	3.1552	13.9734	11.8861	19.4602	8.80715	-2.3014	18.3489	8.48165	7.3998	8.7888	11.7407	9.66055	10.8019	12.3925	10.4678	10.4091
6.05	0.64275	3.166	13.8736	11.5828	19.5982	8.6492	-2.29365	18.1851	8.38645	7.30435	8.6416	11.5321	9.81145	10.9569	12.2531	10.3029	10.4465
6.06667	0.6682	3.1709	13.6804	11.3699	19.7222	8.53305	-2.26735	17.9194	8.33175	7.18665	8.55095	11.2576	10.0391	11.1592	12.0227	10.1854	10.3624
6.08333	0.636	3.1176	13.5538	11.2248	19.5476	8.45185	-2.29545	17.6377	8.19505	7.10905	8.5288	11.0541	10.1331	11.4075	11.845	10.1435	10.2876
6.1	0.60395	3.0864	13.5215	11.2051	19.263	8.4609	-2.3135	17.3833	8.1006	7.0698	8.40875	10.9186	10.1722	11.4743	11.7292	10.107	10.2232
6.11667	0.58705	3.07185	13.6337	11.1275	18.9163	8.4007	-2.31855	17.135	8.04735	7.0749	8.31975	10.8976	10.1491	11.4418	11.7183	9.98555	10.2081
6.13333	0.59375	3.1107	13.7311	11.0234	18.5812	8.30895	-2.2905	16.7342	8.08025	6.98855	8.26265	10.833	10.07	11.3187	11.6849	9.90595	10.1129
6.15	0.6005	3.0805	13.7543	10.9853	18.1573	8.25695	-2.2912	16.4067	8.0523	6.9198	8.28195	10.7271	9.8569	11.1362	11.5772	9.85905	9.9118
6.16667	0.56255	3.04365	13.7849	11.0062	17.5931	8.25145	-2.3167	16.174	7.9994	6.87295	8.27055	10.6945	9.4587	10.8254	11.5226	9.9008	9.7271
6.18333	0.54355	3.02525	13.7919	11.0959	17.1036	8.3002	-2.3313	16.0942	7.98655	6.88545	8.2052	10.7375	9.07165	10.3834	11.4924	9.82975	9.56885
6.2	0.539	3.03575	13.8317	11.0547	16.7136	8.26365	-2.3279	15.9162	8.01175	6.8512	8.17985	10.8897	8.75265	10.008	11.5571	9.7389	9.4847
6.21667	0.57205	3.0624	13.6687	11.0092	16.5124	8.25885	-2.2963	15.6812	8.0839	6.75745	8.18665	10.9596	8.58185	9.72665	11.4977	9.6873	9.3177
6.23333	0.55635	3.0179	13.4868	10.9834	16.2385	8.29065	-2.3187	15.502	8.04335	6.6993	8.26445	11.072	8.37545	9.58285	11.4458	9.68215	9.19025
6.25	0.53165	2.99395	13.337	11.0193	16.0128	8.38765	-2.3399	15.384	8.0108	6.6731	8.23585	11.231	8.1944	9.3799	11.4273	9.7131	9.1306
6.26667	0.5209	2.98045	13.2437	11.0031	15.8901	8.42925	-2.3461	15.3352	7.9982	6.71055	8.19255	11.4579	8.0727	9.1993	11.4719	9.63685	9.1478
6.28333	0.53635	3.01545	13.141	10.8945	15.876	8.385	-2.32465	15.1284	8.049	6.6624	8.1686	11.6588	8.0081	9.06545	11.509	9.5805	9.1754
6.3	0.56295	3.00545	12.9146	10.8176	15.8948	8.35005	-2.3119	14.9368	8.0648	6.62415	8.17505	11.744	7.9654	8.989	11.4236	9.55145	9.11065
6.31667	0.53245	2.96465	12.7266	10.7684	15.7772	8.3164	-2.3422	14.7825	8.00135	6.6173	8.1706	11.8392	7.8209	8.92395	11.3572	9.60155	9.07215
6.33333	0.51845	2.9461	12.5692	10.7912	15.6815	8.32095	-2.35385	14.7182	7.95955	6.6615	8.0618	11.9233	7.7024	8.75775	11.3018	9.57345	9.05125
6.35	0.51385	2.94495	12.5168	10.6753	15.6072	8.1975	-2.36035	14.5996	7.9365	6.6904	7.96665	12.0523	7.6043	8.62145	11.316	9.49265	9.08535
6.36667	0.54715	2.98175	12.351	10.5478	15.6197	8.0535	-2.32455	14.3811	7.9661	6.64015	7.8787	12.0054	7.57905	8.5022	11.209	9.44315	9.00305
6.38333	0.54785	2.94255	12.167	10.4377	15.5064	7.93055	-2.34	14.2166	7.8738	6.6026	7.8581	11.8794	7.48445	8.4549	11.0555	9.4244	8.87795
6.4	0.52265	2.91035	12.0366	10.3831	15.3093	7.85785	-2.36345	14.1051	7.7668	6.57275	7.74735	11.7531	7.3524	8.33355	10.9306	9.455	8.7655
6.41667	0.5165	2.89635	11.9802	10.3269	15.1494	7.7799	-2.3718	14.1	7.6767	6.59775	7.60475	11.6532	7.25475	8.1776	10.8522	9.3734	8.6879
6.43333	0.5231	2.91915	11.9705	10.1641	15.0258	7.6224	-2.3583	13.9517	7.63125	6.5229	7.4976	11.5471	7.2022	8.06265	10.8084	9.2994	8.62595
6.45	0.55845	2.9255	11.846	10.0385	14.9701	7.50935	-2.33625	13.8131	7.58985	6.4248	7.43935	11.3113	7.1939	7.98985	10.6458	9.25225	8.4571
6.46667	0.53335	2.8814	11.763	9.9489	14.7716	7.4222	-2.36355	13.7265	7.4586	6.3488	7.42305	11.1017	7.09345	7.9683	10.507	9.265	8.3142
6.48333	0.5143	2.8594	11.7236	9.9506	14.5992	7.41455	-2.38085	13.7132	7.3617	6.3083	7.31355	10.9212	7.00525	7.8468	10.4087	9.24915	8.19895
6.5	0.51135	2.8541	11.79	9.86285	14.475	7.3326	-2.384	13.7014	7.2916	6.284	7.23035	10.8283	6.9521	7.75425	10.3933	9.14955	8.1619
6.51667	0.538	2.89365	11.7956	9.75215	14.4473	7.23045	-2.3513	13.564	7.2981	6.17355	7.18005	10.6496	6.96255	7.69685	10.3222	9.0843	8.0702
6.53333	0.54975	2.8632	11.7541	9.68375	14.3788	7.162	-2.3561	13.4709	7.2253	6.0887	7.1996	10.4286	6.94415	7.7069	10.1942	9.03985	7.9416
6.55	0.5233	2.828	11.7632	9.66455	14.2299	7.1382	-2.3797	13.4	7.13635	6.0265	7.17735	10.2536	6.86155	7.67845	10.1115	9.0659	7.8559
6.56667	0.5119	2.8145	11.8209	9.69185	14.134	7.14085	-2.39175	13.426	7.08125	6.0295	7.11015	10.1215	6.8098	7.5945	10.0725	8.979	7.8087
6.58333	0.5133	2.83045	11.9545	9.61105	14.0817	7.0509	-2.3859	13.3303	7.06605	5.9763	7.08305	10.0445	6.7866	7.54485	10.1108	8.8795	7.81225
6.6	0.5514	2.855	11.9505	9.5527	14.1298	6.98505	-2.35495	13.1967	7.0888	5.8893	7.08185	9.85475	6.8219	7.51575	10.0394	8.81225	7.7204
6.61667	0.5342	2.8138	11.9466	9.53425	14.0433	6.941	-2.3793	13.1054	7.02015	5.8377	7.1492	9.69315	6.7563	7.55055	9.9768	8.79105	7.6397
6.63333	0.51605	2.7952	11.9732	9.5913	13.9615	6.96735	-2.39755	13.0671	6.966	5.8168	7.11735	9.5736	6.68825	7.47985	9.96165	8.7778	7.58555
6.65	0.51125	2.78885	12.0519	9.5987	13.9325	6.93765	-2.4043	13.0698	6.9391	5.84395	7.0935	9.53805	6.64675	7.409	10.0257	8.67605	7.59595
6.66667	0.5292	2.83385	12.0825	9.54025	13.9724	6.8697	-2.3807	12.9373	6.98045	5.7803	7.09585	9.47615	6.6497	7.36495	10.0716	8.60345	7.5819
6.68333	0.55245	2.8228	11.9945	9.51595	14.0168	6.83405	-2.3713	12.8279	6.9715	5.7328	7.14385	9.3495	6.64925	7.3683	10.0312	8.55725	7.49555
6.7	0.5252	2.79285	11.9286	9.5157	13.9442	6.8306	-2.39765	12.7571	6.9081	5.71045	7.17915	9.27045	6.5734	7.3627	10.0245	8.5952	7.44295
6.71667	0.5155	2.7794	11.8706	9.58015	13.8989	6.8777	-2.40985	12.7796	6.87545	5.7421	7.1291	9.23335	6.51785	7.28185	10.0418	8.5478	7.4204
6.73333	0.51335	2.78985	11.8956	9.51675	13.8701	6.8309	-2.4085	12.7339	6.87015	5.74775	7.09995	9.27315	6.48795	7.2244	10.1173	8.46865	7.4672
6.75	0.55055	2.82645	11.7851	9.44695	13.9283	6.7936	-2.37495	12.6142	6.9163	5.69225	7.0851	9.20265	6.5278	7.1896	10.0748	8.4223	7.40965
6.76667	0.5465	2.78785	11.659	9.4045	13.8473	6.78395	-2.3903	12.5457	6.8626	5.6607	7.1363	9.13105	6.4861	7.22685	9.9996	8.40925	7.34895
6.78333	0.52355	2.7593	11.5768	9.41625	13.7124	6.8268	-2.41205	12.5259	6.8116	5.64495	7.08905	9.09515	6.42455	7.17495	9.94235	8.42815	7.3132
6.8	0.5176	2.74655	11.557	9.4143	13.6052	6.853	-2.41995	12.5872	6.7887	5.684	7.02935	9.11645	6.391	7.1012	9.9271	8.33735	7.3218
6.81667	0.53145	2.77755	11.5619	9.32105	13.544	6.8147	-2.39925	12.5193	6.81765	5.6286	7.0038	9.13935	6.38825	7.05845	9.92095	8.2611	7.33425
6.83333	0.5663	2.7756	11.4658	9.268	13.5129	6.80175	-2.37705	12.4602	6.842	5.56445	7.02245	9.0757	6.41635	7.05565	9.8025	8.2088	7.2583
6.85	0.5451	2.7339	11.4111	9.2423	13.3452	6.81975	-2.40185	12.4451	6.79565	5.52725	7.0764	9.0522	6.35155	7.0721	9.71115	8.22365	7.20595
6.86667	0.53575	2.71805	11.3906	9.3077	13.2103	6.90895	-2.4103	12.5066	6.78345	5.53035	7.05345	9.05875	6.30915	6.99885	9.6581	8.1919	7.1754
6.88333	0.5363	2.71475	11.471	9.27445	13.1116	6.90495	-2.4068	12.5535	6.8017	5.53315	7.0602	9.1572	6.284	6.9519	9.6977	8.1077	7.2129
6.9	0.5762	2.75575	11.4619	9.23185	13.1139	6.89775	-2.36485	12.4947	6.89395	5.4693	7.1037	9.1693	6.3264	6.9231	9.66865	8.063	7.1736
6.91667	0.59585	2.72375	11.4096	9.2266	13.0591	6.92075	-2.3594	12.478	6.90335	5.43175	7.21895	9.16895	6.3171	6.96205	9.6144	8.05945	7.10925
6.93333	0.58775	2.6948	11.393	9.2713	12.9497	6.98955	-2.37005	12.4848	6.8997	5.4156	7.27915	9.21385	6.2666	6.9454	9.6115	8.1239	7.0765
6.95	0.60135	2.6857	11.4253	9.34675	12.8986	7.0693	-2.3633	12.5849	6.92225	5.46785	7.2942	9.3074	6.24815	6.89035	9.6608	8.09655	7.0851
6.96667	0.6309	2.70705	11.5107	9.3108	12.8984	7.0635	-2.3361	12.5529	6.98245	5.453	7.3313	9.4357	6.2605	6.8704	9.7746	8.0787	7.1352
6.98333	0.70135	2.72705	11.4651	9.3037	12.9853	7.0856	-2.28695	12.4965	7.05755	5.4203	7.3955	9.45665	6.32695	6.8848	9.77965	8.1027	7.0899
7	0.71525	2.6886	11.4399	9.3233	12.9553	7.1229	-2.2966	12.4772	7.0331	5.4246	7.50075	9.4933	6.3039	6.9518	9.81	8.1928	7.0693
7.01667	0.7328	2.67205	11.4473	9.41915	12.9521	7.23155	-2.3001	12.5212	7.0258	5.45705	7.49815	9.55045	6.2879	6.9292	9.87405	8.27235	7.07275
7.03333	0.76455	2.6685	11.5434	9.4474	13.0062	7.27565	-2.2963	12.5874	7.0414	5.5194	7.4995	9.67785	6.3017	6.9214	10.0136	8.28015	7.14645
7.05	0.8195	2.7182	11.6059	9.43255	13.1588	7.29565	-2.26235	12.5286	7.1254	5.50385	7.53305	9.74045	6.37665	6.95355	10.1214	8.3279	7.181
7.06667	0.86565	2.7016	11.5935	9.46105	13.3143	7.3588	-2.25845	12.5033	7.15	5.5064	7.63365	9.7495	6.44	7.05185	10.1697	8.39775	7.168
7.08333	0.8561	2.67305	11.616	9.5299	13.3943	7.4695	-2.29045	12.5071	7.1388	5.5315	7.72435	9.80745	6.44385	7.13995	10.2716	8.54815	7.1933
7.1	0.85425	2.66535	11.6766	9.66155	13.5312	7.638	-2.3122	12.5997	7.16735	5.62055	7.7549	9.90275	6.48335	7.17355	10.4193	8.60855	7.25735
7.11667	0.8508	2.68805	11.8137	9.67345	13.7181	7.72265	-2.32425	12.5955	7.23045	5.6782	7.82375	10.0791	6.55645	7.2528	10.6738	8.65885	7.3866
7.13333	0.88055	2.72765	11.796	9.68605	14.016	7.8332	-2.3035	12.5283	7.3467	5.70025	7.91315	10.15	6.70125	7.3631	10.8285	8.74045	7.4275
7.15	0.85145	2.70145	11.765	9.72765	14.1741	7.96015	-2.34045	12.4909	7.3595	5.76265	8.06445	10.2472	6.75715	7.5468	10.9964	8.87525	7.4712
7.16667	0.8019	2.6884	11.749	9.82135	14.2984	8.1415	-2.3783	12.4712	7.36845	5.8628	8.0922	10.3714	6.80145	7.63065	11.2056	9.03205	7.5414
7.18333	0.76685	2.6907	11.7716	9.8645	14.4366	8.26405	-2.4007	12.4982	7.3901	6.0176	8.0807	10.5579	6.86195	7.69485	11.4713	9.0791	7.66095
7.2	0.75	2.74115	11.7813	9.80525	14.593	8.2941	-2.3928	12.3722	7.45375	6.08325	8.0606	10.703	6.94605	7.76945	11.723	9.1345	7.7526
7.21667	0.7526	2.7478	11.6639	9.7573	14.7259	8.32275	-2.39125	12.2551	7.4686	6.15175	8.04865	10.7279	7.0257	7.8636	11.8345	9.1916	7.74525
7.23333	0.70545	2.7209	11.5764	9.72	14.6751	8.35485	-2.4275	12.1616	7.3914	6.23625	8.01395	10.746	6.98955	7.92845	11.9387	9.3054	7.7382
7.25	0.6748	2.7109	11.516	9.75175	14.6078	8.4418	-2.44835	12.1484	7.32635	6.34705	7.8592	10.7487	6.94735	7.8721	12.018	9.31465	7.7243
7.26667	0.664	2.7197	11.5611	9.6599	14.5208	8.42275	-2.4593	12.0984	7.26635	6.4246	7.75325	10.7924	6.8977	7.80545	12.1337	9.2435	7.7498
7.28333	0.69595	2.75955	11.5097	9.56065	14.4931	8.4266	-2.4285	11.9665	7.26285	6.4057	7.5893	10.6736	6.894	7.72905	12.0968	9.17875	7.66295
7.3	0.7073	2.7221	11.4544	9.4994	14.339	8.5073	-2.4415	11.894	7.15395	6.38545	7.54815	10.5152	6.80575	7.70115	11.9792	9.1211	7.53435
7.31667	0.6921	2.6862	11.4641	9.506	14.1104	8.70995	-2.47	11.8735	7.04415	6.36035	7.452	10.3694	6.6713	7.5804	11.8735	9.09395	7.4272
7.33333	0.6995	2.66695	11.5509	9.53805	13.9244	8.9911	-2.47935	11.9649	6.96535	6.3727	7.3491	10.2623	6.565	7.41785	11.7972	8.94085	7.3561
7.35	0.72545	2.6861	11.7109	9.4859	13.7892	9.27365	-2.4688	11.9464	6.93805	6.28025	7.31915	10.1763	6.49875	7.28815	11.762	8.79855	7.3107
7.36667	0.78115	2.68985	11.775	9.4832	13.7234	9.6728	-2.44335	11.9526	6.9299	6.16085	7.36035	9.99975	6.4782	7.2072	11.628	8.6915	7.19135
7.38333	0.7747	2.6431	11.8898	9.5248	13.5439	10.1736	-2.4699	12.0181	6.84955	6.06425	7.47695	9.8805	6.38105	7.16915	11.5453	8.65955	7.11275
7.4	0.76785	2.62295	12.0411	9.6624	13.4095	10.8163	-2.48605	12.1641	6.80325	6.012	7.53645	9.816	6.31535	7.06	11.5328	8.6205	7.0831
7.41667	0.76925	2.61425	12.2789	9.71855	13.3361	11.3858	-2.49115	12.3247	6.7877	5.9841	7.6399	9.8679	6.2902	6.98695	11.6506	8.5446	7.15235
7.43333	0.795	2.6608	12.4387	9.7384	13.3729	11.9047	-2.45945	12.3701	6.8416	5.8908	7.7831	9.8705	6.3482	6.9579	11.7514	8.53815	7.1929
7.45	0.80335	2.63695	12.4993	9.7866	13.3865	12.4016	-2.4593	12.4344	6.8254	5.84345	7.99235	9.8623	6.3908	7.01245	11.8326	8.59225	7.2321
7.46667	0.76	2.6071	12.5552	9.8592	13.3321	12.8636	-2.48195	12.5002	6.7761	5.8382	8.15425	9.91285	6.3946	7.04855	11.984	8.7465	7.33205
7.48333	0.73215	2.6008	12.597	9.95285	13.3286	13.2434	-2.48955	12.6217	6.7493	5.918	8.2263	10.0131	6.4483	7.04765	12.1817	8.82675	7.49335
7.5	0.7109	2.6262	12.6466	9.898	13.3546	13.3422	-2.4825	12.5883	6.74365	5.95905	8.2842	10.1632	6.5299	7.08785	12.4405	8.9211	7.7203
7.51667	0.72925	2.65885	12.4941	9.82685	13.4594	13.3042	-2.44605	12.4596	6.7619	5.9774	8.31265	10.1792	6.67475	7.16325	12.5404	9.04945	7.8595
7.53333	0.69015	2.6265	12.2874	9.7455	13.4078	13.1432	-2.46745	12.3149	6.6752	6.0338	8.3445	10.1843	6.72395	7.29145	12.5956	9.22065	8.00375
7.55	0.64435	2.60835	12.0702	9.70395	13.3316	12.936	-2.48255	12.1802	6.5887	6.10625	8.20345	10.1743	6.7634	7.30875	12.6119	9.36805	8.15015
7.56667	0.61915	2.6071	11.8924	9.58435	13.2583	12.5333	-2.48995	12.0513	6.518	6.2057	8.00925	10.1927	6.81225	7.31205	12.6159	9.3799	8.3225
7.58333	0.61755	2.65265	11.683	9.37425	13.2172	11.9696	-2.4663	11.757	6.49845	6.1844	7.79835	10.1113	6.8778	7.3109	12.5131	9.35975	8.41145
7.6	0.62735	2.64365	11.3642	9.19045	13.1499	11.3987	-2.45455	11.4747	6.43665	6.1444	7.6105	9.91015	6.91565	7.3304	12.228	9.3075	8.37055
7.61667	0.58965	2.6073	11.0967	9.028	12.943	10.8549	-2.48015	11.2309	6.3214	6.09085	7.40275	9.70575	6.8418	7.30545	11.9153	9.26875	8.2994
7.63333	0.56715	2.59065	10.8681	8.9343	12.753	10.3756	-2.4937	11.0722	6.23975	6.0594	7.11965	9.4933	6.76065	7.16955	11.5769	9.07555	8.18995
7.65	0.55715	2.59825	10.7429	8.7295	12.5854	9.799	-2.4946	10.8733	6.1828	5.9637	6.87905	9.33025	6.6784	7.033	11.2943	8.8125	8.09725
7.66667	0.58775	2.63145	10.5184	8.5359	12.5117	9.28505	-2.45875	10.6258	6.18265	5.78985	6.67445	9.0449	6.6372	6.89845	10.8813	8.5588	7.86945
7.68333	0.58215	2.59195	10.2945	8.3841	12.3308	8.8588	-2.477	10.4387	6.0961	5.63135	6.55775	8.766	6.49985	6.8171	10.4663	8.3282	7.609
7.7	0.5525	2.55855	10.1245	8.30185	12.1298	8.5469	-2.5005	10.3078	6.01685	5.4948	6.38205	8.53065	6.3287	6.6415	10.108	8.1264	7.3699
7.71667	0.54085	2.53985	10.019	8.2188	11.9772	8.26065	-2.5094	10.2647	5.9666	5.4093	6.2079	8.3682	6.1813	6.45135	9.82915	7.8355	7.18805
7.73333	0.549	2.56455	9.95195	8.06135	11.8864	7.94615	-2.49795	10.1187	5.96175	5.2472	6.0849	8.2218	6.0664	6.29815	9.5917	7.58195	7.0154
7.75	0.57965	2.56035	9.7877	7.94905	11.8403	7.70665	-2.4773	9.9936	5.95625	5.09355	6.0094	8.0091	5.9793	6.1907	9.2855	7.3748	6.77955
7.76667	0.55175	2.5167	9.66345	7.86555	11.6887	7.51895	-2.50545	9.9169	5.88355	4.9765	5.96845	7.8458	5.81415	6.1093	9.0403	7.2557	6.58965
7.78333	0.53165	2.4901	9.58145	7.87105	11.5655	7.4257	-2.52055	9.92045	5.8387	4.91395	5.859	7.72845	5.66965	5.9601	8.8473	7.107	6.4429
7.8	0.5243	2.4844	9.5999	7.80005	11.4794	7.25805	-2.52565	9.9263	5.8202	4.86475	5.782	7.70545	5.5542	5.8426	8.74775	6.9278	6.3799
7.81667	0.54825	2.5234	9.56205	7.7196	11.4872	7.0947	-2.4945	9.8714	5.8722	4.75595	5.7336	7.6117	5.50575	5.7561	8.59275	6.8026	6.2608
7.83333	0.5561	2.4888	9.5011	7.69425	11.4359	6.9784	-2.4993	9.8693	5.8552	4.68215	5.7594	7.51905	5.4172	5.73985	8.41725	6.7163	6.1345
7.85	0.5232	2.4564	9.50185	7.73055	11.3321	6.9212	-2.5251	9.9301	5.8326	4.6309	5.75255	7.4892	5.29365	5.67615	8.2913	6.69195	6.04875
7.86667	0.51085	2.4453	9.56585	7.82105	11.2894	6.88805	-2.5331	10.1057	5.84885	4.64625	5.7199	7.5408	5.2055	5.5785	8.22015	6.58645	6.00595
7.88333	0.5094	2.46405	9.704	7.8414	11.3137	6.78855	-2.5253	10.2092	5.91515	4.59625	5.7306	7.68855	5.1564	5.51795	8.204	6.4959	6.00195
7.9	0.54625	2.484	9.7447	7.9045	11.4449	6.7334	-2.4928	10.3132	6.02	4.5334	5.7885	7.84725	5.15745	5.49625	8.1017	6.43835	5.9175
7.91667	0.52635	2.44775	9.80895	8.0143	11.5093	6.72565	-2.51285	10.4552	6.054	4.49685	5.90465	8.16105	5.08425	5.5144	8.0416	6.44645	5.849
7.93333	0.5048	2.43305	9.8908	8.19925	11.6539	6.81485	-2.52865	10.639	6.1064	4.49555	5.9415	8.6334	5.0282	5.45225	8.0335	6.45925	5.81105
7.95	0.49525	2.42865	10.0247	8.32445	11.8942	6.86545	-2.53705	10.823	6.18095	4.52505	5.99315	9.2926	5.0033	5.4113	8.12455	6.42785	5.8352
7.96667	0.5164	2.47535	10.1	8.38395	12.2605	6.9135	-2.50755	10.8603	6.3069	4.48365	6.056	9.9598	5.0518	5.4003	8.2226	6.4576	5.82035
7.98333	0.5368	2.4615	10.0722	8.44255	12.6334	7.0114	-2.49885	10.8777	6.366	4.4673	6.1481	10.5657	5.10115	5.4514	8.29955	6.55905	5.7678
8	0.5092	2.43075	10.0463	8.50075	12.9056	7.15355	-2.5249	10.873	6.3635	4.4763	6.2107	11.1105	5.12005	5.4979	8.44565	6.77195	5.7514
8.01667	0.4955	2.42025	10.0234	8.5791	13.1659	7.33005	-2.53495	10.904	6.3588	4.55205	6.18225	11.5359	5.19715	5.50875	8.6355	6.9519	5.77135
8.03333	0.4951	2.4362	10.0493	8.51705	13.3729	7.39745	-2.5331	10.8289	6.36755	4.6006	6.15675	11.8569	5.32215	5.57185	8.88995	7.166	5.85185
8.05	0.53355	2.46945	9.9424	8.43345	13.5798	7.4525	-2.49485	10.6791	6.39795	4.62255	6.1314	11.9131	5.5291	5.6741	9.0272	7.42795	5.8582
8.06667	0.52415	2.43485	9.81475	8.35135	13.5823	7.4899	-2.51445	10.5427	6.3206	4.68115	6.1468	11.8277	5.67595	5.84805	9.1249	7.72665	5.8756
8.08333	0.501	2.41075	9.71865	8.3102	13.4865	7.5466	-2.53575	10.4392	6.23575	4.7738	6.064	11.6595	5.8157	5.9483	9.2037	8.0038	5.9267
8.1	0.49295	2.4024	9.67875	8.23855	13.3656	7.5378	-2.5437	10.3916	6.17085	4.91115	5.96075	11.4679	5.96325	6.0436	9.2714	8.1513	6.0282
8.11667	0.50635	2.43855	9.65155	8.08685	13.247	7.43525	-2.5274	10.2309	6.1596	4.96795	5.88465	11.1896	6.1182	6.14795	9.29035	8.2568	6.1091
8.13333	0.53695	2.43815	9.5415	7.96605	13.1085	7.33995	-2.5095	10.0892	6.1321	5.02645	5.84715	10.8024	6.24545	6.27145	9.18	8.32165	6.11525
8.15	0.51235	2.3988	9.48815	7.8793	12.8393	7.2512	-2.5357	10.005	6.0539	5.0981	5.8347	10.4332	6.25645	6.3709	9.06435	8.39585	6.1343
8.16667	0.4969	2.38285	9.50555	7.8771	12.5881	7.21085	-2.5517	10.0126	6.0243	5.20725	5.7585	10.0899	6.249	6.3644	8.9372	8.3585	6.15355
8.18333	0.4915	2.3857	9.6639	7.7945	12.3638	7.0718	-2.55485	10.0335	6.0419	5.2965	5.74195	9.82575	6.2246	6.35265	8.871	8.2537	6.2137
8.2	0.52375	2.42615	9.8288	7.7278	12.2355	6.93355	-2.52055	10.0152	6.16305	5.3181	5.7928	9.4816	6.23405	6.3303	8.71225	8.1578	6.1749
8.21667	0.53105	2.3952	10.1053	7.7293	12.0328	6.8348	-2.53095	10.099	6.2535	5.35765	5.99065	9.1608	6.1622	6.3583	8.5273	8.0812	6.1102
8.23333	0.50375	2.37265	10.6137	7.82165	11.7996	6.79975	-2.5543	10.2821	6.4064	5.41365	6.2531	8.9065	6.05235	6.3149	8.3877	8.04155	6.05755
8.25	0.49575	2.3603	11.4172	7.99405	11.6336	6.78555	-2.56505	10.6423	6.6845	5.5197	6.6769	8.74295	5.9705	6.2358	8.29875	7.91515	6.0357
8.26667	0.5029	2.3852	12.5843	8.1674	11.5396	6.72815	-2.55235	11.0051	7.1315	5.54775	7.39315	8.64755	5.9229	6.19185	8.26085	7.81925	6.02075
8.28333	0.53885	2.40105	14.0018	8.4835	11.5352	6.7507	-2.5253	11.4969	7.75605	5.56155	8.48385	8.5418	5.9278	6.19475	8.15955	7.78285	5.9281
8.3	0.5178	2.36575	15.8102	8.952	11.4646	6.856	-2.54855	12.1714	8.49665	5.5925	10.0314	8.5652	5.88055	6.2446	8.12425	7.8614	5.8658
8.31667	0.50115	2.3483	17.9456	9.6578	11.4917	7.11775	-2.5637	13.0587	9.4753	5.6644	11.9405	8.75475	5.89265	6.24755	8.1763	7.98625	5.83545
8.33333	0.50005	2.3469	20.4001	10.461	11.6422	7.41155	-2.56925	14.1102	10.6826	5.75535	14.291	9.207	5.9935	6.31345	8.3743	8.19025	5.89055
8.35	0.5215	2.3936	22.8664	11.3858	11.9876	7.8189	-2.54125	15.1537	12.1571	5.77575	16.9764	9.82875	6.2405	6.46725	8.6172	8.6262	5.9198
8.36667	0.53715	2.37295	25.1468	12.4659	12.4307	8.4063	-2.5359	16.2823	13.6815	5.8359	19.9202	10.721	6.5795	6.7691	8.945	9.35665	5.9687
8.38333	0.5094	2.3444	27.202	13.6502	12.9605	9.1875	-2.561	17.4143	15.1934	5.9488	22.8149	11.965	7.0356	7.14485	9.4514	10.5054	6.1118
8.4	0.49875	2.33495	28.9018	14.8966	13.6846	10.1499	-2.5692	18.5802	16.6544	6.1691	25.3695	13.5633	7.72695	7.62465	10.1408	11.9644	6.3614
8.41667	0.49905	2.35415	30.2615	15.9308	14.579	11.1301	-2.5653	19.469	17.9887	6.3834	27.5363	15.4949	8.6639	8.3022	11.0492	13.8878	6.7553
8.43333	0.53725	2.38675	30.8562	16.8224	15.6615	12.1937	-2.5285	20.08	19.1397	6.634	29.1914	17.4694	9.9003	9.1893	11.973	16.2124	7.1706
8.45	0.5241	2.35285	30.9078	17.5284	16.6591	13.2695	-2.5483	20.4779	19.807	6.98925	30.3807	19.4951	11.2501	10.3078	12.9924	18.8882	7.7247
8.46667	0.5031	2.3347	30.5409	18.0871	17.6299	14.3626	-2.5692	20.6686	20.1295	7.43645	30.6976	21.431	12.7663	11.4726	14.0549	21.7013	8.39515
8.48333	0.4958	2.32975	29.8986	18.3333	18.539	15.2512	-2.57535	20.6818	20.1491	7.9746	30.3912	23.2389	14.373	12.732	15.143	24.3243	9.2075
8.5	0.511	2.37505	28.9202	18.214	19.3761	15.8697	-2.5555	20.2701	19.963	8.4465	29.6336	24.6437	16.0036	14.0208	16.1023	26.7153	10.0286
8.51667	0.53515	2.3676	27.5113	17.9127	20.0166	16.2961	-2.5376	19.6943	19.4471	8.9262	28.5799	25.4909	17.4965	15.3074	16.7796	28.6942	10.7844
8.53333	0.5074	2.3372	26.0419	17.4643	20.2804	16.5223	-2.5664	19.008	18.6087	9.3836	27.2408	25.93	18.6391	16.4287	17.2701	30.2916	11.5134
8.55	0.4952	2.32465	24.5679	16.9746	20.3489	16.5936	-2.57955	18.3117	17.6744	9.83635	25.5006	25.9868	19.5036	17.2195	17.5572	31.116	12.1496
8.56667	0.48825	2.3316	23.2155	16.1975	20.2247	16.2963	-2.5847	17.4762	16.6948	10.148	23.7412	25.7733	20.0406	17.7753	17.7198	31.2572	12.7264
8.58333	0.523	2.36885	21.6841	15.3415	20.0319	15.8245	-2.54775	16.4826	15.7569	10.2678	22.0289	25.0092	20.3478	18.0629	17.5047	30.8947	13.0123
8.6	0.5207	2.335	20.1318	14.4831	19.5215	15.2467	-2.56155	15.5322	14.6312	10.2966	20.4836	23.9641	20.1747	18.1807	17.0654	30.16	13.0945
8.61667	0.49455	2.31045	18.6947	13.6715	18.8358	14.6397	-2.5822	14.6287	13.4933	10.2227	18.8246	22.7934	19.6498	17.8888	16.5153	29.1112	13.0374
8.63333	0.4854	2.3011	17.385	12.8602	18.1166	13.9346	-2.58955	13.8315	12.4349	10.1052	17.1819	21.611	18.9362	17.3338	15.9092	27.5421	12.8832
8.65	0.495	2.331	16.167	11.9457	17.3962	13.0762	-2.57935	12.9265	11.4777	9.76765	15.6788	20.3424	18.1092	16.6492	15.232	25.8257	12.5863
8.66667	0.5285	2.3391	14.8724	11.1227	16.6821	12.2471	-2.55385	12.0878	10.5657	9.3452	14.3113	18.8996	17.1898	15.895	14.362	24.089	12.0617
8.68333	0.5052	2.3014	13.7284	10.3933	15.8052	11.4649	-2.57755	11.3744	9.6171	8.8954	13.0498	17.5306	16.0339	15.0735	13.5053	22.4556	11.4919
8.7	0.49135	2.28815	12.7447	9.8218	14.972	10.7928	-2.59265	10.8083	8.7941	8.4617	11.7297	16.2408	14.8693	14.0602	12.6785	20.7371	10.8978
8.71667	0.4842	2.2915	11.9835	9.2309	14.2082	10.0378	-2.5953	10.3182	8.09965	8.00205	10.5485	15.1036	13.7544	13.0587	11.9625	18.984	10.3552
8.73333	0.5109	2.34085	11.2716	8.6969	13.5856	9.3337	-2.5602	9.8126	7.57505	7.45305	9.5345	13.8953	12.7546	12.1075	11.1867	17.3824	9.70615
8.75	0.5237	2.32065	10.6398	8.2887	12.9413	8.7395	-2.55835	9.42655	7.05955	6.94695	8.7269	12.7331	11.7086	11.2723	10.4175	15.9273	9.03675
8.76667	0.4978	2.3027	10.1737	7.9926	12.3007	8.263	-2.5797	9.13245	6.61295	6.4946	7.9939	11.706	10.6553	10.3916	9.75215	14.6461	8.4358
8.78333	0.48785	2.3052	9.8372	7.78785	11.7779	7.877	-2.58625	8.97035	6.2798	6.14635	7.3424	10.8296	9.71835	9.51465	9.20175	13.2995	7.91785
8.8	0.49015	2.3397	9.6483	7.5342	11.378	7.46945	-2.5755	8.7508	6.04495	5.75545	6.85305	10.0769	8.8946	8.74715	8.763	12.0652	7.47405
8.81667	0.5317	2.3834	9.4061	7.3416	11.1082	7.1675	-2.53825	8.54355	5.8902	5.39345	6.4953	9.31395	8.2	8.09675	8.2885	10.9771	6.98325
8.83333	0.51435	2.36895	9.233	7.20735	10.7795	6.9479	-2.5569	8.3985	5.6872	5.1073	6.27305	8.68405	7.4818	7.5585	7.8973	10.0622	6.57225
8.85	0.4955	2.37925	9.12995	7.16075	10.5174	6.8549	-2.57155	8.3118	5.53435	4.90195	6.0238	8.18525	6.86835	6.99655	7.60145	9.2233	6.2473
8.86667	0.4931	2.40115	9.12305	7.0867	10.3355	6.7446	-2.574	8.26745	5.42745	4.7579	5.83615	7.84505	6.3691	6.5274	7.42315	8.4167	6.03195
8.88333	0.5132	2.47575	9.10955	6.9759	10.2613	6.64435	-2.5435	8.1285	5.39935	4.5655	5.71515	7.51555	6.00655	6.15835	7.2508	7.76245	5.8147
8.9	0.5382	2.496	9.03205	6.91025	10.1958	6.61405	-2.53025	8.0263	5.3395	4.42435	5.673	7.2056	5.6941	5.9065	7.053	7.2493	5.59875
8.91667	0.5146	2.49415	8.9916	6.8798	10.071	6.6476	-2.55435	7.94975	5.2465	4.32425	5.6428	6.98195	5.39555	5.67825	6.91955	6.9008	5.4474
8.93333	0.5037	2.5136	8.9845	6.90815	10.0025	6.74915	-2.5606	7.95235	5.192	4.30085	5.5578	6.82865	5.1871	5.4403	6.8335	6.53955	5.35515
8.95	0.5038	2.55435	9.04395	6.84265	9.9884	6.78065	-2.56285	7.9042	5.16705	4.2431	5.5124	6.75485	5.0534	5.2649	6.82545	6.2441	5.3298
8.96667	0.544	2.6118	8.99105	6.78665	10.0602	6.8407	-2.5256	7.8072	5.19535	4.1646	5.49	6.608	5.0209	5.15055	6.73285	6.03415	5.23645
8.98333	0.5376	2.59535	8.9155	6.75335	10.0375	6.9331	-2.54505	7.74615	5.1382	4.12095	5.5324	6.492	4.9509	5.1099	6.65305	5.9136	5.16685
9	0.5156	2.5837	8.85645	6.77225	10.0116	7.08855	-2.56755	7.72465	5.0917	4.1035	5.4947	6.40985	4.91185	5.00045	6.6089	5.83805	5.1305
9.01667	0.50665	2.57765	8.8353	6.7774	10.0198	7.2113	-2.57735	7.7549	5.0685	4.13255	5.4431	6.398	4.92735	4.90705	6.6145	5.7083	5.1582
9.03333	0.51825	2.611	8.81345	6.7018	10.0733	7.2562	-2.5648	7.68095	5.0873	4.08695	5.41145	6.37265	5.0178	4.84935	6.62145	5.6277	5.1722
9.05	0.54975	2.60275	8.6786	6.64895	10.1432	7.31065	-2.54735	7.6175	5.0937	4.0502	5.407	6.2876	5.13835	4.84725	6.5568	5.5779	5.13715
9.06667	0.52205	2.54735	8.56455	6.6196	10.1029	7.36855	-2.57675	7.5812	5.03855	4.04025	5.4154	6.2381	5.2112	4.8514	6.5179	5.6039	5.1328
9.08333	0.50275	2.51205	8.467	6.65665	10.0758	7.4525	-2.5937	7.59995	5.0114	4.074	5.34005	6.21045	5.32545	4.79225	6.502	5.5722	5.1545
9.1	0.4985	2.4899	8.4432	6.5972	10.0584	7.4098	-2.60045	7.598	4.9973	4.09175	5.2772	6.2481	5.46135	4.7643	6.5542	5.5209	5.2359
9.11667	0.524	2.504	8.33675	6.52275	10.1028	7.3279	-2.56995	7.52455	5.0466	4.0507	5.2278	6.19375	5.6643	4.7599	6.5256	5.50055	5.24065
9.13333	0.5297	2.44695	8.1966	6.4757	10.055	7.2399	-2.57885	7.4775	5.0172	4.0366	5.2339	6.1279	5.79945	4.8146	6.4702	5.50815	5.2326
9.15	0.4987	2.39175	8.09055	6.4674	9.94925	7.1681	-2.6046	7.4545	4.9736	4.0347	5.18495	6.0841	5.8902	4.80645	6.44095	5.5485	5.24435
9.16667	0.4885	2.35705	8.02405	6.4749	9.86985	7.07175	-2.61435	7.5045	4.95635	4.08155	5.09625	6.0781	5.98605	4.7774	6.44555	5.4999	5.2927
9.18333	0.48805	2.3623	8.0093	6.39765	9.8144	6.874	-2.6078	7.4569	4.97405	4.0505	5.03815	6.0798	6.0805	4.76775	6.4693	5.454	5.3384
9.2	0.52535	2.36145	7.89075	6.3464	9.79775	6.69105	-2.5781	7.3932	5.0096	4.00345	5.0064	5.99245	6.17195	4.7876	6.39995	5.42685	5.298
9.21667	0.5022	2.30815	7.79695	6.3158	9.66575	6.5223	-2.602	7.3599	4.96495	3.97635	5.0139	5.9246	6.13715	4.82325	6.3448	5.44535	5.27125
9.23333	0.48195	2.2756	7.73455	6.3519	9.54735	6.42015	-2.62025	7.37375	4.94055	3.97565	4.94175	5.87325	6.07425	4.7751	6.30725	5.4202	5.24775
9.25	0.47575	2.26595	7.744	6.3294	9.46145	6.24345	-2.62275	7.39755	4.9315	3.9816	4.88145	5.87995	5.99475	4.7384	6.32985	5.33525	5.27605
9.26667	0.4964	2.30585	7.7177	6.27295	9.44115	6.05355	-2.5954	7.3323	4.97975	3.9144	4.845	5.82405	5.9367	4.7115	6.29425	5.27385	5.2328
9.28333	0.5145	2.28605	7.6363	6.249	9.39125	5.90685	-2.5878	7.2888	4.9739	3.8626	4.8588	5.7371	5.80995	4.7316	6.21915	5.22875	5.1526
9.3	0.4879	2.25215	7.5927	6.25825	9.2782	5.80895	-2.6133	7.26385	4.93675	3.82155	4.85145	5.68175	5.60805	4.70145	6.1693	5.2297	5.0937
9.31667	0.47725	2.2418	7.57895	6.3077	9.20415	5.753	-2.6253	7.31135	4.92635	3.83275	4.7947	5.6573	5.4203	4.62835	6.14625	5.1443	5.05425
9.33333	0.4751	2.259	7.62895	6.26625	9.16645	5.62225	-2.6232	7.2907	4.9382	3.788	4.7687	5.66985	5.25325	4.58	6.16975	5.0592	5.04735
9.35	0.51375	2.294	7.57775	6.23515	9.19645	5.5272	-2.5862	7.2321	4.98765	3.7212	4.7595	5.60125	5.12965	4.552	6.10505	4.9953	4.95655
9.36667	0.5032	2.26215	7.52895	6.22715	9.1252	5.46375	-2.6046	7.206	4.953	3.6754	4.80475	5.5496	4.93055	4.56125	6.0515	4.9777	4.8781
9.38333	0.4819	2.2448	7.50645	6.275	9.0592	5.4698	-2.623	7.213	4.9286	3.6625	4.77195	5.5245	4.73995	4.49675	6.0236	4.95505	4.8203
9.4	0.47435	2.24055	7.53965	6.29415	9.0231	5.4438	-2.6294	7.26185	4.92425	3.67955	4.73745	5.5587	4.59015	4.4404	6.05005	4.87235	4.81915
9.41667	0.48815	2.2839	7.5694	6.2496	9.0406	5.38195	-2.61055	7.21285	4.9672	3.6267	4.72445	5.56335	4.495	4.40745	6.06175	4.81975	4.78615
9.43333	0.51685	2.2833	7.51165	6.238	9.05985	5.3586	-2.59255	7.1804	4.98815	3.58725	4.75195	5.52055	4.40825	4.4207	6.01385	4.792	4.71315
9.45	0.48975	2.25185	7.4903	6.24435	8.99035	5.3667	-2.61965	7.1756	4.9562	3.57255	4.77915	5.5142	4.2787	4.42385	6.0024	4.8271	4.6684
9.46667	0.47645	2.2401	7.4889	6.31785	8.9521	5.4272	-2.63055	7.2367	4.9506	3.6064	4.73815	5.5336	4.1887	4.3762	6.0082	4.7995	4.6501
9.48333	0.47045	2.2495	7.5634	6.3002	8.9384	5.4089	-2.6343	7.2722	4.97355	3.6136	4.71585	5.61525	4.13905	4.35965	6.08625	4.76635	4.6822
9.5	0.5035	2.28825	7.55605	6.28615	9.00055	5.40885	-2.5982	7.256	5.0589	3.5814	4.7114	5.6207	4.1596	4.37645	6.0837	4.76125	4.64145
9.51667	0.5034	2.25795	7.52945	6.30415	8.9759	5.4374	-2.6063	7.28455	5.0698	3.57815	4.7659	5.6356	4.12585	4.4561	6.0835	4.80325	4.5992
9.53333	0.4773	2.23445	7.5418	6.37565	8.93055	5.52745	-2.62545	7.3483	5.08915	3.5937	4.7545	5.6889	4.09765	4.4806	6.11855	4.87535	4.5882
9.55	0.4661	2.2247	7.6047	6.4619	8.91475	5.61705	-2.63215	7.49815	5.14415	3.65765	4.7216	5.80615	4.10605	4.5144	6.2065	4.88095	4.61835
9.56667	0.4709	2.25505	7.7076	6.4832	8.9498	5.65645	-2.61885	7.5643	5.24995	3.6519	4.7162	5.93335	4.1706	4.5899	6.3184	4.91335	4.6452
9.58333	0.5066	2.2649	7.7252	6.5353	9.01655	5.7362	-2.584	7.6476	5.3736	3.64735	4.7414	6.0133	4.26685	4.7292	6.36695	4.9794	4.6126
9.6	0.4838	2.22865	7.77975	6.6254	8.98405	5.8576	-2.59795	7.77355	5.43865	3.66605	4.8009	6.1438	4.3075	4.90405	6.45465	5.1113	4.60245
9.61667	0.46975	2.21835	7.885	6.79565	8.97435	6.05075	-2.6034	7.95525	5.5337	3.72455	4.78945	6.3086	4.38165	5.0341	6.57665	5.20705	4.6153
9.63333	0.46855	2.21755	8.08935	6.89685	8.99155	6.1745	-2.5892	8.149	5.6522	3.77845	4.80245	6.55785	4.49125	5.2138	6.78255	5.28345	4.68575
9.65	0.49855	2.2668	8.2806	6.97695	9.0812	6.29405	-2.5341	8.25515	5.83705	3.77585	4.8486	6.7419	4.665	5.4271	6.9278	5.395	4.68765
9.66667	0.52055	2.2525	8.4797	7.0845	9.1096	6.4372	-2.49545	8.3798	5.9482	3.7954	4.97395	6.914	4.79775	5.7161	7.0443	5.5323	4.67255
9.68333	0.5087	2.2396	8.7866	7.22945	9.08405	6.6139	-2.47395	8.50705	6.0247	3.8328	5.0937	7.10775	4.8984	5.94755	7.18635	5.7161	4.68165
9.7	0.52095	2.254	9.21405	7.40535	9.09015	6.78725	-2.42185	8.69375	6.11635	3.9204	5.21095	7.32775	5.0222	6.1492	7.3487	5.80465	4.72215
9.71667	0.5497	2.30675	9.82815	7.47965	9.1171	6.8537	-2.3386	8.76255	6.2274	3.9384	5.411	7.5478	5.1567	6.3581	7.5314	5.89205	4.77535
9.73333	0.62935	2.3765	10.4707	7.56905	9.1924	6.90585	-2.2014	8.7768	6.3597	3.93235	5.70195	7.6434	5.3128	6.5635	7.58905	5.97735	4.74885
9.75	0.666	2.4043	11.2635	7.68185	9.1535	6.9459	-2.0995	8.79835	6.3879	3.94005	6.1261	7.7151	5.35855	6.76625	7.62545	6.0955	4.7382
9.76667	0.7159	2.46715	12.2411	7.86685	9.1094	7.01945	-1.9691	8.83505	6.42685	3.9726	6.55985	7.76995	5.3841	6.8307	7.64335	6.15925	4.73425
9.78333	0.7996	2.56875	13.4466	8.02355	9.08825	6.98485	-1.8035	8.896	6.48955	4.01315	7.0878	7.8551	5.39805	6.84675	7.68135	6.1294	4.77945
9.8	0.9288	2.7474	14.7874	8.14395	9.12125	6.8769	-1.58195	8.83885	6.62435	3.976	7.73225	7.8475	5.42775	6.8251	7.64665	6.09675	4.77365
9.81667	1.08985	2.8988	16.1395	8.32575	9.13285	6.77155	-1.3404	8.80855	6.73705	3.9354	8.52255	7.77205	5.4015	6.8027	7.5136	6.0515	4.7235
9.83333	1.2211	3.0592	17.5962	8.57505	9.06765	6.6835	-1.13095	8.81125	6.8217	3.91425	9.3942	7.72225	5.29025	6.69555	7.382	6.0414	4.69565
9.85	1.38725	3.27	19.1115	8.9243	9.0448	6.6227	-0.89335	8.90735	6.96125	3.93195	10.2358	7.7253	5.1796	6.48615	7.2585	5.92225	4.687
9.86667	1.587	3.5269	20.7408	9.1994	9.0653	6.46805	-0.63925	8.97525	7.15815	3.9032	11.1381	7.82295	5.07545	6.27345	7.18425	5.78435	4.7201
9.88333	1.8501	3.8405	22.1491	9.5053	9.17935	6.32935	-0.33595	9.0086	7.44215	3.84335	12.0595	7.8863	5.0188	6.0707	7.0107	5.66665	4.66875
9.9	2.08255	4.09345	23.4033	9.85525	9.21815	6.2386	-0.10065	9.10135	7.64585	3.81005	13.0551	8.05055	4.8766	5.9121	6.84355	5.59375	4.62945
9.91667	2.2953	4.3664	24.544	10.2725	9.27985	6.23075	0.10205	9.239	7.86695	3.8037	13.8843	8.3441	4.73775	5.6726	6.72395	5.5373	4.61095
9.93333	2.5283	4.65095	25.5903	10.6799	9.40745	6.22135	0.29505	9.45485	8.11595	3.8477	14.6043	8.8185	4.63425	5.45015	6.67885	5.4249	4.64805
9.95	2.77605	4.9808	26.4766	10.9712	9.6209	6.1892	0.49245	9.5587	8.40755	3.82725	15.2521	9.3986	4.5837	5.2746	6.65885	5.3638	4.67395
9.96667	3.0428	5.2607	26.9403	11.2616	9.88755	6.2204	0.6785	9.6598	8.6809	3.82935	15.841	10.023	4.5595	5.17365	6.5971	5.3525	4.6534
9.98333	3.2155	5.4617	27.2222	11.5282	10.0834	6.30965	0.75295	9.77775	8.83855	3.87305	16.3492	10.7835	4.48575	5.1045	6.5975	5.44215	4.6703
10	3.37035	5.6574	27.3432	11.8361	10.338	6.48825	0.8038	9.93195	8.9814	3.9791	16.5661	11.6421	4.4577	5.00675	6.6532	5.5069	4.71955
10.0167	3.51195	5.83285	27.4243	11.9721	10.6275	6.5984	0.83425	10.0514	9.1093	4.0901	16.6682	12.6488	4.47645	4.969	6.811	5.5886	4.83685
10.0333	3.6646	6.02575	27.1709	12.0144	11.0137	6.72565	0.8821	10.0449	9.27775	4.17295	16.6859	13.5602	4.57395	4.99225	6.92015	5.73685	4.89775
10.05	3.7623	6.08275	26.6441	12.0312	11.3182	6.88505	0.85005	10.036	9.2959	4.29625	16.6945	14.4367	4.6341	5.1125	7.03435	5.9605	4.96715
10.0667	3.76835	6.09235	26.0532	12.0448	11.5689	7.09805	0.75135	10.0254	9.2414	4.46105	16.4998	15.2935	4.6983	5.1971	7.19225	6.2555	5.0769
10.0833	3.76515	6.08385	25.4269	12.0315	11.8347	7.30945	0.6486	10.0666	9.1758	4.70205	16.121	16.1424	4.8024	5.2969	7.40245	6.49485	5.24105
10.1	3.75475	6.0909	24.8085	11.8369	12.108	7.4204	0.55335	9.96655	9.11955	4.87695	15.7118	16.9186	4.9622	5.44805	7.64395	6.7728	5.4285
10.1167	3.7707	6.0564	23.877	11.6222	12.4041	7.5365	0.4786	9.81735	9.0539	5.05735	15.2961	17.4248	5.16255	5.6588	7.787	7.0852	5.55345
10.1333	3.6819	5.91035	22.9258	11.404	12.5287	7.65385	0.30635	9.68065	8.849	5.2599	14.9108	17.8341	5.2939	5.9102	7.94125	7.46525	5.70865
10.15	3.56905	5.7629	22.0044	11.2401	12.6166	7.81565	0.1324	9.5724	8.6401	5.4966	14.3246	18.131	5.4419	6.0878	8.09185	7.7991	5.88235
10.1667	3.46635	5.61775	21.1867	10.9741	12.6897	7.86005	-0.02735	9.4715	8.4392	5.7339	13.7216	18.4097	5.6111	6.2849	8.2948	8.06355	6.1223
10.1833	3.39195	5.5244	20.3017	10.6283	12.8016	7.84835	-0.1437	9.2467	8.29865	5.87585	13.1525	18.437	5.8335	6.49795	8.41195	8.33145	6.2888
10.2	3.3134	5.3368	19.2881	10.3165	12.8153	7.8357	-0.2813	9.0386	8.0844	6.014	12.6575	18.2651	6.00145	6.7611	8.4431	8.5875	6.41675
10.2167	3.1603	5.11995	18.3697	10.0409	12.6962	7.83195	-0.4701	8.85215	7.81285	6.14725	12.1402	18.0322	6.1079	6.9546	8.47375	8.87115	6.5556
10.2333	3.02875	4.9301	17.5313	9.8252	12.5821	7.8345	-0.6264	8.7408	7.5753	6.31925	11.5206	17.7617	6.22055	7.0786	8.50485	8.99775	6.70415
10.25	2.9167	4.7744	16.842	9.48535	12.4717	7.71075	-0.768	8.557	7.37565	6.38835	10.9659	17.4758	6.33385	7.1992	8.5604	9.0749	6.86735
10.2667	2.8596	4.64195	16.0145	9.16965	12.4146	7.5836	-0.85225	8.33165	7.23475	6.3945	10.4725	16.9413	6.4753	7.3239	8.471	9.1338	6.9091
10.2833	2.7489	4.4295	15.2189	8.89355	12.2258	7.4653	-0.99755	8.1494	6.99175	6.3921	10.0866	16.3729	6.4924	7.4616	8.36645	9.19745	6.9356
10.3	2.62215	4.2399	14.5241	8.69455	11.9967	7.3978	-1.14	8	6.764	6.3952	9.6029	15.8124	6.4822	7.465	8.26155	9.2043	6.95795
10.3167	2.51795	4.0795	13.9497	8.4823	11.752	7.27065	-1.2593	7.90985	6.577	6.40835	9.13085	15.3265	6.471	7.43705	8.1952	9.07865	7.01735
10.3333	2.44655	3.98225	13.4264	8.20245	11.5929	7.07955	-1.33785	7.719	6.454	6.2977	8.72415	14.7601	6.48655	7.4024	8.09285	8.9459	7.007
10.35	2.40315	3.8455	12.8041	7.97625	11.4293	6.91925	-1.4035	7.55635	6.3189	6.1839	8.40295	14.0881	6.46185	7.3966	7.89715	8.80665	6.91605
10.3667	2.2864	3.67605	12.2705	7.7908	11.1509	6.78935	-1.5208	7.42325	6.12925	6.0714	8.1206	13.4771	6.34035	7.34305	7.7336	8.7165	6.8323
10.3833	2.18335	3.5394	11.8127	7.694	10.9129	6.71495	-1.6177	7.36125	5.97995	6.00085	7.75135	12.9193	6.22705	7.18855	7.577	8.5065	6.7575
10.4	2.0978	3.4371	11.4898	7.505	10.707	6.5402	-1.6912	7.2783	5.86055	5.87955	7.44025	12.4692	6.12385	7.04845	7.49205	8.2556	6.72155
10.4167	2.05495	3.3845	11.092	7.32615	10.5908	6.3752	-1.71675	7.13565	5.8187	5.6975	7.1755	11.8958	6.0705	6.9143	7.3078	8.0307	6.5763
10.4333	1.9763	3.2558	10.6802	7.1912	10.3755	6.2438	-1.78	7.03255	5.6936	5.5427	7.0021	11.3508	5.92355	6.8314	7.11685	7.8388	6.4185
10.45	1.8594	3.1399	10.3498	7.11625	10.1443	6.17065	-1.8612	6.966	5.57125	5.4064	6.77425	10.8796	5.7526	6.65035	6.96385	7.6645	6.2809
10.4667	1.76465	3.05035	10.0877	7.0646	9.95855	6.0921	-1.92445	6.9707	5.4841	5.32455	6.5273	10.5063	5.60755	6.45545	6.85355	7.3922	6.1862
10.4833	1.68615	3.01145	9.89575	6.9314	9.8278	5.94405	-1.95595	6.88095	5.44415	5.15215	6.3336	10.1555	5.4997	6.28615	6.7667	7.14685	6.0803
10.5	1.64225	2.9612	9.5954	6.8306	9.74075	5.8359	-1.9628	6.79215	5.41695	4.987	6.18065	9.7325	5.40685	6.15575	6.5939	6.933	5.89785
10.5167	1.5347	2.85685	9.34045	6.7572	9.54935	5.75165	-2.0236	6.7366	5.3192	4.8517	6.08395	9.38045	5.23425	6.0394	6.46045	6.79525	5.74285
10.5333	1.43185	2.7835	9.12815	6.7659	9.3909	5.73835	-2.0773	6.7228	5.2434	4.76515	5.89985	9.08905	5.08695	5.8461	6.3529	6.60455	5.61205
10.55	1.3476	2.72955	9.00195	6.6985	9.26975	5.6485	-2.11065	6.7182	5.19385	4.6782	5.7407	8.9085	4.9654	5.6842	6.32355	6.38065	5.5464
10.5667	1.29965	2.73065	8.836	6.60055	9.22775	5.55045	-2.10915	6.62785	5.2097	4.53155	5.61455	8.6593	4.906	5.547	6.22985	6.1952	5.41015
10.5833	1.24485	2.66395	8.61465	6.53615	9.1352	5.48495	-2.1301	6.5588	5.1577	4.41735	5.549	8.4057	4.79935	5.4779	6.1096	6.0562	5.2579
10.6	1.1491	2.592	8.4352	6.50285	8.99845	5.4635	-2.17935	6.51085	5.0758	4.32515	5.45875	8.2062	4.66255	5.35705	6.0258	5.96995	5.1423
10.6167	1.0759	2.54255	8.29775	6.50295	8.9023	5.46075	-2.2144	6.53095	5.02265	4.30035	5.3159	8.07475	4.5601	5.21025	5.9823	5.79965	5.06425
10.6333	1.0197	2.5298	8.23265	6.40895	8.8403	5.37675	-2.23175	6.4686	4.9957	4.20695	5.20955	7.98845	4.49235	5.1029	5.9757	5.6463	5.0086
10.65	1.01015	2.5282	8.0571	6.32315	8.84165	5.31455	-2.21315	6.37415	5.0019	4.10525	5.128	7.80515	4.46295	5.0299	5.88165	5.5261	4.87885
10.6667	0.95065	2.46165	7.88725	6.2549	8.73405	5.27585	-2.25325	6.3078	4.9238	4.03105	5.106	7.6532	4.35915	4.9956	5.8058	5.4647	4.7756
10.6833	0.88645	2.4119	7.754	6.2473	8.6322	5.2995	-2.29655	6.2734	4.85805	3.99605	5.00155	7.52895	4.27285	4.88565	5.75145	5.3841	4.6953
10.7	0.8445	2.3792	7.6815	6.19665	8.55965	5.26295	-2.32485	6.27435	4.80855	3.97935	4.9005	7.47985	4.2072	4.79345	5.7544	5.2536	4.6748
10.7167	0.8284	2.40055	7.6057	6.08855	8.5464	5.19165	-2.317	6.17615	4.80895	3.8879	4.8283	7.37245	4.19375	4.7236	5.7202	5.15455	4.6067
10.7333	0.8275	2.3709	7.44825	6.00755	8.5092	5.1516	-2.318	6.09415	4.7802	3.8182	4.7977	7.21205	4.15635	4.70875	5.63375	5.0777	4.50895
10.75	0.7728	2.3172	7.33405	5.9547	8.3916	5.13555	-2.3628	6.03545	4.701	3.7671	4.77175	7.08195	4.07245	4.66385	5.5735	5.0626	4.44005
10.7667	0.73675	2.28695	7.24665	5.9599	8.3094	5.1568	-2.39375	6.04035	4.6497	3.7711	4.6759	6.9816	4.01255	4.5709	5.539	4.9671	4.4003
10.7833	0.7128	2.27985	7.24005	5.87015	8.24435	5.0925	-2.41375	6.00355	4.62275	3.72475	4.60975	6.93135	3.9747	4.5074	5.55625	4.8681	4.40345
10.8	0.72945	2.30315	7.16025	5.7879	8.2497	5.04015	-2.39125	5.91925	4.6474	3.6468	4.5639	6.7738	3.98485	4.46585	5.48535	4.79925	4.32255
10.8167	0.7112	2.2555	7.0634	5.734	8.15875	5.00625	-2.41885	5.8705	4.5919	3.5938	4.58175	6.61945	3.92225	4.4735	5.4159	4.7712	4.25665
10.8333	0.6707	2.21475	6.99015	5.7329	8.0584	5.0228	-2.457	5.8489	4.5388	3.56375	4.5315	6.4941	3.8558	4.40115	5.3721	4.74795	4.2119
10.85	0.6494	2.1954	6.9835	5.73165	7.9947	5.0125	-2.4819	5.88485	4.5176	3.5708	4.46925	6.4278	3.8138	4.3294	5.37235	4.6557	4.21805
10.8667	0.6459	2.21935	7.0071	5.66345	7.97545	4.94535	-2.48265	5.83385	4.5394	3.50175	4.43925	6.33955	3.80925	4.28125	5.3714	4.58865	4.20215
10.8833	0.66825	2.21575	6.9479	5.6322	7.9716	4.9105	-2.4676	5.79275	4.56365	3.44355	4.4421	6.1857	3.80815	4.2788	5.3013	4.54465	4.1359
10.9	0.63065	2.16985	6.92155	5.62	7.8848	4.8997	-2.5073	5.7836	4.5267	3.4035	4.47505	6.07015	3.7458	4.2728	5.26815	4.56525	4.09965
10.9167	0.6053	2.1487	6.92955	5.6852	7.8307	4.93805	-2.5333	5.82765	4.5184	3.40685	4.43235	5.98385	3.69975	4.2042	5.25125	4.5231	4.0814
10.9333	0.59245	2.1392	7.01695	5.67605	7.7997	4.89625	-2.55095	5.8669	4.5306	3.38945	4.4141	5.9696	3.67755	4.16465	5.301	4.4612	4.1187
10.95	0.61235	2.17665	7.0545	5.6562	7.8509	4.8597	-2.5318	5.84125	4.6076	3.32745	4.4214	5.87575	3.71405	4.14575	5.2794	4.43065	4.0821
10.9667	0.6139	2.1442	7.0568	5.66985	7.83345	4.847	-2.5411	5.8478	4.6192	3.28965	4.485	5.7864	3.69255	4.188	5.24905	4.4366	4.04485
10.9833	0.57755	2.1098	7.0998	5.72085	7.79045	4.87395	-2.57405	5.87815	4.6163	3.2728	4.511	5.73745	3.6532	4.16425	5.25335	4.47135	4.03275
11	0.56125	2.0939	7.18125	5.8007	7.78535	4.90545	-2.5953	5.97975	4.6392	3.3069	4.5059	5.73935	3.64245	4.1367	5.2908	4.43095	4.06125
11.0167	0.557	2.11365	7.31835	5.79525	7.819	4.8687	-2.5982	5.9989	4.6993	3.27195	4.5333	5.7594	3.66665	4.13535	5.35415	4.4162	4.0925
11.0333	0.5898	2.1309	7.35825	5.8097	7.89685	4.85575	-2.57485	6.0028	4.78145	3.2316	4.58725	5.7158	3.71645	4.1703	5.3407	4.42105	4.063
11.05	0.56395	2.0909	7.40675	5.84665	7.87875	4.86505	-2.6022	6.0362	4.7863	3.21455	4.68715	5.70195	3.69665	4.22675	5.3498	4.4849	4.05225
11.0667	0.5395	2.0688	7.48355	5.94205	7.8776	4.92995	-2.62955	6.10275	4.80215	3.23795	4.7069	5.7197	3.6983	4.21455	5.3756	4.51295	4.0631
11.0833	0.52945	2.05825	7.6138	5.9822	7.90195	4.93005	-2.6424	6.1914	4.835	3.26305	4.73855	5.80905	3.7245	4.22575	5.46365	4.50165	4.1332
11.1	0.54335	2.0979	7.70835	5.97495	7.98775	4.9108	-2.62495	6.18855	4.92405	3.2244	4.78805	5.83965	3.80615	4.2592	5.4979	4.51765	4.1411
11.1167	0.5635	2.07985	7.7226	5.9951	8.0344	4.9147	-2.6203	6.19795	4.96315	3.2118	4.8826	5.849	3.8508	4.34895	5.48965	4.56625	4.128
11.1333	0.52885	2.0438	7.75415	6.0333	8.0237	4.9543	-2.65315	6.22295	4.9545	3.21225	4.9571	5.89325	3.86675	4.39275	5.5041	4.6614	4.1423
11.15	0.51325	2.02765	7.7971	6.11215	8.04055	5.01515	-2.6739	6.3037	4.9654	3.2654	4.96435	5.9715	3.9114	4.409	5.5461	4.67435	4.18575
11.1667	0.50425	2.0398	7.89395	6.0907	8.0801	4.99545	-2.6817	6.32095	4.99635	3.26405	4.98815	6.0914	3.9842	4.45415	5.62085	4.6941	4.2554
11.1833	0.5377	2.06955	7.86455	6.068	8.1779	4.9864	-2.6515	6.28755	5.0642	3.23945	5.0219	6.11715	4.1036	4.5253	5.6052	4.7346	4.24995
11.2	0.5265	2.03205	7.80705	6.05735	8.17355	4.9969	-2.669	6.2722	5.0386	3.2412	5.10295	6.1594	4.15315	4.6361	5.58915	4.82365	4.25925
11.2167	0.49925	2.0028	7.75665	6.0945	8.16155	5.0604	-2.69425	6.2853	5.0129	3.2629	5.09245	6.21605	4.2105	4.67335	5.58795	4.89875	4.28395
11.2333	0.48825	1.99115	7.7396	6.10275	8.1757	5.0778	-2.71065	6.3369	5.00155	3.30805	5.05355	6.3237	4.2912	4.717	5.62945	4.91165	4.3573
11.25	0.497	2.02475	7.713	6.0365	8.23615	5.045	-2.7	6.28815	5.0301	3.28385	5.02995	6.38635	4.41555	4.7846	5.64745	4.9456	4.395
11.2667	0.5235	2.02305	7.5823	5.99055	8.2883	5.03405	-2.67975	6.2387	5.0433	3.27045	5.0264	6.38365	4.5241	4.8954	5.59695	4.993	4.3889
11.2833	0.49545	1.9845	7.47015	5.96205	8.2567	5.043	-2.7072	6.2181	4.98685	3.27095	5.02645	6.3976	4.57595	4.98465	5.56715	5.09505	4.40905
11.3	0.47725	1.96675	7.37375	5.9913	8.256	5.09455	-2.72295	6.2494	4.9564	3.31575	4.9369	6.4188	4.64855	5.0177	5.55525	5.1153	4.44635
11.3167	0.4694	1.9673	7.35445	5.9325	8.27	5.05735	-2.72875	6.265	4.9476	3.32555	4.85935	6.48255	4.72975	5.0773	5.6	5.1153	4.53005
11.3333	0.497	2.00445	7.27055	5.86745	8.3659	5.0171	-2.698	6.2232	4.9945	3.29125	4.79845	6.43575	4.86135	5.15235	5.56125	5.1335	4.5246
11.35	0.49625	1.9761	7.16785	5.8283	8.38385	4.99565	-2.70135	6.2263	4.97285	3.27895	4.7972	6.3797	4.91365	5.2816	5.5169	5.1842	4.53125
11.3667	0.4672	1.9486	7.12095	5.8344	8.40005	5.01525	-2.7249	6.2633	4.93985	3.28405	4.74005	6.3336	4.9503	5.3362	5.50595	5.23725	4.56025
11.3833	0.45515	1.9388	7.1483	5.86445	8.4718	5.0251	-2.7309	6.3853	4.93835	3.3268	4.6671	6.32815	5.01065	5.39745	5.5436	5.21165	4.6377
11.4	0.4568	1.9655	7.2501	5.82615	8.61395	4.9683	-2.7227	6.44665	4.98495	3.2931	4.632	6.3115	5.10715	5.49585	5.60185	5.2049	4.7123
11.4167	0.4925	1.9849	7.30215	5.828	8.8276	4.9439	-2.68725	6.5318	5.0529	3.2666	4.6424	6.22215	5.22085	5.65825	5.60165	5.21755	4.7396
11.4333	0.4682	1.9509	7.43495	5.8681	8.9972	4.94625	-2.70645	6.6826	5.0557	3.25765	4.71445	6.1606	5.27465	5.8543	5.6495	5.29375	4.8121
11.45	0.4474	1.93755	7.65715	6.00055	9.2541	5.0126	-2.7165	6.92205	5.09075	3.2868	4.7334	6.1362	5.36715	6.01915	5.74	5.32515	4.92535
11.4667	0.43925	1.942	8.0108	6.0963	9.60885	5.01465	-2.71275	7.2209	5.1578	3.31195	4.79995	6.1932	5.5045	6.2619	5.9217	5.34075	5.1279
11.4833	0.4603	1.99615	8.40255	6.19735	10.1184	5.02205	-2.67465	7.4912	5.30255	3.2842	4.92825	6.1919	5.73375	6.57915	6.07545	5.40505	5.29015
11.5	0.4757	1.9862	8.8182	6.3624	10.6564	5.07345	-2.64975	7.8512	5.40195	3.28785	5.1443	6.20325	5.94685	7.02215	6.24605	5.5174	5.48705
11.5167	0.44415	1.9746	9.34635	6.5939	11.2416	5.1784	-2.6543	8.28185	5.4899	3.30875	5.3794	6.27645	6.17725	7.465	6.4807	5.6993	5.7536
11.5333	0.43055	1.9817	9.9635	6.9072	11.946	5.31695	-2.63275	8.84645	5.629	3.39005	5.61425	6.42285	6.4836	7.9726	6.79175	5.83035	6.1003
11.55	0.4274	2.0209	10.7137	7.16575	12.756	5.40195	-2.59005	9.39295	5.80725	3.4129	5.9172	6.62765	6.8627	8.5756	7.17515	6.00845	6.50285
11.5667	0.46405	2.0785	11.4022	7.48035	13.6936	5.52245	-2.49795	9.963	6.04305	3.4353	6.2791	6.78435	7.3274	9.2667	7.507	6.2391	6.877
11.5833	0.4493	2.07405	12.1358	7.84705	14.5601	5.6841	-2.44045	10.5991	6.21215	3.4891	6.73245	6.9937	7.7467	10.0448	7.88625	6.55045	7.3102
11.6	0.42715	2.09395	12.9061	8.29855	15.4626	5.9188	-2.3631	11.2874	6.40355	3.57825	7.1291	7.25335	8.2115	10.7677	8.31265	6.86095	7.78655
11.6167	0.4182	2.13085	13.7288	8.73655	16.3891	6.11055	-2.2449	12.033	6.62545	3.68845	7.54105	7.59285	8.71295	11.5341	8.8113	7.1374	8.3383
11.6333	0.43055	2.22125	14.5263	9.12795	17.3465	6.27935	-2.07855	12.6642	6.9103	3.73925	7.98485	7.898	9.26565	12.3045	9.277	7.4518	8.8363
11.65	0.4561	2.27085	15.1799	9.5506	18.2339	6.47595	-1.8767	13.2877	7.16865	3.80665	8.46405	8.16515	9.78185	13.1065	9.6818	7.7892	9.2846
11.6667	0.4268	2.30165	15.7993	9.97985	18.9604	6.6961	-1.67735	13.8863	7.3638	3.89345	8.93225	8.45675	10.2105	13.8154	10.0945	8.17595	9.73305
11.6833	0.41005	2.35875	16.359	10.4549	19.6334	6.9515	-1.42835	14.4994	7.5751	4.02685	9.28745	8.76005	10.6218	14.3996	10.5042	8.45615	10.171
11.7	0.4054	2.44095	16.9267	10.7965	20.2133	7.1006	-1.13445	15.0037	7.7994	4.1147	9.62865	9.09235	10.9945	14.9245	10.9354	8.6996	10.5994
11.7167	0.43755	2.5622	17.2718	11.0904	20.7745	7.2411	-0.77275	15.3446	8.0659	4.16135	9.9343	9.29735	11.3662	15.3748	11.2166	8.9329	10.8641
11.7333	0.4332	2.6137	17.4577	11.362	21.096	7.38385	-0.42415	15.6313	8.21365	4.22675	10.2529	9.4736	11.5632	15.7796	11.4466	9.1653	11.0678
11.75	0.4084	2.6742	17.5642	11.627	21.2666	7.5528	-0.0549	15.8451	8.32785	4.3053	10.4327	9.6296	11.6649	15.9662	11.6442	9.3491	11.2127
11.7667	0.40035	2.75805	17.6176	11.8415	21.3452	7.6704	0.33665	16.0442	8.4352	4.41055	10.5091	9.77695	11.708	16.0286	11.8346	9.3998	11.3315
11.7833	0.40155	2.88065	17.6044	11.8902	21.3541	7.69685	0.74565	16.0171	8.5579	4.4322	10.5438	9.88265	11.7198	16.0031	11.968	9.42695	11.3464
11.8	0.43565	2.97855	17.3264	11.8995	21.2721	7.72415	1.16265	15.8728	8.65115	4.45085	10.5468	9.8942	11.6564	15.9207	11.9542	9.42135	11.2118
11.8167	0.41005	3.0282	16.9699	11.8726	20.9504	7.7475	1.52155	15.6698	8.6185	4.4832	10.5284	9.8702	11.426	15.734	11.9198	9.4405	11.0279
11.8333	0.3913	3.0944	16.5682	11.8718	20.5449	7.8133	1.8656	15.4447	8.57795	4.55695	10.3378	9.8354	11.1497	15.3545	11.8682	9.3447	10.811
11.85	0.3866	3.1704	16.19	11.7225	20.0817	7.7645	2.17265	15.1418	8.52695	4.60665	10.1041	9.84645	10.8423	14.9253	11.8624	9.1833	10.605
11.8667	0.4102	3.2848	15.6766	11.482	19.639	7.68895	2.4612	14.6533	8.51525	4.60315	9.85015	9.73575	10.5717	14.4533	11.735	9.0307	10.2614
11.8833	0.4163	3.3174	15.0295	11.2389	19.0483	7.62885	2.67465	14.1395	8.3939	4.62105	9.62475	9.5877	10.1904	14.0039	11.5611	8.9061	9.86575
11.9	0.38905	3.334	14.3971	11.0024	18.3404	7.6023	2.80755	13.6127	8.2152	4.66485	9.3215	9.46245	9.755	13.4328	11.4035	8.80785	9.48865
11.9167	0.3776	3.3563	13.7957	10.7731	17.6457	7.5703	2.88575	13.1371	8.0379	4.76655	8.93015	9.3828	9.35495	12.8128	11.2885	8.6153	9.1509
11.9333	0.375	3.40025	13.2591	10.4027	16.996	7.44675	2.91145	12.5419	7.8826	4.7937	8.55575	9.3123	9.00195	12.2318	11.2087	8.44915	8.82705
11.95	0.4103	3.43395	12.5759	10.0346	16.4077	7.3455	2.90125	11.8979	7.74115	4.82055	8.2061	9.14455	8.69915	11.7142	11.0183	8.32305	8.42565
11.9667	0.39195	3.38575	11.9066	9.68655	15.6898	7.2592	2.78075	11.2973	7.4862	4.8756	7.91645	9.0067	8.3249	11.2534	10.8524	8.2793	8.0714
11.9833	0.36775	3.34375	11.2967	9.40105	15.0017	7.2357	2.6043	10.7525	7.23335	4.9708	7.526	8.88905	8.0001	10.7296	10.7136	8.20675	7.7706
12	0.36055	3.30085	10.7805	9.0569	14.3913	7.1322	2.39175	10.2585	6.9931	5.067	7.1356	8.85225	7.73555	10.2711	10.6555	8.1023	7.56465
12.0167	0.37665	3.30085	10.2647	8.65605	13.8922	6.99805	2.15685	9.67015	6.8124	5.09385	6.7912	8.734	7.56575	9.89045	10.5315	8.0458	7.31405
12.0333	0.3997	3.2278	9.6819	8.2936	13.3814	6.881	1.8774	9.1244	6.58285	5.13805	6.51395	8.5753	7.38095	9.63245	10.3447	8.0312	7.064
12.05	0.37025	3.1254	9.1687	7.9743	12.8186	6.7966	1.52485	8.64375	6.2989	5.18965	6.23895	8.4466	7.17155	9.3509	10.1821	8.0745	6.87095
12.0667	0.35665	3.03315	8.7141	7.7203	12.3242	6.73765	1.1568	8.2612	6.0521	5.29095	5.90605	8.34325	7.01315	9.0614	10.042	8.02	6.73715
12.0833	0.3523	2.9664	8.37085	7.37435	11.9004	6.5762	0.78935	7.85425	5.83525	5.31125	5.6178	8.26285	6.90625	8.84185	9.93745	7.96975	6.6484
12.1	0.3846	2.9188	7.95035	7.0449	11.5756	6.423	0.4542	7.4239	5.675	5.29005	5.3711	8.0712	6.855	8.67835	9.7025	7.9321	6.4802
12.1167	0.3771	2.7918	7.55325	6.7634	11.1484	6.2844	0.07725	7.06225	5.4336	5.2774	5.20485	7.8767	6.7133	8.5682	9.451	7.93515	6.33465
12.1333	0.3535	2.68035	7.22255	6.55165	10.7286	6.19925	-0.29985	6.76365	5.20615	5.27895	4.97565	7.69295	6.5763	8.36335	9.20725	7.8989	6.21715
12.15	0.34565	2.58605	6.9665	6.34275	10.3633	6.0646	-0.6385	6.5412	5.01615	5.28415	4.74745	7.55655	6.45655	8.1691	9.00915	7.7671	6.15605
12.1667	0.3554	2.53815	6.75045	6.07715	10.076	5.881	-0.9231	6.2518	4.88555	5.1879	4.5659	7.3676	6.38155	7.9943	8.76235	7.6434	6.048
12.1833	0.38485	2.4594	6.47835	5.86365	9.79445	5.726	-1.168	5.9992	4.7594	5.0884	4.43675	7.11	6.27835	7.86675	8.4241	7.5155	5.8834
12.2	0.3578	2.34945	6.2547	5.68975	9.4334	5.59315	-1.4362	5.7976	4.57965	4.9869	4.3392	6.87445	6.09425	7.69235	8.10575	7.43355	5.74045
12.2167	0.34235	2.2662	6.08525	5.5995	9.1193	5.5148	-1.65915	5.66695	4.4416	4.92705	4.1809	6.66485	5.92355	7.43845	7.81055	7.24035	5.6266
12.2333	0.336	2.20665	6.0067	5.44145	8.84355	5.35155	-1.84205	5.5417	4.33615	4.8158	4.0562	6.51275	5.7644	7.1985	7.58385	7.0062	5.5457
12.25	0.36515	2.18945	5.88265	5.2924	8.66405	5.1991	-1.9602	5.3722	4.3026	4.64745	3.96405	6.2663	5.65435	6.9776	7.25845	6.79115	5.3751
12.2667	0.36815	2.11025	5.74775	5.1881	8.41175	5.07815	-2.0845	5.25115	4.2058	4.49985	3.9358	6.0288	5.45955	6.80045	6.9325	6.6098	5.20495
12.2833	0.34095	2.03945	5.6715	5.14435	8.15265	5.01385	-2.21375	5.1666	4.11425	4.3746	3.8745	5.8302	5.2446	6.52805	6.6471	6.42985	5.0547
12.3	0.32985	1.9913	5.65005	5.132	7.94565	4.9484	-2.3082	5.15725	4.05845	4.2954	3.79165	5.6893	5.0534	6.2437	6.42395	6.16465	4.95685
12.3167	0.33355	1.98305	5.6882	5.06035	7.80315	4.8297	-2.3714	5.08095	4.045	4.1375	3.74495	5.5613	4.91015	5.9898	6.22475	5.925	4.84715
12.3333	0.3711	1.9725	5.6595	5.0244	7.7068	4.75325	-2.3942	5.0082	4.05825	3.99435	3.73205	5.3806	4.7773	5.7828	5.96445	5.7139	4.6758
12.35	0.35095	1.91325	5.66955	5.0328	7.53295	4.71195	-2.458	4.97275	4.0119	3.8848	3.76535	5.253	4.57885	5.5864	5.7528	5.57815	4.5407
12.3667	0.33245	1.87825	5.72825	5.12355	7.3936	4.7434	-2.511	4.98585	3.99905	3.8321	3.73655	5.16695	4.41145	5.3267	5.5858	5.3989	4.4377
12.3833	0.32795	1.8593	5.8687	5.18215	7.30155	4.7153	-2.5429	5.0227	4.013	3.7858	3.72515	5.17065	4.27855	5.11225	5.5063	5.20595	4.3954
12.4	0.3478	1.8909	6.0041	5.2339	7.29375	4.69645	-2.5405	4.993	4.0933	3.70395	3.745	5.1281	4.21545	4.93055	5.3834	5.07015	4.2899
12.4167	0.3671	1.864	6.1135	5.3371	7.2462	4.72305	-2.54495	4.9963	4.1355	3.67065	3.81955	5.10175	4.11425	4.826	5.2642	4.99155	4.1903
12.4333	0.33965	1.8303	6.27965	5.4977	7.1685	4.80415	-2.58215	5.02755	4.15845	3.6825	3.88825	5.1336	4.00215	4.6777	5.1976	4.9684	4.1275
12.45	0.32715	1.8152	6.4951	5.72725	7.135	4.91965	-2.6053	5.12655	4.2216	3.7769	3.91715	5.2369	3.9378	4.5327	5.18455	4.8983	4.1132
12.4667	0.3248	1.82665	6.7973	5.89825	7.1496	4.97955	-2.61455	5.1749	4.3203	3.8264	3.98405	5.38985	3.92165	4.4373	5.2306	4.87345	4.12235
12.4833	0.36415	1.85355	7.0232	6.10975	7.22645	5.08315	-2.5831	5.2016	4.46825	3.9006	4.0745	5.4958	3.9503	4.3943	5.21325	4.89825	4.07285
12.5	0.35385	1.8195	7.26575	6.36585	7.21595	5.21645	-2.6036	5.2619	4.54785	4.02485	4.22935	5.65295	3.9194	4.3943	5.22925	5.00485	4.0608
12.5167	0.3326	1.80245	7.54245	6.69725	7.22255	5.4271	-2.62655	5.3548	4.64135	4.2106	4.3158	5.8532	3.92785	4.33995	5.28715	5.10795	4.0732
12.5333	0.32405	1.79595	7.8735	7.01425	7.2623	5.5953	-2.63615	5.4913	4.7602	4.43295	4.404	6.1408	3.9645	4.32065	5.4132	5.1905	4.14835
12.55	0.3383	1.8349	8.1967	7.2843	7.3595	5.7424	-2.6218	5.54105	4.92875	4.60645	4.5187	6.3928	4.0581	4.33565	5.51445	5.3189	4.179
12.5667	0.3701	1.8356	8.42015	7.57905	7.44225	5.91915	-2.6006	5.59405	5.07355	4.81665	4.66895	6.6174	4.1333	4.41335	5.5769	5.48525	4.1899
12.5833	0.3442	1.80565	8.64015	7.8865	7.4571	6.12335	-2.6281	5.67	5.1552	5.0489	4.82105	6.8711	4.17015	4.461	5.6696	5.71595	4.22855
12.6	0.32975	1.7972	8.84855	8.2463	7.49945	6.3666	-2.6403	5.7929	5.25525	5.34575	4.89565	7.15055	4.2369	4.4793	5.7832	5.8636	4.29445
12.6167	0.327	1.807	9.09985	8.4725	7.55945	6.50125	-2.6456	5.87285	5.3559	5.5811	4.9784	7.46765	4.3183	4.5214	5.94775	6.01195	4.3942
12.6333	0.35975	1.8486	9.20625	8.65235	7.6833	6.62925	-2.61115	5.8853	5.4985	5.767	5.06235	7.6591	4.44475	4.58565	6.01205	6.17175	4.4101
12.65	0.36485	1.81995	9.22965	8.81355	7.70265	6.75885	-2.61655	5.90845	5.53455	5.9606	5.19015	7.83075	4.48105	4.68575	6.06615	6.356	4.4316
12.6667	0.3403	1.80095	9.22955	8.97805	7.69625	6.91645	-2.6392	5.9394	5.54445	6.14995	5.2292	7.98495	4.50915	4.6981	6.12445	6.5141	4.46095
12.6833	0.33285	1.79585	9.21745	9.09065	7.70935	7.00875	-2.6456	6.0102	5.54855	6.3432	5.21805	8.1511	4.5411	4.7048	6.2127	6.5701	4.5337
12.7	0.3403	1.82755	9.186	9.04045	7.7497	7.0058	-2.6386	5.97245	5.5708	6.40125	5.21205	8.24395	4.59385	4.71735	6.2682	6.6124	4.5619
12.7167	0.3788	1.83895	8.9902	8.95665	7.79005	6.99395	-2.6072	5.9131	5.5717	6.42525	5.2108	8.2056	4.6228	4.7577	6.22285	6.63825	4.5277
12.7333	0.35535	1.807	8.76525	8.84065	7.72125	6.96755	-2.62785	5.86215	5.47335	6.4182	5.21475	8.14425	4.5697	4.7657	6.1805	6.69315	4.50605
12.75	0.3366	1.7926	8.53485	8.75665	7.6673	6.97335	-2.6423	5.8376	5.37455	6.42365	5.1125	8.05725	4.5155	4.6989	6.1358	6.6305	4.49165
12.7667	0.33115	1.79075	8.35295	8.53585	7.6155	6.8491	-2.64775	5.7985	5.2753	6.3526	5.00745	7.9931	4.4591	4.63635	6.13235	6.5029	4.5145
12.7833	0.35585	1.83565	8.0934	8.2393	7.62315	6.6872	-2.6212	5.67555	5.22585	6.17105	4.9048	7.7841	4.44375	4.57765	6.02905	6.3661	4.44325
12.8	0.3693	1.814	7.7547	7.9491	7.54895	6.53375	-2.61375	5.56595	5.0968	5.9812	4.8428	7.52235	4.3452	4.56065	5.88965	6.2406	4.36035
12.8167	0.34535	1.78795	7.4498	7.68005	7.43285	6.41075	-2.6361	5.4723	4.9347	5.7838	4.7368	7.26405	4.21205	4.45565	5.7648	6.11575	4.2933
12.8333	0.3371	1.77865	7.19195	7.4417	7.34235	6.2759	-2.6484	5.4394	4.79405	5.62	4.5774	7.0368	4.09725	4.33085	5.6648	5.88175	4.2553
12.85	0.3364	1.7985	6.99755	7.09275	7.2803	6.0536	-2.6448	5.33445	4.68895	5.34775	4.4456	6.8043	4.0077	4.2219	5.57865	5.64795	4.2101
12.8667	0.37345	1.822	6.71385	6.76295	7.2599	5.8557	-2.60485	5.20645	4.61515	5.06035	4.33785	6.47525	3.9331	4.14525	5.4099	5.42845	4.09815
12.8833	0.35835	1.7888	6.4534	6.47535	7.1391	5.6762	-2.62375	5.10475	4.46585	4.7981	4.28515	6.17575	3.78265	4.07635	5.25635	5.2636	4.0063
12.9	0.33955	1.7741	6.24195	6.2685	7.03295	5.5703	-2.6414	5.0503	4.3371	4.5782	4.1542	5.907	3.6469	3.93595	5.1324	5.0598	3.9324
12.9167	0.33175	1.769	6.10545	6.03495	6.9568	5.40465	-2.64595	5.02205	4.2389	4.366	4.03655	5.7173	3.53715	3.8181	5.07285	4.81665	3.91895
12.9333	0.34905	1.81125	5.9792	5.76895	6.9466	5.2221	-2.62415	4.9189	4.2002	4.0985	3.94865	5.47645	3.4843	3.7235	4.9709	4.61385	3.84165
12.95	0.3735	1.8055	5.7989	5.5574	6.9023	5.0867	-2.60135	4.8367	4.1387	3.86995	3.90765	5.22865	3.39915	3.68425	4.8405	4.45195	3.75165
12.9667	0.34865	1.77885	5.66795	5.4006	6.80825	4.99415	-2.6235	4.7816	4.03725	3.6812	3.8709	5.03695	3.2796	3.5998	4.74895	4.345	3.68635
12.9833	0.33625	1.77255	5.57465	5.3185	6.74965	4.9414	-2.6314	4.7849	3.97245	3.56675	3.7839	4.895	3.19395	3.4949	4.6988	4.1755	3.66095
13	0.3354	1.7895	5.5614	5.1668	6.72355	4.82005	-2.6291	4.75255	3.9367	3.4089	3.72505	4.8079	3.1465	3.4189	4.69985	4.0279	3.65495
13.0167	0.3706	1.83005	5.4719	5.0324	6.75805	4.724	-2.5928	4.68115	3.95485	3.25065	3.69115	4.6595	3.13555	3.38085	4.62745	3.9176	3.58545
13.0333	0.3696	1.8053	5.38495	4.9398	6.7039	4.6633	-2.5967	4.64285	3.89965	3.135	3.7188	4.543	3.06475	3.3798	4.57345	3.86965	3.53745
13.05	0.34735	1.7909	5.33195	4.9104	6.6571	4.6626	-2.61435	4.62665	3.8499	3.06535	3.6819	4.4668	3.0095	3.3098	4.5529	3.8174	3.5085
13.0667	0.34065	1.7916	5.32495	4.88405	6.63695	4.63025	-2.6177	4.66195	3.82745	3.03225	3.6336	4.4565	2.97505	3.25365	4.58625	3.7268	3.53275
13.0833	0.35165	1.83005	5.3347	4.7993	6.66695	4.5597	-2.601	4.61505	3.8493	2.945	3.6095	4.4277	2.98955	3.22495	4.60685	3.67145	3.5209
13.1	0.38785	1.84445	5.2683	4.7479	6.69455	4.51845	-2.56985	4.57365	3.8634	2.88215	3.6217	4.36215	2.9924	3.24215	4.58025	3.64205	3.47325
13.1167	0.3645	1.81715	5.21765	4.7234	6.6488	4.5069	-2.59155	4.5559	3.8172	2.8426	3.64855	4.33515	2.9508	3.23445	4.5787	3.67205	3.4563
13.1333	0.35125	1.81135	5.1934	4.7636	6.63285	4.54605	-2.6007	4.5819	3.79595	2.85905	3.6072	4.33525	2.9387	3.18955	4.6034	3.63595	3.4585
13.15	0.3488	1.82095	5.2315	4.734	6.6344	4.5019	-2.60125	4.5961	3.7917	2.8453	3.58025	4.3872	2.94825	3.16735	4.6867	3.6019	3.49815
13.1667	0.37915	1.87045	5.2116	4.69495	6.70375	4.4615	-2.5668	4.5478	3.84155	2.80285	3.56735	4.3641	3.00875	3.1654	4.69095	3.5964	3.4668
13.1833	0.389	1.8492	5.1542	4.68385	6.6936	4.44235	-2.5588	4.525	3.8205	2.7886	3.6069	4.34295	3.0077	3.2092	4.68915	3.6224	3.44085
13.2	0.3647	1.8285	5.125	4.7139	6.66065	4.4649	-2.5816	4.52	3.786	2.7905	3.60015	4.34465	3.00795	3.18135	4.70935	3.66	3.4336
13.2167	0.3576	1.8253	5.1278	4.7673	6.6534	4.47825	-2.5861	4.57165	3.77265	2.835	3.56095	4.3865	3.03815	3.15515	4.76595	3.6358	3.4641
13.2333	0.3622	1.856	5.16555	4.7462	6.68205	4.42805	-2.57735	4.55045	3.78815	2.80895	3.54515	4.4212	3.1076	3.1518	4.8262	3.62925	3.479
13.25	0.40155	1.88025	5.11665	4.7511	6.73615	4.40345	-2.54045	4.51435	3.8229	2.78885	3.5498	4.392	3.19	3.1792	4.8079	3.6417	3.4411
13.2667	0.38665	1.8516	5.0819	4.77895	6.6957	4.39255	-2.55515	4.50235	3.78395	2.7862	3.5899	4.3852	3.2262	3.2018	4.8078	3.70335	3.42695
13.2833	0.36755	1.83905	5.066	4.87345	6.67325	4.4354	-2.5694	4.5255	3.75705	2.8208	3.55315	4.38735	3.2959	3.17125	4.82045	3.709	3.42565
13.3	0.36505	1.8413	5.10255	4.92125	6.6675	4.4075	-2.57015	4.5641	3.749	2.84375	3.5248	4.44695	3.3936	3.15715	4.8879	3.69005	3.47425
13.3167	0.3877	1.8901	5.11485	4.94305	6.7211	4.3652	-2.54395	4.5263	3.79225	2.81315	3.51705	4.431	3.5561	3.1568	4.88415	3.69235	3.45195
13.3333	0.4098	1.87805	5.06725	4.99895	6.7204	4.3479	-2.5279	4.50835	3.79125	2.80015	3.54735	4.39615	3.6816	3.2064	4.8489	3.7205	3.4255
13.35	0.38345	1.85375	5.04895	5.0873	6.6776	4.3643	-2.5491	4.50615	3.7517	2.8037	3.5633	4.3817	3.8073	3.19525	4.835	3.77335	3.41695
13.3667	0.37365	1.84905	5.05515	5.2245	6.6572	4.39245	-2.5545	4.5598	3.7372	2.8538	3.52775	4.3959	3.97305	3.16645	4.8446	3.7488	3.43755
13.3833	0.37295	1.8688	5.1197	5.2805	6.6655	4.34425	-2.55275	4.5599	3.74525	2.8365	3.51525	4.42675	4.18065	3.1604	4.87725	3.7343	3.4633
13.4	0.4131	1.90465	5.09485	5.35075	6.72125	4.31645	-2.51385	4.52925	3.7884	2.81105	3.5182	4.38015	4.43315	3.182	4.82235	3.73225	3.4294
13.4167	0.4089	1.87725	5.07145	5.44225	6.67705	4.30635	-2.52075	4.52155	3.7576	2.8037	3.5753	4.34415	4.6284	3.2187	4.7786	3.77595	3.41315
13.4333	0.3896	1.86155	5.07155	5.5815	6.6377	4.349	-2.5376	4.53835	3.7299	2.8239	3.5585	4.3281	4.84935	3.18565	4.75	3.78455	3.412
13.45	0.3859	1.8586	5.11285	5.6989	6.6225	4.3413	-2.5389	4.59545	3.72685	2.85345	3.53675	4.36145	5.0923	3.17055	4.76945	3.7452	3.45995
13.4667	0.4017	1.90125	5.15995	5.75275	6.65915	4.30165	-2.52055	4.56675	3.76105	2.81895	3.53655	4.3487	5.38855	3.16785	4.75015	3.7294	3.45335
13.4833	0.43395	1.9058	5.13085	5.82115	6.6759	4.28605	-2.4913	4.54855	3.7779	2.80075	3.5689	4.29795	5.6513	3.2082	4.6841	3.731	3.4249
13.5	0.41055	1.87725	5.13215	5.90185	6.62365	4.2976	-2.51035	4.55115	3.74285	2.79395	3.6111	4.271	5.85585	3.21085	4.64155	3.7708	3.4181
13.5167	0.40025	1.8692	5.15	6.03235	6.5967	4.34445	-2.5208	4.5975	3.73225	2.83485	3.58765	4.26635	6.077	3.18085	4.62025	3.7356	3.4357
13.5333	0.40075	1.8788	5.2311	6.05965	6.5923	4.3117	-2.5189	4.6196	3.7377	2.82505	3.584	4.30055	6.29565	3.17135	4.64565	3.6984	3.4782
13.55	0.437	1.92475	5.248	6.065	6.65165	4.2862	-2.4825	4.5884	3.79505	2.79305	3.5942	4.25825	6.54205	3.18225	4.5901	3.67965	3.4513
13.5667	0.4445	1.89935	5.2421	6.07975	6.6208	4.28165	-2.4788	4.58575	3.7803	2.78025	3.65805	4.2227	6.67015	3.2251	4.53615	3.698	3.43345
13.5833	0.425	1.8831	5.2685	6.11415	6.5818	4.3238	-2.49665	4.59775	3.7601	2.79125	3.6696	4.2037	6.76535	3.19875	4.5051	3.7122	3.43245
13.6	0.42345	1.88075	5.3259	6.1439	6.5696	4.3422	-2.4999	4.6639	3.76355	2.8276	3.6546	4.2329	6.84375	3.1755	4.51655	3.66345	3.4775
13.6167	0.434	1.913	5.41745	6.0768	6.59455	4.3075	-2.48705	4.64685	3.80155	2.79525	3.66295	4.2399	6.9197	3.1711	4.52345	3.63475	3.4888
13.6333	0.4791	1.9303	5.4237	6.0163	6.6305	4.2951	-2.4509	4.6269	3.8464	2.7724	3.6974	4.1937	6.95765	3.2054	4.4662	3.62195	3.4608
13.65	0.4619	1.90045	5.4476	5.959	6.5885	4.30705	-2.46715	4.6304	3.827	2.7664	3.7632	4.1695	6.87795	3.2223	4.4335	3.66655	3.45345
13.6667	0.45035	1.89135	5.4941	5.9518	6.5639	4.37165	-2.47625	4.66775	3.82755	2.7984	3.753	4.1702	6.7797	3.1893	4.4183	3.64055	3.46345
13.6833	0.4533	1.89585	5.59675	5.8736	6.5631	4.35535	-2.47745	4.709	3.8394	2.80545	3.7572	4.21975	6.6652	3.17545	4.4635	3.60365	3.51555
13.7	0.4853	1.9444	5.6597	5.757	6.6262	4.3369	-2.4464	4.6768	3.9092	2.7699	3.77565	4.19545	6.57825	3.1773	4.4341	3.58785	3.49505
13.7167	0.508	1.92755	5.6714	5.6619	6.62065	4.3431	-2.43195	4.66615	3.92345	2.75905	3.84045	4.167	6.3935	3.22915	4.3965	3.6036	3.4732
13.7333	0.4893	1.90635	5.70725	5.5962	6.58885	4.38555	-2.4515	4.66855	3.91335	2.76405	3.8756	4.1587	6.15585	3.2067	4.386	3.6324	3.46745
13.75	0.48675	1.90285	5.7635	5.56455	6.579	4.4301	-2.45725	4.72735	3.92505	2.80955	3.86325	4.1901	5.93005	3.1796	4.4051	3.59435	3.5049
13.7667	0.4933	1.92815	5.86665	5.4468	6.60345	4.40855	-2.45085	4.7237	3.95885	2.78785	3.87495	4.22865	5.7249	3.1715	4.44315	3.5744	3.5302
13.7833	0.5422	1.9605	5.8705	5.34165	6.6643	4.41	-2.4099	4.6929	4.0228	2.76795	3.9013	4.201	5.5368	3.19795	4.41025	3.5694	3.4983
13.8	0.5375	1.93095	5.87385	5.2633	6.63315	4.42915	-2.4247	4.68095	4.00955	2.7618	3.973	4.1915	5.2667	3.2287	4.39525	3.6119	3.4898
13.8167	0.52275	1.9175	5.8886	5.2415	6.6171	4.5016	-2.4375	4.69835	4.007	2.7921	3.96425	4.2006	5.0083	3.19635	4.3988	3.6147	3.49355
13.8333	0.5244	1.9164	5.9427	5.19275	6.61785	4.5155	-2.43905	4.7401	4.01545	2.81945	3.9521	4.26515	4.7795	3.18575	4.45725	3.5866	3.5498
13.85	0.54905	1.96335	5.9764	5.0974	6.6753	4.5042	-2.41875	4.7022	4.0701	2.79435	3.96015	4.2713	4.6161	3.18415	4.46885	3.58065	3.5409
13.8667	0.58195	1.9612	5.92655	5.0338	6.69865	4.51945	-2.39445	4.67365	4.089	2.78705	3.99825	4.25365	4.4217	3.2339	4.45	3.59555	3.5171
13.8833	0.56445	1.9372	5.89805	4.99955	6.6664	4.5664	-2.41515	4.6617	4.06275	2.7926	4.0317	4.26015	4.2	3.2318	4.45185	3.6464	3.51525
13.9	0.55865	1.9314	5.87905	5.0201	6.66175	4.6374	-2.4253	4.6999	4.05445	2.84835	3.99875	4.29265	4.0219	3.2053	4.48415	3.6263	3.54035
13.9167	0.5623	1.9461	5.91855	4.9572	6.6776	4.627	-2.4255	4.69945	4.0621	2.84445	3.98	4.35675	3.88425	3.20285	4.55465	3.6134	3.5824
13.9333	0.60565	1.98795	5.8641	4.9003	6.74865	4.63205	-2.3862	4.65165	4.1114	2.827	3.97285	4.34025	3.79685	3.22535	4.5418	3.6166	3.5573
13.95	0.6129	1.9624	5.78785	4.86595	6.72405	4.6525	-2.38985	4.62405	4.0809	2.83255	4.018	4.32895	3.65345	3.26735	4.5383	3.6632	3.54525
13.9667	0.593	1.9494	5.73225	4.8738	6.6954	4.7211	-2.4097	4.62045	4.04655	2.8624	3.9928	4.3382	3.5313	3.2446	4.5566	3.69105	3.54915
13.9833	0.5914	1.9468	5.70855	4.87805	6.6918	4.7497	-2.4124	4.66315	4.0309	2.90955	3.9453	4.39355	3.43945	3.2301	4.6158	3.66615	3.60135
14	0.60735	1.98445	5.70355	4.8152	6.7331	4.7306	-2.396	4.62235	4.0492	2.89365	3.91425	4.41575	3.4046	3.236	4.65435	3.6646	3.60965
14.0167	0.64815	1.99655	5.6061	4.7773	6.76535	4.7383	-2.36335	4.57995	4.062	2.8925	3.91575	4.38625	3.3603	3.2791	4.63825	3.6785	3.5829
14.0333	0.63265	1.968	5.53105	4.7548	6.72085	4.75915	-2.38305	4.55885	4.00875	2.9047	3.936	4.3779	3.27545	3.2937	4.6417	3.7384	3.5776
14.05	0.62165	1.959	5.47325	4.78925	6.6971	4.8245	-2.39515	4.5801	3.9744	2.96235	3.87855	4.3882	3.2233	3.26835	4.66145	3.7269	3.60035
14.0667	0.6237	1.9693	5.4758	4.7519	6.69145	4.8022	-2.39595	4.5937	3.955	2.98455	3.83025	4.4409	3.18975	3.26135	4.7339	3.7093	3.6523
14.0833	0.654	2.01905	5.42805	4.6984	6.751	4.7795	-2.36235	4.5427	3.9899	2.9709	3.80305	4.41085	3.21125	3.2724	4.72435	3.71085	3.62895
14.1	0.6708	1.99985	5.3412	4.6693	6.7277	4.7755	-2.35225	4.51415	3.9603	2.97855	3.8242	4.3779	3.16695	3.32265	4.70435	3.74025	3.6142
14.1167	0.6502	1.9809	5.28565	4.6725	6.6815	4.80695	-2.37445	4.50165	3.9118	3.0065	3.8054	4.3635	3.127	3.30035	4.70565	3.777	3.6122
14.1333	0.6467	1.97785	5.26735	4.69435	6.66265	4.82745	-2.37715	4.54735	3.8842	3.0701	3.7468	4.383	3.1083	3.28135	4.7391	3.74695	3.6566
14.15	0.65065	2.00795	5.29135	4.6404	6.67575	4.78085	-2.3682	4.5235	3.8908	3.06265	3.71845	4.3968	3.12075	3.2759	4.77335	3.7356	3.6769
14.1667	0.6966	2.0386	5.2291	4.60605	6.7091	4.75495	-2.32835	4.47965	3.9193	3.0592	3.7074	4.34395	3.1402	3.30685	4.73525	3.7366	3.64565
14.1833	0.68465	2.00865	5.18125	4.58905	6.6583	4.74255	-2.34505	4.46435	3.8734	3.07295	3.7375	4.31155	3.09945	3.32745	4.71295	3.78905	3.63965
14.2	0.66615	1.99865	5.16145	4.6267	6.62425	4.7885	-2.35505	4.48275	3.8424	3.1219	3.6957	4.29765	3.0802	3.2936	4.7034	3.78	3.64815
14.2167	0.6662	2.00145	5.19515	4.62045	6.6055	4.75775	-2.3545	4.51625	3.8325	3.15615	3.65915	4.33705	3.0752	3.2783	4.7459	3.7488	3.70465
14.2333	0.69215	2.0526	5.2084	4.57795	6.6546	4.70865	-2.3289	4.47725	3.8718	3.136	3.6407	4.30635	3.11515	3.27685	4.7253	3.73685	3.68635
14.25	0.71935	2.04455	5.1688	4.56625	6.65035	4.6838	-2.3069	4.4568	3.8705	3.13535	3.6655	4.26245	3.1046	3.3238	4.67905	3.75415	3.66365
14.2667	0.6967	2.024	5.15945	4.5757	6.6024	4.6945	-2.32565	4.44905	3.83195	3.14565	3.6823	4.24205	3.0744	3.3065	4.6527	3.79405	3.6614
14.2833	0.6891	2.02015	5.17225	4.6314	6.58145	4.71905	-2.3322	4.49555	3.81995	3.2029	3.64095	4.25245	3.06205	3.2738	4.6535	3.76065	3.68995
14.3	0.6913	2.04165	5.24565	4.60535	6.59275	4.66925	-2.3279	4.49585	3.82565	3.18785	3.62705	4.28355	3.0765	3.26445	4.6851	3.7377	3.7225
14.3167	0.734	2.0813	5.2372	4.58775	6.64935	4.63345	-2.2844	4.46255	3.87665	3.1648	3.6274	4.24145	3.11365	3.28365	4.6343	3.7301	3.68915
14.3333	0.73845	2.058	5.22935	4.5931	6.61615	4.6175	-2.2912	4.44695	3.84605	3.15745	3.6825	4.2159	3.0798	3.3153	4.59665	3.7673	3.67505
14.35	0.71155	2.04295	5.2468	4.64325	6.58945	4.65985	-2.3065	4.4625	3.82585	3.17755	3.6679	4.2093	3.0596	3.28125	4.57995	3.77165	3.67425
14.3667	0.7111	2.0423	5.2987	4.67875	6.58565	4.65105	-2.30605	4.5158	3.82515	3.2003	3.6458	4.256	3.05345	3.26505	4.61055	3.7352	3.72605
14.3833	0.7254	2.08735	5.3631	4.6592	6.63285	4.6081	-2.2855	4.4875	3.8613	3.15935	3.64735	4.2596	3.0908	3.25915	4.6081	3.71955	3.7182
14.4	0.76105	2.099	5.34605	4.66185	6.66405	4.5904	-2.2547	4.4665	3.888	3.1289	3.67515	4.22685	3.0935	3.2992	4.56225	3.7229	3.6867
14.4167	0.73995	2.0733	5.35745	4.6842	6.63125	4.6025	-2.2734	4.4663	3.85565	3.11625	3.717	4.2226	3.0576	3.2949	4.5435	3.7708	3.67495
14.4333	0.72715	2.06715	5.3823	4.76385	6.6249	4.65265	-2.2836	4.51165	3.84675	3.1497	3.6908	4.24035	3.0454	3.2642	4.5471	3.7408	3.69305
14.45	0.7252	2.07915	5.4697	4.76405	6.6372	4.6178	-2.2827	4.53905	3.8567	3.13135	3.6849	4.29785	3.04955	3.25195	4.59765	3.71345	3.73305
14.4667	0.75955	2.12635	5.4846	4.7558	6.71695	4.592	-2.2455	4.51135	3.91855	3.08475	3.6906	4.27915	3.09495	3.2625	4.57225	3.7061	3.70325
14.4833	0.76945	2.10595	5.47545	4.7701	6.70535	4.5904	-2.2408	4.5054	3.91075	3.05965	3.7483	4.2643	3.06885	3.3042	4.54865	3.74105	3.68045
14.5	0.74625	2.08875	5.48845	4.8215	6.68805	4.63445	-2.2576	4.52365	3.89265	3.0565	3.75495	4.26925	3.04265	3.27555	4.5461	3.76365	3.6778
14.5167	0.74115	2.08825	5.5288	4.87825	6.69675	4.6553	-2.26095	4.5973	3.8978	3.0818	3.72885	4.3218	3.03935	3.2554	4.5904	3.729	3.72175
14.5333	0.7466	2.1221	5.6002	4.86305	6.7443	4.623	-2.25165	4.59115	3.93865	3.03675	3.73065	4.35295	3.0727	3.25375	4.62355	3.71805	3.73045
14.55	0.78835	2.14545	5.5818	4.8626	6.805	4.6148	-2.2127	4.58045	3.9891	3.00625	3.752	4.32895	3.09335	3.29425	4.59405	3.7246	3.69345
14.5667	0.77345	2.11625	5.5736	4.8782	6.78085	4.6246	-2.23	4.595	3.97215	2.98805	3.8046	4.3291	3.06285	3.31365	4.5913	3.7809	3.6863
14.5833	0.75995	2.1033	5.5827	4.9487	6.77905	4.6908	-2.2396	4.64525	3.9728	3.0188	3.78185	4.3479	3.05385	3.2897	4.602	3.7703	3.69585
14.6	0.7584	2.1093	5.64235	4.9599	6.7988	4.6736	-2.2385	4.7048	3.9923	3.01915	3.76955	4.4176	3.0625	3.28645	4.66905	3.7508	3.7462
14.6167	0.78505	2.16275	5.663	4.9355	6.88385	4.6512	-2.21	4.698	4.06815	2.97865	3.7691	4.41195	3.12035	3.302	4.66725	3.7516	3.7244
14.6333	0.8031	2.151	5.6299	4.932	6.8991	4.65575	-2.19205	4.7091	4.09375	2.96415	3.8129	4.3978	3.11295	3.3684	4.6504	3.78135	3.70445
14.65	0.77915	2.127	5.62215	4.96095	6.883	4.6973	-2.21295	4.7378	4.08995	2.96575	3.8316	4.40915	3.0994	3.36905	4.65295	3.82745	3.70625
14.6667	0.7735	2.12255	5.63275	5.01895	6.8965	4.7418	-2.21905	4.8252	4.1103	3.01305	3.8004	4.4537	3.1054	3.366	4.695	3.80495	3.7421
14.6833	0.77685	2.14535	5.6972	4.98935	6.94255	4.7175	-2.2142	4.85705	4.16085	2.99075	3.79465	4.50305	3.14705	3.38715	4.7496	3.79675	3.7695
14.7	0.8174	2.1797	5.6699	4.96545	7.0213	4.70975	-2.1715	4.85675	4.2451	2.9705	3.79835	4.485	3.19785	3.44755	4.7299	3.80555	3.73585
14.7167	0.80915	2.1521	5.6413	4.96015	7.0125	4.7245	-2.18325	4.8842	4.2495	2.96875	3.85375	4.48225	3.18855	3.5067	4.7262	3.8679	3.7325
14.7333	0.7884	2.1381	5.63905	5.0039	7.01615	4.8014	-2.19675	4.9384	4.269	3.0054	3.8299	4.50075	3.1953	3.51505	4.7432	3.8782	3.73785
14.75	0.7857	2.1362	5.6844	5.017	7.0387	4.8128	-2.199	5.023	4.3057	3.0393	3.80645	4.57115	3.2192	3.54545	4.80875	3.86025	3.7969
14.7667	0.80415	2.1804	5.7249	4.97415	7.1187	4.8025	-2.1776	5.0271	4.38475	3.01755	3.79745	4.58115	3.29315	3.5923	4.82895	3.8634	3.7872
14.7833	0.83555	2.18205	5.6995	4.9573	7.1613	4.81595	-2.15095	5.0366	4.4397	3.0158	3.82825	4.56435	3.3231	3.6948	4.8108	3.8928	3.76395
14.8	0.8131	2.1528	5.7063	4.95915	7.1449	4.86455	-2.173	5.06405	4.4426	3.0294	3.85735	4.5715	3.3266	3.74145	4.8172	3.95395	3.76295
14.8167	0.8028	2.1467	5.73645	5.0138	7.15685	4.9439	-2.1824	5.1415	4.46685	3.09255	3.8226	4.60625	3.34925	3.7748	4.8485	3.94135	3.79305
14.8333	0.8001	2.16005	5.8403	4.98485	7.1922	4.9491	-2.1818	5.1865	4.50825	3.0938	3.8045	4.66785	3.39915	3.83135	4.9164	3.93855	3.8359
14.85	0.83825	2.2054	5.87175	4.9554	7.2813	4.973	-2.1422	5.17175	4.5966	3.0831	3.80475	4.6495	3.4777	3.9146	4.90195	3.9495	3.80695
14.8667	0.84155	2.18165	5.9041	4.94775	7.2715	5.0221	-2.1445	5.179	4.60345	3.09395	3.85545	4.6399	3.4835	4.01675	4.89615	4.00215	3.7988
14.8833	0.81975	2.166	5.974	4.9853	7.2563	5.13135	-2.163	5.2012	4.6038	3.12685	3.85025	4.64615	3.4952	4.05025	4.9094	4.0355	3.80145
14.9	0.8128	2.1638	6.08925	5.0252	7.2628	5.2157	-2.16445	5.279	4.6207	3.17775	3.822	4.70105	3.52495	4.0957	4.9694	4.01635	3.85695
14.9167	0.82415	2.2031	6.24005	4.9983	7.3133	5.2662	-2.1507	5.2586	4.67315	3.161	3.8154	4.71945	3.59465	4.1496	5.00755	4.01705	3.85805
14.9333	0.8636	2.2218	6.3148	4.9964	7.3565	5.35955	-2.1128	5.2403	4.724	3.16245	3.8357	4.6896	3.63735	4.24725	4.9892	4.03565	3.8318
14.95	0.84215	2.1957	6.42865	5.0147	7.3168	5.49125	-2.12925	5.2398	4.70435	3.17255	3.88095	4.68285	3.62915	4.3014	4.9951	4.1026	3.8268
14.9667	0.82775	2.18685	6.57465	5.1012	7.2994	5.691	-2.13885	5.2792	4.70035	3.23215	3.8552	4.69145	3.64165	4.30685	5.02635	4.08985	3.8424
14.9833	0.8254	2.1975	6.79475	5.1212	7.29405	5.8215	-2.13635	5.31185	4.7129	3.24545	3.8419	4.74835	3.6664	4.33015	5.11095	4.07195	3.8897
15	0.8544	2.2499	6.9684	5.12655	7.35705	5.97385	-2.1026	5.2765	4.7809	3.2294	3.8485	4.7257	3.7334	4.36295	5.1185	4.07295	3.8611
15.0167	0.87075	2.2345	7.1185	5.1642	7.3309	6.1763	-2.0881	5.2665	4.78405	3.23505	3.9055	4.70025	3.7263	4.4306	5.1254	4.1113	3.84015
15.0333	0.8442	2.21785	7.30175	5.23775	7.27855	6.44715	-2.10735	5.27805	4.76885	3.26385	3.9247	4.6999	3.71655	4.4087	5.15815	4.147	3.83475
15.05	0.83265	2.2178	7.51945	5.33975	7.25365	6.731	-2.1096	5.35605	4.7757	3.32595	3.9037	4.74035	3.72265	4.3816	5.23385	4.1218	3.8739
15.0667	0.8382	2.2473	7.79735	5.36835	7.26855	6.96475	-2.1007	5.36925	4.8138	3.3179	3.9075	4.77835	3.7716	4.3648	5.32025	4.11735	3.88525
15.0833	0.88015	2.27975	7.9808	5.4157	7.3042	7.2462	-2.05835	5.3719	4.87795	3.32185	3.93565	4.751	3.82435	4.38235	5.34115	4.1289	3.84655
15.1	0.8645	2.2554	8.17415	5.4823	7.2498	7.56205	-2.0706	5.41625	4.86685	3.3444	4.01315	4.7579	3.826	4.3829	5.3943	4.19585	3.83245
15.1167	0.8465	2.245	8.39165	5.60975	7.212	7.9609	-2.08175	5.5097	4.87465	3.4115	4.0131	4.7845	3.8598	4.3224	5.46735	4.2018	3.8419
15.1333	0.84385	2.251	8.6673	5.69445	7.19855	8.278	-2.0829	5.6481	4.89695	3.4627	4.01945	4.8767	3.93155	4.2841	5.6122	4.1965	3.89485
15.15	0.8629	2.30575	8.91465	5.73515	7.25465	8.58605	-2.05775	5.7307	4.9747	3.4696	4.04535	4.90475	4.07735	4.263	5.6978	4.21565	3.87595
15.1667	0.8897	2.3024	9.09595	5.8021	7.2581	8.9135	-2.0351	5.86185	5.0162	3.5012	4.11635	4.9334	4.19885	4.30315	5.77	4.26655	3.8583
15.1833	0.8635	2.278	9.31175	5.89005	7.2204	9.27365	-2.055	6.03745	5.0156	3.55605	4.17825	4.9922	4.35155	4.2856	5.8751	4.3474	3.8624
15.2	0.8507	2.27235	9.5367	6.0254	7.2156	9.6397	-2.064	6.3066	5.04375	3.6603	4.18345	5.10195	4.5775	4.2722	6.02085	4.36165	3.90835
15.2167	0.85035	2.29325	9.83265	6.06405	7.2458	9.88655	-2.06185	6.56755	5.09445	3.6993	4.2196	5.2439	4.89535	4.30275	6.2028	4.39705	3.9606
15.2333	0.8895	2.335	10.0258	6.1038	7.33125	10.1211	-2.02275	6.8277	5.18945	3.73245	4.26765	5.32635	5.3053	4.39195	6.3021	4.453	3.9561
15.25	0.881	2.30745	10.2047	6.15825	7.3243	10.3415	-2.0308	7.15305	5.2008	3.7898	4.37395	5.44555	5.7395	4.52285	6.42325	4.56535	3.985
15.2667	0.8557	2.289	10.4017	6.25115	7.33265	10.5933	-2.05195	7.5303	5.2136	3.88515	4.41155	5.599	6.28435	4.62625	6.56845	4.6452	4.03585
15.2833	0.84985	2.2854	10.6306	6.3204	7.3682	10.7358	-2.0589	7.9754	5.2483	3.9832	4.43925	5.8243	6.93965	4.79145	6.77185	4.69145	4.14735
15.3	0.85935	2.32595	10.8549	6.31395	7.46035	10.7776	-2.04905	8.36145	5.31835	4.0132	4.48915	6.0167	7.737	5.0152	6.93325	4.7633	4.21355
15.3167	0.89145	2.33035	10.9642	6.3266	7.5315	10.8018	-2.0235	8.7662	5.3766	4.0614	4.56745	6.19315	8.57705	5.3368	7.04255	4.8602	4.2746
15.3333	0.8636	2.2974	11.0717	6.3418	7.5422	10.8072	-2.05135	9.18595	5.365	4.11915	4.66065	6.40685	9.4923	5.65595	7.1754	5.00435	4.37
15.35	0.84245	2.28385	11.1664	6.4098	7.5804	10.8147	-2.0685	9.6304	5.3731	4.22585	4.67785	6.65405	10.4932	6.00865	7.3254	5.066	4.5072
15.3667	0.83475	2.28655	11.2923	6.38755	7.64355	10.6679	-2.07765	10.0319	5.38955	4.26465	4.7104	6.94765	11.5457	6.42415	7.5156	5.1337	4.67345
15.3833	0.8645	2.3288	11.302	6.3394	7.76815	10.484	-2.053	10.3363	5.45615	4.2757	4.75065	7.1583	12.6386	6.89745	7.59955	5.21465	4.7826
15.4	0.8661	2.30105	11.2312	6.3069	7.79855	10.2865	-2.05505	10.6082	5.4352	4.3005	4.8353	7.3764	13.6462	7.42265	7.67025	5.33695	4.91585
15.4167	0.8327	2.2725	11.1433	6.30185	7.8183	10.1155	-2.08635	10.828	5.39725	4.3431	4.864	7.60005	14.6234	7.89945	7.748	5.4381	5.0687
15.4333	0.81905	2.2632	11.0397	6.306	7.85965	9.8904	-2.0998	11.0392	5.37155	4.3967	4.8483	7.85595	15.5148	8.39745	7.85155	5.47055	5.2709
15.45	0.81705	2.28825	10.927	6.21485	7.934	9.56805	-2.10045	11.0949	5.36685	4.37015	4.8512	8.06315	16.3262	8.88705	7.92125	5.51905	5.4282
15.4667	0.85155	2.30465	10.6741	6.1343	8.0135	9.26325	-2.0682	11.0658	5.36815	4.34195	4.85825	8.1884	16.9711	9.38805	7.8975	5.56825	5.5475
15.4833	0.82885	2.26765	10.3928	6.0645	8.00105	8.97355	-2.09535	10.9871	5.2832	4.31965	4.894	8.3104	17.417	9.8161	7.86915	5.6599	5.68
15.5	0.8043	2.24995	10.1025	6.0558	8.0065	8.74555	-2.1191	10.8732	5.20745	4.3378	4.84195	8.4104	17.7085	10.1456	7.8397	5.66255	5.81435
15.5167	0.7914	2.2454	9.8449	5.97945	8.0213	8.4181	-2.12565	10.7108	5.14245	4.31255	4.78415	8.52875	17.8371	10.4276	7.8491	5.64005	5.9692
15.5333	0.80965	2.2884	9.5341	5.8634	8.09615	8.0838	-2.105	10.4144	5.1252	4.23405	4.73875	8.52395	17.8494	10.6389	7.7519	5.62345	6.02275
15.55	0.82605	2.2664	9.1502	5.77345	8.09115	7.78855	-2.0955	10.0907	5.051	4.172	4.7283	8.47305	17.6325	10.8122	7.61135	5.62785	6.05905
15.5667	0.79525	2.23795	8.79345	5.7105	8.0484	7.5489	-2.1245	9.7582	4.93725	4.12775	4.69095	8.40855	17.2559	10.8256	7.48015	5.63105	6.08555
15.5833	0.77995	2.22795	8.46755	5.685	8.026	7.32795	-2.1386	9.4608	4.84865	4.12305	4.59575	8.3509	16.777	10.7427	7.3747	5.54695	6.12585
15.6	0.77435	2.2441	8.20995	5.5736	8.03125	7.04	-2.14195	9.0948	4.7871	4.0391	4.52055	8.27085	16.2282	10.6006	7.2703	5.464	6.1277
15.6167	0.81115	2.2734	7.86995	5.477	8.0676	6.7915	-2.10795	8.68165	4.76165	3.95195	4.4618	8.0829	15.6055	10.4193	7.0673	5.3927	6.04495
15.6333	0.7963	2.24035	7.5418	5.3999	8.00415	6.581	-2.12315	8.29995	4.6566	3.88385	4.45315	7.89415	14.8436	10.1769	6.8773	5.36685	5.95905
15.65	0.7714	2.22125	7.2657	5.3778	7.9482	6.45235	-2.1439	7.9677	4.5648	3.85745	4.37085	7.71225	14.0457	9.8077	6.7021	5.27995	5.8761
15.6667	0.7635	2.2177	7.06325	5.33395	7.9103	6.27305	-2.15305	7.6878	4.49815	3.82335	4.2842	7.581	13.2553	9.4123	6.5893	5.1542	5.82785
15.6833	0.77635	2.2572	6.8795	5.23845	7.93435	6.08105	-2.1355	7.33755	4.4799	3.7321	4.2233	7.37575	12.5134	9.0074	6.42855	5.05215	5.6932
15.7	0.80535	2.2563	6.6403	5.1744	7.91595	5.9368	-2.11285	7.021	4.44715	3.66285	4.2024	7.13755	11.7295	8.63965	6.2302	4.97505	5.5414
15.7167	0.7801	2.22565	6.45545	5.13905	7.83885	5.83865	-2.13745	6.758	4.3647	3.6147	4.1922	6.92945	10.9189	8.20125	6.07155	4.93255	5.40635
15.7333	0.76855	2.21455	6.30915	5.16295	7.7895	5.78435	-2.1503	6.57035	4.3115	3.624	4.1183	6.7593	10.1724	7.73585	5.9454	4.81445	5.30305
15.75	0.7658	2.22395	6.2519	5.10485	7.7646	5.6601	-2.15175	6.38525	4.28645	3.5688	4.07035	6.6258	9.49985	7.3079	5.872	4.7095	5.21535
15.7667	0.80155	2.2713	6.13705	5.0494	7.7993	5.562	-2.1151	6.1595	4.31645	3.5063	4.04155	6.41315	8.908	6.93125	5.7232	4.6291	5.05945
15.7833	0.80855	2.24655	6.01725	5.02025	7.73605	5.49485	-2.1161	5.99045	4.2737	3.46735	4.0722	6.2243	8.28405	6.59645	5.59395	4.5978	4.92885
15.8	0.78325	2.2248	5.94195	5.03635	7.67455	5.49495	-2.13525	5.86795	4.22895	3.4628	4.0462	6.06655	7.71765	6.21525	5.50105	4.54495	4.8257
15.8167	0.77755	2.22545	5.91795	5.05835	7.63805	5.4646	-2.1388	5.81535	4.21	3.47625	4.0067	5.9774	7.23195	5.87255	5.46715	4.4488	4.7842
15.8333	0.7907	2.26245	5.9305	5.01375	7.652	5.39435	-2.12525	5.69395	4.234	3.42415	3.9908	5.86195	6.8509	5.58565	5.42065	4.3854	4.69905
15.85	0.83515	2.28705	5.86635	4.99065	7.6613	5.35705	-2.0875	5.58795	4.26305	3.3933	4.00655	5.70475	6.48795	5.3771	5.3277	4.34785	4.59425
15.8667	0.82135	2.2595	5.82505	4.98935	7.5938	5.3509	-2.10285	5.51865	4.2267	3.37845	4.05245	5.5847	6.1233	5.1603	5.2717	4.36145	4.5228
15.8833	0.81245	2.25105	5.81685	5.0503	7.5567	5.3979	-2.11185	5.50155	4.21135	3.41535	4.02735	5.50165	5.82715	4.9292	5.2426	4.3025	4.4901
15.9	0.81665	2.2621	5.8733	5.04515	7.54115	5.362	-2.1088	5.49675	4.2135	3.40875	4.0158	5.4769	5.5958	4.7502	5.27475	4.2477	4.49515
15.9167	0.8539	2.3189	5.8895	5.0195	7.60095	5.33285	-2.0755	5.42645	4.2755	3.37285	4.02415	5.3766	5.44655	4.62475	5.23305	4.21915	4.43045
15.9333	0.8803	2.30775	5.86665	5.02175	7.57865	5.327	-2.058	5.38615	4.27645	3.3609	4.08375	5.2834	5.2542	4.55735	5.193	4.23285	4.38445
15.95	0.8647	2.29435	5.8776	5.0562	7.5374	5.36765	-2.07585	5.36965	4.25495	3.3732	4.1141	5.22135	5.0847	4.43105	5.18045	4.2452	4.36495
15.9667	0.86615	2.29795	5.9216	5.122	7.52575	5.4004	-2.0747	5.41875	4.25925	3.41815	4.09775	5.21235	4.9629	4.3286	5.2073	4.19675	4.398
15.9833	0.88005	2.3335	6.01965	5.10485	7.55955	5.3679	-2.0624	5.4025	4.2925	3.3937	4.10905	5.2019	4.89985	4.25815	5.24105	4.1768	4.407
16	0.9354	2.37295	6.02815	5.10025	7.62295	5.3596	-2.0159	5.37115	4.35145	3.37975	4.13965	5.13205	4.84965	4.24215	5.21075	4.17425	4.37205
16.0167	0.9353	2.3512	6.0497	5.1183	7.5979	5.3737	-2.02465	5.3728	4.33565	3.38265	4.22015	5.0954	4.75135	4.2227	5.2032	4.2264	4.36585
16.0333	0.9299	2.3516	6.1058	5.1948	7.59865	5.451	-2.0339	5.40415	4.3342	3.42715	4.21915	5.081	4.6892	4.15725	5.21445	4.2165	4.3847
16.05	0.93905	2.36195	6.2148	5.23025	7.62455	5.45135	-2.02775	5.46475	4.34945	3.45535	4.2244	5.13225	4.65055	4.1191	5.2884	4.19385	4.4535
16.0667	0.9743	2.42035	6.317	5.22045	7.7253	5.43925	-1.99595	5.4522	4.4141	3.43375	4.25045	5.11615	4.67445	4.1081	5.29815	4.1907	4.4438
16.0833	1.01545	2.4277	6.3609	5.2358	7.7761	5.44805	-1.963	5.4568	4.447	3.43415	4.31315	5.0899	4.64485	4.15195	5.2848	4.22515	4.43945
16.1	1.0044	2.41345	6.4433	5.2786	7.7935	5.49975	-1.9779	5.48605	4.4336	3.45805	4.37175	5.09515	4.60265	4.1325	5.29985	4.28375	4.4599
16.1167	1.0082	2.42065	6.5549	5.3727	7.8523	5.57095	-1.9754	5.5715	4.44225	3.529	4.37005	5.14205	4.5908	4.1067	5.3488	4.26655	4.5209
16.1333	1.0222	2.45095	6.7427	5.3775	7.95015	5.5618	-1.96305	5.62225	4.481	3.52945	4.39155	5.212	4.61245	4.1085	5.42715	4.2704	4.58065
16.15	1.0762	2.5111	6.8563	5.38925	8.11125	5.57155	-1.91625	5.62605	4.563	3.5309	4.42805	5.2087	4.6601	4.1495	5.42535	4.29365	4.57685
16.1667	1.08885	2.49615	6.9692	5.42285	8.19015	5.6073	-1.91235	5.66445	4.56685	3.55625	4.52615	5.22975	4.6397	4.20125	5.439	4.3695	4.59715
16.1833	1.07845	2.49435	7.12095	5.50255	8.28885	5.7059	-1.922	5.7303	4.5715	3.6163	4.5523	5.2762	4.6363	4.1918	5.4713	4.4089	4.63985
16.2	1.0853	2.5095	7.3252	5.57475	8.4287	5.7562	-1.9175	5.8499	4.6001	3.6849	4.5686	5.383	4.65575	4.2012	5.56385	4.40915	4.7404
16.2167	1.10995	2.5691	7.5558	5.5827	8.6436	5.7762	-1.89155	5.8846	4.67025	3.693	4.60885	5.44795	4.7303	4.2322	5.61795	4.4403	4.77075
16.2333	1.16115	2.59835	7.7119	5.61975	8.8513	5.8358	-1.84775	5.92905	4.738	3.72865	4.6898	5.4813	4.76475	4.32045	5.6339	4.4953	4.78495
16.25	1.14825	2.5869	7.90375	5.67835	9.0077	5.939	-1.8594	5.9974	4.7428	3.7803	4.79535	5.5474	4.76645	4.3572	5.678	4.5958	4.82445
16.2667	1.1447	2.59815	8.12415	5.807	9.2127	6.1039	-1.8631	6.1193	4.7755	3.8889	4.83005	5.64785	4.796	4.37445	5.7449	4.61815	4.89975
16.2833	1.1526	2.62455	8.4217	5.8573	9.4614	6.20855	-1.85415	6.23345	4.82675	3.944	4.89125	5.7948	4.8504	4.41735	5.8652	4.6564	4.9943
16.3	1.197	2.69525	8.66685	5.9062	9.794	6.3677	-1.8091	6.2841	4.94135	3.98875	4.98205	5.86275	4.947	4.4908	5.9039	4.7141	5.0114
16.3167	1.22	2.69375	8.8875	5.98915	10.0434	6.60465	-1.79275	6.3693	4.9891	4.05875	5.1418	5.94965	4.9711	4.59465	5.95615	4.81835	5.0486
16.3333	1.20385	2.69635	9.1479	6.1175	10.3092	6.9786	-1.8063	6.4769	5.029	4.16355	5.26885	6.0679	5.0058	4.6299	6.0383	4.9121	5.1002
16.35	1.2081	2.71515	9.45405	6.28585	10.6142	7.4228	-1.79795	6.65595	5.1025	4.2939	5.3834	6.2434	5.06	4.67945	6.18055	4.9497	5.20615
16.3667	1.22795	2.768	9.819	6.3852	10.9738	7.9606	-1.7776	6.7611	5.21805	4.36205	5.5468	6.41135	5.15835	4.75075	6.3305	5.0223	5.2663
16.3833	1.28815	2.8186	10.0969	6.5345	11.3534	8.7308	-1.72535	6.8643	5.36905	4.44625	5.76735	6.54285	5.24145	4.8702	6.43385	5.1118	5.2882
16.4	1.28715	2.81065	10.4133	6.7215	11.6494	9.7746	-1.72785	7.00575	5.4541	4.55285	6.06945	6.72745	5.2752	4.9651	6.6032	5.2554	5.3363
16.4167	1.2879	2.8258	10.7738	7.0084	11.9771	11.2354	-1.7304	7.1984	5.5774	4.71465	6.32895	6.9614	5.3331	5.0139	6.83495	5.32775	5.40595
16.4333	1.3084	2.8559	11.2285	7.2744	12.3276	13.0076	-1.7175	7.42905	5.7363	4.84245	6.6532	7.3004	5.40765	5.08765	7.19555	5.40325	5.51765
16.45	1.3615	2.93885	11.6817	7.5535	12.7518	15.3972	-1.6781	7.5904	5.98195	4.9376	7.0559	7.6031	5.5367	5.1833	7.54355	5.5008	5.5434
16.4667	1.4186	2.96055	12.1089	7.91855	13.0818	18.5383	-1.6458	7.79525	6.20315	5.0543	7.58145	7.9783	5.58755	5.3237	7.9971	5.6433	5.57465
16.4833	1.43115	2.97035	12.6141	8.3721	13.374	22.6315	-1.65325	8.04395	6.4246	5.1953	8.16185	8.47585	5.6341	5.38475	8.61955	5.79995	5.62985
16.5	1.46995	2.9981	13.2022	8.9472	13.6866	27.8465	-1.64745	8.3926	6.71215	5.37875	8.7701	9.14115	5.69755	5.4489	9.45575	5.89175	5.73405
16.5167	1.5293	3.0627	13.93	9.4995	14.0095	34.2621	-1.62995	8.7058	7.06285	5.4868	9.50725	9.9631	5.78965	5.5259	10.5342	6.0199	5.81545
16.5333	1.64165	3.1486	14.5946	10.157	14.3531	42.4596	-1.57135	9.0081	7.50615	5.6016	10.3657	10.8946	5.8868	5.63645	11.8035	6.181	5.843
16.55	1.71955	3.16575	15.324	10.9314	14.5638	52.5248	-1.5638	9.37655	7.90385	5.7347	11.4099	12.1232	5.90915	5.73825	13.491	6.424	5.9042
16.5667	1.8072	3.20095	16.1518	11.8791	14.7569	65.1046	-1.56725	9.80335	8.3668	5.9151	12.4611	13.6628	5.9467	5.7702	15.6265	6.63045	5.9879
16.5833	1.93085	3.2563	17.1122	12.9017	14.9449	79.7802	-1.5542	10.3184	8.89655	6.08915	13.6314	15.6726	5.9901	5.817	18.4114	6.85575	6.1441
16.6	2.101	3.36375	18.1488	13.9681	15.1716	97.405	-1.5185	10.7528	9.5349	6.21505	14.9411	18.0074	6.08375	5.87165	21.721	7.1616	6.22535
16.6167	2.3181	3.43335	19.1208	15.1913	15.3195	118.252	-1.4705	11.2286	10.1949	6.381	16.4146	20.9066	6.1123	5.97655	25.8581	7.5616	6.3224
16.6333	2.50905	3.4734	20.1876	16.5446	15.3605	142.545	-1.47585	11.7502	10.8282	6.5923	18.011	24.515	6.11225	6.00335	31.0229	8.0826	6.47025
16.65	2.7583	3.53825	21.3135	18.1203	15.4084	171.412	-1.4723	12.3601	11.5314	6.9019	19.5703	28.9634	6.1261	6.00405	37.3826	8.62845	6.6943
16.6667	3.06145	3.6246	22.6023	19.6537	15.4626	203.088	-1.4588	12.954	12.2904	7.1843	21.2397	34.4419	6.1678	6.01865	45.2306	9.3445	6.9691
16.6833	3.44765	3.7566	23.7574	21.2801	15.5762	238.258	-1.40685	13.4681	13.1601	7.536	22.9829	40.7565	6.2351	6.06235	54.3627	10.2673	7.2322
16.7	3.85445	3.8115	24.836	22.9986	15.5569	275.926	-1.3944	14.0104	13.9155	8.01315	24.895	48.3531	6.2206	6.1231	65.4204	11.482	7.60315
16.7167	4.30085	3.8734	25.9007	24.8166	15.5303	316.058	-1.40535	14.5579	14.6479	8.6493	26.6883	57.094	6.2187	6.1002	78.2503	12.9223	8.08925
16.7333	4.8279	3.9531	26.943	26.6537	15.5458	355.642	-1.3992	15.1624	15.384	9.44965	28.3792	67.2335	6.2449	6.09525	93.1116	14.6602	8.76465
16.75	5.4194	4.0766	27.948	28.243	15.6573	392.669	-1.38295	15.5719	16.1267	10.3344	30.0292	78.2114	6.33105	6.10955	109.306	16.8572	9.49025
16.7667	6.0908	4.1818	28.565	29.7436	15.7985	427.171	-1.33765	15.8887	16.822	11.4599	31.6274	89.8684	6.39785	6.1917	126.457	19.517	10.3533
16.7833	6.75415	4.2248	29.003	31.0892	15.8685	457.628	-1.35275	16.1449	17.2711	12.8009	33.1461	102.246	6.434	6.2363	144.651	22.7949	11.4072
16.8	7.47935	4.2848	29.2577	32.3794	16.0124	484.575	-1.36375	16.3679	17.6321	14.461	34.1488	115.005	6.5144	6.25735	163.735	26.443	12.6594
16.8167	8.23755	4.35205	29.4142	33.2039	16.2389	501.538	-1.36005	16.5037	17.8819	16.255	34.8417	128.196	6.6399	6.3256	183.534	30.7646	14.1244
16.8333	9.03705	4.46815	29.2103	33.5784	16.6109	512.987	-1.3236	16.3744	18.1001	18.2476	35.243	140.088	6.84035	6.4366	201.293	35.683	15.6222
16.85	9.8278	4.4909	28.5699	33.6582	16.8905	520.397	-1.303	16.1567	18.0436	20.4723	35.4441	151.386	6.9784	6.61495	217.399	41.2748	17.304
16.8667	10.6013	4.48755	27.7354	33.4684	17.1356	521.102	-1.3207	15.8599	17.7491	22.8808	35.1827	161.407	7.13945	6.7258	231.397	47.3329	19.1133
16.8833	11.3876	4.49195	26.7313	33.0323	17.4153	515.732	-1.32265	15.5666	17.3407	25.482	34.3191	169.783	7.343	6.8674	243.142	53.5476	21.0954
16.9	12.1618	4.5123	25.663	31.9575	17.7294	502.266	-1.314	15.0655	16.8366	27.9156	33.1728	175.857	7.6046	7.0443	251.727	60.0814	23.0328
16.9167	12.9523	4.5243	24.1942	30.5627	18.0369	484.235	-1.26525	14.4262	16.2688	30.3202	31.7696	178.404	7.868	7.28635	255.265	66.6269	24.8439
16.9333	13.6662	4.44535	22.5901	28.9651	18.1155	462.767	-1.2752	13.778	15.4131	32.6104	30.2567	178.446	8.05915	7.5188	255.08	73.3401	26.5931
16.95	14.363	4.3728	20.9876	27.2999	18.12	439.465	-1.2913	13.1425	14.4796	34.8164	28.245	176.003	8.27145	7.68625	251.57	79.2339	28.2188
16.9667	15.0359	4.30285	19.4637	25.3854	18.06	411.018	-1.29315	12.5404	13.5405	36.62	26.025	171.767	8.48475	7.8734	245.752	84.3499	29.7419
16.9833	15.6849	4.2791	17.9534	23.2016	17.9975	379.379	-1.2681	11.8076	12.6725	37.7927	23.8111	164.229	8.7479	8.0694	235.618	88.6102	30.7143
17	16.3043	4.19275	16.3741	21.0959	17.7387	347.063	-1.2416	11.1073	11.7683	38.5001	21.6987	154.196	8.89195	8.3111	221.926	91.955	31.2656
17.0167	16.8407	4.0729	14.9644	19.104	17.2857	314.804	-1.26445	10.4948	10.8158	38.6668	19.6257	142.915	8.97925	8.4296	206.413	94.1677	31.4401
17.0333	17.3514	3.9767	13.746	17.3293	16.7901	282.535	-1.27095	10.0118	9.982	38.4275	17.4749	130.924	9.0559	8.5057	189.676	94.3093	31.2983
17.05	17.8165	3.915	12.7908	15.5333	16.2847	248.634	-1.26935	9.54335	9.27125	37.2958	15.5303	118.355	9.138	8.5632	172.006	92.9655	30.7121
17.0667	18.2689	3.8919	11.8774	13.9256	15.8132	216.208	-1.22585	9.0775	8.7227	35.5277	13.8313	104.629	9.2111	8.63305	152.399	90.3467	29.4948
17.0833	18.6307	3.79535	11.1182	12.591	15.174	186.08	-1.22615	8.7279	8.1642	33.3792	12.4301	91.2614	9.15565	8.68	132.935	86.7964	27.9929
17.1	18.9318	3.7206	10.5859	11.5401	14.5587	158.819	-1.243	8.48995	7.71235	31.0107	11.1269	78.7353	9.10345	8.60755	114.538	81.775	26.2872
17.1167	19.1885	3.6757	10.2878	10.6919	14.0361	133.234	-1.2448	8.39175	7.3947	28.4155	10.003	67.4247	9.0729	8.53755	97.7752	75.3554	24.5548
17.1333	19.409	3.68765	10.2028	9.95085	13.6752	109.976	-1.2313	8.2785	7.22325	25.4754	9.13955	56.767	9.1179	8.4817	82.1385	68.4491	22.5462
17.15	19.6017	3.68205	10.218	9.45825	13.3976	90.2045	-1.19415	8.26725	7.1583	22.6198	8.5276	47.1028	9.1308	8.5118	67.9141	61.4397	20.4611
17.1667	19.6716	3.6411	10.4925	9.19745	13.1751	73.6957	-1.2161	8.3914	7.12725	19.9914	8.12435	39.1981	9.1425	8.50735	55.9268	54.6189	18.5597
17.1833	19.6696	3.6295	11.0206	9.2063	13.1963	60.2267	-1.22945	8.688	7.25045	17.721	7.80135	32.8883	9.25515	8.53365	46.1181	47.6026	16.9306
17.2	19.5764	3.6483	11.875	9.3218	13.4766	48.7417	-1.23005	9.12495	7.5358	15.6173	7.67805	28.1051	9.48875	8.69075	38.5331	41.0951	15.5922
17.2167	19.3632	3.723	12.9251	9.6314	14.1161	39.8719	-1.198	9.6531	8.04355	13.8227	7.7494	24.3984	9.89175	9.0153	32.4305	35.4693	14.4274
17.2333	18.8692	3.72375	14.2096	10.1936	14.9464	33.3212	-1.19025	10.4081	8.6535	12.5025	8.0535	22.0079	10.3387	9.5504	28.0858	30.8352	13.6797
17.25	17.8792	3.7318	15.7797	11.0265	16.1333	28.719	-1.21295	11.3995	9.45415	11.6622	8.49325	20.7829	10.9709	10.2031	25.3663	27.0247	13.3844
17.2667	16.3117	3.76745	17.5809	12.1213	17.716	25.5103	-1.2181	12.6867	10.4964	11.2702	9.0802	20.5572	11.8217	11.1365	24.0096	23.9724	13.5819
17.2833	14.1943	3.8397	19.5893	13.3548	19.6833	23.3327	-1.21415	14.1075	11.7936	11.1701	9.89775	21.024	12.9212	12.3735	23.6314	21.9655	14.0982
17.3	11.7613	3.921	21.5599	14.8466	21.9171	22.2385	-1.1734	15.7143	13.3332	11.5008	10.934	21.9565	14.1828	13.9456	23.896	20.8986	14.9491
17.3167	9.24685	3.95235	23.5411	16.5337	24.2003	21.918	-1.1929	17.4897	14.9591	12.2089	12.2091	23.3184	15.5376	15.721	24.7673	20.7053	16.1627
17.3333	7.08715	4.018	25.4196	18.4172	26.5367	22.2394	-1.2115	19.3686	16.7376	13.2762	13.5472	24.8778	17.0489	17.6405	25.9625	20.9964	17.6365
17.35	5.5244	4.1206	27.1529	20.2976	28.7374	22.7602	-1.21675	21.2513	18.5674	14.516	15.0211	26.5266	18.6125	19.6989	27.3392	21.7817	19.2955
17.3667	4.46835	4.3024	28.593	21.6209	30.7415	23.4614	-1.19435	22.9215	20.4151	15.8655	16.5749	27.9436	20.2157	21.7513	28.5407	22.9173	20.8783
17.3833	3.7643	4.4476	29.6841	23.8899	32.301	24.2803	-1.1783	24.4258	22.0798	17.3024	18.167	29.1617	21.6251	23.7303	29.5702	24.2335	22.4253
17.4	3.24375	4.59735	30.5067	25.4247	33.45	25.1279	-1.2059	25.7084	23.5022	18.7245	19.6701	30.1465	22.888	25.3951	30.4119	25.5587	23.8392
17.4167	2.9032	4.7837	31.0635	26.8161	34.2463	25.9109	-1.2193	26.794	24.7038	20.0846	20.9657	30.8911	23.9761	26.7952	31.0371	26.6799	25.0918
17.4333	2.692	5.0105	31.4274	27.8484	34.732	26.4291	-1.22035	27.555	25.6482	21.1819	22.0951	31.3816	24.8779	27.9059	31.4428	27.6525	26.083
17.45	2.5938	5.2547	31.4984	28.6202	34.9669	26.8025	-1.17935	28.0114	26.376	22.0751	23.0018	31.5595	25.5582	28.7386	31.5427	28.4179	26.7682
17.4667	2.4899	5.4054	31.3784	29.1534	34.9306	27.0146	-1.18935	28.2556	26.7479	22.7572	23.7262	31.5567	25.9464	29.2846	31.4632	29.0071	27.2325
17.4833	2.3903	5.54015	31.1236	29.4964	34.7722	27.1179	-1.21125	28.3114	26.8714	23.2483	24.1261	31.3955	26.1424	29.5266	31.2298	29.314	27.4868
17.5	2.3261	5.6546	30.7659	29.6133	34.5246	26.9664	-1.2178	28.2231	26.795	23.4992	24.2678	31.138	26.1639	29.5808	30.8998	29.3957	27.5868
17.5167	2.2933	5.77465	30.2889	29.4768	34.242	26.5738	-1.206	27.8749	26.5672	23.4657	24.2095	30.6963	26.0526	29.4842	30.3889	29.3198	27.437
17.5333	2.29135	5.81025	29.6176	29.1955	33.8745	26.0398	-1.17645	27.3664	26.1584	23.2434	23.9824	30.1087	25.7392	29.2853	29.7149	29.1104	27.1087
17.55	2.2322	5.75485	28.8379	28.7792	33.4158	25.386	-1.2021	26.741	25.5237	22.8545	23.5941	29.4183	25.2482	28.9122	28.9408	28.7845	26.6516
17.5667	2.18005	5.6788	27.9617	28.2792	32.9145	24.6364	-1.2153	26.0403	24.7689	22.353	22.9651	28.6369	24.6443	28.4119	28.0819	28.271	26.0903
17.5833	2.14495	5.58605	27.0306	27.5805	32.3546	23.6709	-1.2204	25.2166	23.9247	21.6456	22.2007	27.763	23.9517	27.8165	27.15	27.6338	25.4079
17.6	2.1516	5.50425	25.958	26.7434	31.7479	22.6012	-1.18825	24.2339	23.0428	20.7964	21.3448	26.7141	23.1825	27.1425	26.061	26.9023	24.5486
17.6167	2.13395	5.3221	24.7837	25.8205	30.984	21.4943	-1.18505	23.2084	22.0252	19.8751	20.4607	25.5734	22.2605	26.3778	24.9031	26.1013	23.5981
17.6333	2.07945	5.12465	23.6021	24.8435	30.1119	20.4036	-1.2113	22.1737	20.9529	18.929	19.4772	24.383	21.2796	25.462	23.7314	25.1826	22.5848
17.65	2.04485	4.93835	22.4569	23.8144	29.1664	19.2782	-1.2199	21.1892	19.8944	17.9721	18.4265	23.2013	20.2851	24.4678	22.5945	24.137	21.569
17.6667	2.0303	4.7952	21.3791	22.676	28.1821	18.109	-1.2145	20.1512	18.8916	16.9559	17.4057	21.9891	19.3213	23.4203	21.4627	23.052	20.4781
17.6833	2.05225	4.6477	20.2822	21.5426	27.1368	17.0152	-1.1781	19.1416	17.9467	15.9873	16.4453	20.7666	18.347	22.3856	20.3307	21.9569	19.3667
17.7	2.0119	4.458	19.2737	20.4553	26.0023	16.0182	-1.2002	18.2215	16.994	15.095	15.571	19.6235	17.3751	21.304	19.2919	20.9066	18.3078
17.7167	1.9718	4.30375	18.3677	19.4671	24.8941	15.1598	-1.22145	17.4094	16.1217	14.3293	14.6921	18.5889	16.479	20.2086	18.3555	19.8199	17.331
17.7333	1.94965	4.1834	17.6016	18.4916	23.8307	14.3112	-1.2261	16.6882	15.3454	13.6039	13.8987	17.6906	15.6662	19.1724	17.5566	18.7799	16.4406
17.75	1.96015	4.1285	16.8899	17.5615	22.8789	13.5514	-1.2052	15.9673	14.6914	12.9361	13.2056	16.8121	14.9642	18.2159	16.7718	17.8344	15.5657
17.7667	1.9662	4.0249	16.2085	16.7268	21.9247	12.9063	-1.1952	15.345	14.0512	12.3685	12.6319	16.0239	14.2672	17.3594	16.0654	16.9998	14.7843
17.7833	1.92475	3.92685	15.6226	15.9948	21.0201	12.3915	-1.2235	14.8079	13.4373	11.8954	12.1187	15.3402	13.6412	16.5127	15.453	16.242	14.0997
17.8	1.90355	3.86485	15.128	15.3642	20.2079	11.9542	-1.2357	14.3943	12.897	11.508	11.6247	14.7707	13.0924	15.7438	14.9438	15.5071	13.5366
17.8167	1.89085	3.8462	14.7444	14.7226	19.5034	11.5108	-1.2386	13.9827	12.4216	11.0919	11.2191	14.2575	12.6347	15.0568	14.4942	14.8602	13.0073
17.8333	1.92195	3.85045	14.3261	14.1523	18.8829	11.1465	-1.20005	13.5991	12.0227	10.7133	10.8834	13.7403	12.2167	14.4751	14.0208	14.2902	12.4968
17.85	1.9006	3.78765	13.9471	13.6541	18.2386	10.853	-1.2176	13.2905	11.58	10.3735	10.6455	13.2936	11.7841	13.9321	13.6075	13.8224	12.0627
17.8667	1.86815	3.73795	13.6283	13.2524	17.664	10.6671	-1.2423	13.0567	11.1744	10.0923	10.3726	12.907	11.4031	13.3934	13.2498	13.3361	11.6959
17.8833	1.852	3.7017	13.3846	12.8667	17.1566	10.4443	-1.25105	12.9002	10.8223	9.798	10.1272	12.6135	11.0679	12.9191	12.983	12.8682	11.4084
17.9	1.86245	3.7176	13.1591	12.4726	16.7477	10.2284	-1.23425	12.6873	10.5473	9.4715	9.929	12.288	10.8141	12.5	12.678	12.4514	11.0856
17.9167	1.8861	3.684	12.8779	12.1386	16.3281	10.0704	-1.2103	12.5082	10.2804	9.1774	9.78705	11.9815	10.5174	12.1612	12.3842	12.0975	10.7957
17.9333	1.8497	3.62515	12.6255	11.8476	15.9043	9.97385	-1.23785	12.3669	9.98945	8.9216	9.66235	11.7311	10.2364	11.7909	12.1471	11.7823	10.5525
17.95	1.82435	3.59205	12.4065	11.6374	15.5461	9.92195	-1.25535	12.2833	9.7501	8.73455	9.4756	11.5475	9.9996	11.4486	11.9677	11.423	10.3724
17.9667	1.8095	3.58415	12.2624	11.3701	15.2471	9.8016	-1.2579	12.164	9.5527	8.50575	9.31185	11.4024	9.81815	11.15	11.8468	11.1059	10.2043
17.9833	1.83585	3.61185	12.0434	11.1159	15.0256	9.71435	-1.22345	11.9762	9.4317	8.2984	9.16105	11.2113	9.6754	10.9157	11.6656	10.8377	9.9998
18	1.82355	3.56535	11.8144	10.902	14.7431	9.6629	-1.229	11.8011	9.25085	8.14475	9.073	11.0558	9.48875	10.7137	11.5125	10.6466	9.83805
18.0167	1.78595	3.5326	11.6242	10.7469	14.4944	9.6803	-1.25765	11.6264	9.08455	8.05975	8.9204	10.9281	9.3394	10.4736	11.3938	10.4436	9.7174
18.0333	1.7667	3.5163	11.4817	10.6022	14.2859	9.65535	-1.2676	11.4942	8.9541	8.0005	8.7462	10.8591	9.22575	10.2768	11.3382	10.2363	9.6688
18.05	1.76345	3.53575	11.3737	10.4019	14.1491	9.5841	-1.26235	11.2606	8.8782	7.90285	8.6015	10.7448	9.1812	10.1195	11.2437	10.0756	9.56295
18.0667	1.79115	3.53455	11.1928	10.2395	13.9976	9.5403	-1.23055	11.0147	8.81115	7.83925	8.50115	10.5893	9.10555	10.0343	11.0933	9.96555	9.45835
18.0833	1.76	3.4905	11.0389	10.1044	13.7883	9.52955	-1.25505	10.7963	8.68555	7.79735	8.43455	10.4523	9.00575	9.9058	10.9666	9.9099	9.3778
18.1	1.735	3.4659	10.9192	10.0418	13.6173	9.5661	-1.2751	10.6255	8.58745	7.8065	8.3015	10.3417	8.9309	9.77135	10.8578	9.78545	9.3269
18.1167	1.7238	3.46435	10.8774	9.9198	13.467	9.4978	-1.2818	10.4693	8.51285	7.7439	8.19165	10.2654	8.8738	9.66245	10.7925	9.6726	9.27535
18.1333	1.74535	3.5122	10.7919	9.78445	13.392	9.4287	-1.2555	10.2601	8.50235	7.6507	8.11645	10.1024	8.84245	9.5796	10.6384	9.5774	9.1409
18.15	1.7554	3.4919	10.6642	9.6807	13.2339	9.37095	-1.246	10.0972	8.42955	7.56255	8.10765	9.9515	8.7286	9.52245	10.4942	9.5242	9.0067
18.1667	1.72255	3.4737	10.5625	9.61765	13.0746	9.3611	-1.2728	9.97695	8.33785	7.49535	8.07975	9.83105	8.6079	9.3867	10.3788	9.4455	8.87705
18.1833	1.7066	3.48455	10.4748	9.58355	12.9614	9.3165	-1.28345	9.93965	8.26745	7.44175	8.00015	9.7672	8.49915	9.2567	10.3237	9.3145	8.79685
18.2	1.7045	3.5361	10.4207	9.4693	12.9082	9.1963	-1.28365	9.84395	8.23205	7.31645	7.93785	9.6941	8.4324	9.1408	10.2663	9.20525	8.66025
18.2167	1.74635	3.5984	10.2605	9.3746	12.8816	9.1108	-1.24695	9.74245	8.22205	7.2174	7.88365	9.57545	8.3449	9.0686	10.1565	9.1164	8.50095
18.2333	1.731	3.5986	10.1145	9.3011	12.7806	9.05245	-1.26685	9.674	8.13255	7.1552	7.86755	9.4914	8.2187	8.96575	10.0822	9.0791	8.3764
18.25	1.70655	3.60895	9.9992	9.28675	12.7039	9.07	-1.2892	9.6457	8.05245	7.1609	7.76805	9.43765	8.1268	8.82965	10.0396	8.9712	8.2937
18.2667	1.70135	3.6244	9.9422	9.23235	12.6329	9.0127	-1.2956	9.64965	7.99435	7.1458	7.68045	9.44755	8.0692	8.73025	10.0648	8.85645	8.2581
18.2833	1.7239	3.68305	9.87965	9.133	12.6165	8.9546	-1.2748	9.5677	7.9833	7.1133	7.62555	9.37795	8.0747	8.66235	10.0148	8.77545	8.1636
18.3	1.75415	3.67885	9.7545	9.06315	12.521	8.92625	-1.2587	9.4988	7.933	7.1061	7.6208	9.3077	8.01755	8.65225	9.95025	8.7331	8.09235
18.3167	1.727	3.6517	9.6562	9.01745	12.3998	8.94185	-1.28585	9.4517	7.83635	7.1335	7.61245	9.26125	7.9703	8.58055	9.90775	8.7043	8.0471
18.3333	1.71565	3.6446	9.57155	9.0165	12.317	8.9633	-1.30015	9.453	7.7638	7.20125	7.53135	9.2478	7.94645	8.5185	9.897	8.6181	8.06005
18.35	1.7163	3.6551	9.55115	8.92915	12.2845	8.88235	-1.3045	9.4012	7.70855	7.18165	7.4596	9.23585	7.96385	8.4823	9.8918	8.559	8.0495
18.3667	1.7576	3.683	9.4371	8.84165	12.2958	8.80795	-1.26805	9.2986	7.6971	7.1595	7.38965	9.143	7.97515	8.49185	9.7901	8.5263	7.98835
18.3833	1.7538	3.63195	9.31165	8.7715	12.2087	8.72645	-1.2757	9.2169	7.60235	7.14135	7.36185	9.06	7.9219	8.4929	9.6927	8.55075	7.94895
18.4	1.72955	3.583	9.21315	8.7405	12.1287	8.6851	-1.29855	9.1512	7.5135	7.1509	7.24855	8.9845	7.8769	8.431	9.59845	8.5158	7.92505
18.4167	1.7231	3.54615	9.1607	8.6947	12.0564	8.5517	-1.3001	9.13365	7.4433	7.1315	7.11915	8.96275	7.83785	8.3854	9.5565	8.45235	7.94135
18.4333	1.73215	3.5538	9.1274	8.58575	12.0305	8.36625	-1.28005	9.0233	7.4173	7.04185	7.01685	8.873	7.84295	8.3483	9.44725	8.4058	7.86905
18.45	1.7633	3.5318	9.0233	8.50445	11.9596	8.20175	-1.2426	8.92285	7.38475	6.96145	6.9608	8.75565	7.77805	8.35235	9.29945	8.38225	7.7834
18.4667	1.73305	3.46945	8.95115	8.4444	11.8235	8.06465	-1.2569	8.8572	7.29485	6.8868	6.93845	8.66745	7.68095	8.27685	9.19075	8.3729	7.7073
18.4833	1.711	3.4269	8.90855	8.448	11.7211	7.97495	-1.2616	8.852	7.2347	6.85575	6.8554	8.6242	7.6066	8.183	9.1219	8.28075	7.6587
18.5	1.70085	3.4127	8.944	8.37715	11.6548	7.8086	-1.25635	8.8498	7.1959	6.7506	6.80505	8.6187	7.55315	8.10445	9.11505	8.20025	7.60845
18.5167	1.72605	3.44165	8.9319	8.29365	11.6591	7.6845	-1.21885	8.79665	7.22735	6.62915	6.77985	8.5462	7.5248	8.05135	9.04875	8.13475	7.49455
18.5333	1.72935	3.39995	8.90185	8.2393	11.5807	7.6087	-1.21045	8.7862	7.19995	6.53315	6.8121	8.51095	7.42585	8.01205	9.0259	8.1287	7.4068
18.55	1.69475	3.3682	8.9165	8.2289	11.5181	7.6266	-1.2318	8.8094	7.17715	6.48935	6.8002	8.51665	7.34505	7.9102	9.05665	8.0995	7.345
18.5667	1.6784	3.36005	8.97335	8.2401	11.4915	7.6581	-1.2379	8.9034	7.18825	6.46515	6.7508	8.5992	7.29255	7.83025	9.17635	8.0481	7.35035
18.5833	1.6775	3.39035	9.07895	8.1874	11.5243	7.69605	-1.22125	8.92535	7.2465	6.3903	6.72975	8.6652	7.2965	7.7766	9.2945	8.04615	7.3013
18.6	1.71805	3.41255	9.10345	8.17555	11.561	7.81945	-1.1738	8.9338	7.325	6.34925	6.7374	8.69995	7.27965	7.78525	9.37155	8.09655	7.24515
18.6167	1.6923	3.37505	9.13775	8.1938	11.5217	8.0302	-1.1727	8.9637	7.3275	6.3392	6.7877	8.7625	7.23395	7.75965	9.4724	8.22745	7.21795
18.6333	1.67005	3.3617	9.17825	8.28045	11.5096	8.34215	-1.1641	9.02565	7.3332	6.39795	6.75925	8.8452	7.22605	7.7169	9.5829	8.3045	7.22925
18.65	1.66265	3.35655	9.2591	8.31485	11.5217	8.57765	-1.1373	9.09625	7.3411	6.4144	6.73705	8.96295	7.25405	7.7071	9.7265	8.4061	7.2647
18.6667	1.68435	3.4024	9.2827	8.30635	11.6052	8.7848	-1.07525	9.07435	7.3813	6.40925	6.7304	8.96175	7.33085	7.72945	9.7435	8.538	7.2226
18.6833	1.70375	3.38755	9.21585	8.31005	11.5996	8.94995	-1.0172	9.0693	7.34655	6.42065	6.7628	8.91935	7.33075	7.7892	9.71325	8.7053	7.1868
18.7	1.676	3.3603	9.16315	8.31735	11.5689	9.0643	-1.0037	9.08815	7.25995	6.4479	6.76815	8.86915	7.3261	7.7734	9.66385	8.84215	7.164
18.7167	1.6633	3.35545	9.14895	8.3441	11.563	9.0599	-0.9774	9.16405	7.19425	6.48195	6.7002	8.83625	7.3304	7.7584	9.6162	8.871	7.18515
18.7333	1.66335	3.3835	9.2401	8.26765	11.5945	8.85615	-0.94835	9.1653	7.15995	6.41495	6.6345	8.76705	7.362	7.75175	9.5275	8.87165	7.15855
18.75	1.71065	3.421	9.31345	8.19865	11.6447	8.59315	-0.8881	9.1107	7.18935	6.3329	6.5714	8.6236	7.35545	7.77385	9.32435	8.82395	7.08405
18.7667	1.707	3.38075	9.4645	8.1732	11.5834	8.29355	-0.89505	9.06945	7.1807	6.2475	6.55195	8.51765	7.2764	7.75355	9.1278	8.77735	7.02885
18.7833	1.69035	3.35055	9.6841	8.2492	11.5359	8.04075	-0.92535	9.05885	7.2363	6.1971	6.4612	8.47535	7.20105	7.66775	8.9554	8.60165	7.00065
18.8	1.69445	3.34005	9.932	8.3841	11.5212	7.72105	-0.95005	9.10965	7.3514	6.12055	6.38005	8.5563	7.13785	7.596	8.87145	8.37775	7.0125
18.8167	1.72815	3.3927	10.0974	8.551	11.6121	7.42405	-0.96205	9.09075	7.52605	6.0143	6.34205	8.6287	7.1269	7.53735	8.761	8.16455	6.95
18.8333	1.7801	3.42125	10.0402	8.80515	11.7029	7.22	-0.9667	9.09785	7.6533	5.95305	6.3552	8.74555	7.05275	7.526	8.6806	7.993	6.8981
18.85	1.7765	3.4387	9.8675	9.0893	11.7993	7.1184	-1.0257	9.13035	7.6583	5.948	6.3944	8.9143	6.98515	7.4508	8.6751	7.85825	6.87535
18.8667	1.78205	3.49045	9.6117	9.3678	11.9408	7.10335	-1.0676	9.20395	7.6042	6.01705	6.377	9.1018	6.96385	7.38895	8.7338	7.6862	6.9107
18.8833	1.80155	3.5728	9.38325	9.4122	12.0704	7.0683	-1.09455	9.21745	7.50355	6.0327	6.38765	9.2506	6.9983	7.3692	8.82455	7.5844	6.9467
18.9	1.85385	3.686	9.0825	9.28385	12.1541	7.10145	-1.07635	9.134	7.41845	6.06085	6.4117	9.23045	7.0601	7.4084	8.8212	7.5453	6.9384
18.9167	1.86695	3.70875	8.8084	9.03825	12.0029	7.187	-1.08955	9.0441	7.24475	6.1108	6.4941	9.15265	7.0616	7.46785	8.81545	7.5949	6.9647
18.9333	1.84065	3.7198	8.63415	8.75785	11.7587	7.34895	-1.1202	8.94945	7.09755	6.2001	6.5155	9.04935	7.0779	7.47435	8.8129	7.6223	7.00335
18.95	1.8247	3.7206	8.5575	8.4725	11.487	7.4646	-1.1314	8.90765	7.02785	6.2983	6.50065	8.99905	7.10545	7.50385	8.86895	7.62995	7.08625
18.9667	1.81725	3.73175	8.56035	8.1602	11.2777	7.53175	-1.1234	8.77795	7.0543	6.3817	6.49905	8.91265	7.1805	7.5382	8.88425	7.66485	7.0744
18.9833	1.83805	3.7112	8.5144	7.9694	11.0844	7.60285	-1.0904	8.65675	7.1492	6.60595	6.51095	8.83145	7.20235	7.6099	8.86605	7.72785	7.0344
19	1.7957	3.6291	8.5105	7.892	10.8804	7.67745	-1.10735	8.5931	7.23025	7.05095	6.53175	8.8433	7.2143	7.60315	8.90785	7.8255	6.9927
19.0167	1.75985	3.5705	8.53785	7.9746	10.7708	7.7725	-1.1208	8.6087	7.37155	7.9034	6.4589	8.9573	7.29845	7.5605	8.9986	7.85135	6.96855
19.0333	1.7412	3.5387	8.619	8.07025	10.7384	7.74895	-1.12435	8.6528	7.54655	9.174	6.38515	9.1768	7.4913	7.53745	9.17125	7.9095	6.9418
19.05	1.7562	3.5644	8.6332	8.19205	10.8056	7.71145	-1.0925	8.6291	7.76175	11.0472	6.3289	9.3451	7.83275	7.5458	9.2715	8.01675	6.8403
19.0667	1.7693	3.52175	8.56805	8.35455	10.785	7.68155	-1.0749	8.6307	7.8682	13.559	6.32505	9.5269	8.2303	7.5965	9.3794	8.2119	6.7578
19.0833	1.7364	3.4716	8.5047	8.52355	10.7526	7.69335	-1.0958	8.64115	7.87065	16.5974	6.29385	9.69675	8.76005	7.6006	9.48685	8.4308	6.6966
19.1	1.7252	3.4416	8.4499	8.6633	10.7452	7.6819	-1.10065	8.69595	7.81415	19.8604	6.2199	9.8525	9.3693	7.64735	9.6017	8.6364	6.69385
19.1167	1.72725	3.44185	8.43485	8.63115	10.7654	7.6072	-1.09295	8.6508	7.713	22.6899	6.18075	9.88515	10.0085	7.72655	9.6422	8.87745	6.6442
19.1333	1.7731	3.44945	8.3194	8.5283	10.7696	7.56245	-1.04495	8.5539	7.59055	24.6717	6.1625	9.74495	10.4876	7.85805	9.54445	9.1092	6.56865
19.15	1.76215	3.39045	8.2154	8.3751	10.6555	7.542	-1.05645	8.46315	7.35565	25.4126	6.1902	9.55285	10.6799	7.93735	9.4237	9.32975	6.5197
19.1667	1.7425	3.3505	8.13325	8.24125	10.5534	7.58915	-1.0696	8.3936	7.14065	24.8808	6.1295	9.3413	10.6116	7.9416	9.2934	9.36325	6.50455
19.1833	1.7409	3.3317	8.10265	8.0544	10.4666	7.5519	-1.06705	8.3498	6.96905	22.9944	6.05855	9.18775	10.3085	7.9274	9.21885	9.2828	6.51715
19.2	1.76085	3.364	8.06255	7.8347	10.4624	7.5106	-1.04485	8.2155	6.87315	20.1804	6.00145	8.96805	9.86315	7.88735	9.06925	9.1414	6.45725
19.2167	1.7912	3.34775	7.96005	7.6701	10.3992	7.4998	-1.01525	8.10075	6.7696	17.1583	5.97935	8.7813	9.21675	7.8564	8.9298	9.005	6.41175
19.2333	1.7653	3.31705	7.90065	7.5655	10.3139	7.5313	-1.0357	8.01535	6.64095	14.3863	5.9606	8.6642	8.57355	7.71865	8.8369	8.87255	6.3844
19.25	1.7532	3.31135	7.88155	7.53085	10.2735	7.5705	-1.04225	7.9918	6.55185	12.131	5.8912	8.61385	8.03975	7.5704	8.7905	8.7057	6.408
19.2667	1.75275	3.3363	7.95135	7.4276	10.2782	7.52985	-1.0385	7.93845	6.49975	10.3134	5.8537	8.57355	7.6527	7.43935	8.76725	8.60865	6.40445
19.2833	1.7958	3.3936	7.9753	7.3379	10.3298	7.503	-0.9958	7.84235	6.5103	9.0343	5.852	8.4562	7.36	7.35605	8.65815	8.5543	6.3525
19.3	1.79205	3.3813	8.0221	7.2878	10.2932	7.4955	-0.9952	7.78635	6.45315	8.1673	5.9161	8.3585	7.0812	7.26505	8.5773	8.5624	6.32405
19.3167	1.769	3.3785	8.1223	7.29205	10.2823	7.5477	-1.01065	7.76045	6.406	7.59245	5.91885	8.28405	6.8784	7.1228	8.52365	8.46805	6.31815
19.3333	1.7653	3.38315	8.28805	7.30155	10.3156	7.533	-1.0099	7.7954	6.39415	7.1535	5.9089	8.2872	6.73185	7.01645	8.55295	8.3125	6.36095
19.35	1.779	3.42515	8.5191	7.25795	10.428	7.4941	-0.991	7.75295	6.43365	6.7626	5.93145	8.24115	6.6677	6.94185	8.54725	8.1548	6.33205
19.3667	1.82145	3.4321	8.76595	7.2486	10.5079	7.48475	-0.9493	7.73855	6.4858	6.4899	6.00465	8.1985	6.56205	6.9398	8.53805	8.0236	6.30695
19.3833	1.7999	3.40565	9.26445	7.2697	10.5366	7.51785	-0.9627	7.80925	6.5171	6.32415	6.15585	8.22425	6.46915	6.8892	8.5956	7.93195	6.31075
19.4	1.78405	3.4256	10.2472	7.3826	10.6069	7.5942	-0.9705	8.05015	6.66725	6.28185	6.34595	8.35225	6.43325	6.8565	8.73235	7.7988	6.3648
19.4167	1.78475	3.5163	12.1088	7.48045	10.7453	7.58565	-0.96555	8.5273	7.0321	6.23065	6.7718	8.6367	6.45955	6.86875	8.99365	7.73535	6.43425
19.4333	1.8173	3.7546	15.1095	7.7034	11.0413	7.6038	-0.9228	9.3656	7.834	6.2497	7.6022	9.0867	6.5442	6.94185	9.33175	7.74995	6.47775
19.45	1.8341	4.1278	19.5448	8.238	11.4398	7.6626	-0.90365	10.8884	9.1624	6.4291	9.1222	10.005	6.6324	7.0631	9.99155	7.90235	6.6323
19.4667	1.80985	4.8754	25.4171	9.3138	12.2342	7.8227	-0.91845	13.3087	11.2913	6.9183	11.4829	11.6914	6.89035	7.1968	11.2088	8.13965	6.97095
19.4833	1.80635	6.22205	32.2472	11.2112	13.7119	8.0307	-0.91605	16.8433	14.3608	7.93805	14.8096	14.5582	7.4534	7.5055	13.3128	8.5771	7.6942
19.5	1.81325	8.4205	39.1838	14.082	16.2474	8.34675	-0.90405	21.18	18.2799	9.78065	18.9914	18.8298	8.58395	8.12075	16.4877	9.4654	8.88515
19.5167	1.8601	11.5724	44.5132	18.0885	20.1044	8.97805	-0.86275	25.8604	22.6484	12.9793	23.5762	24.509	10.4751	9.27565	20.7991	11.0791	10.8563
19.5333	1.84615	15.4754	47.1925	22.9419	25.2507	10.0798	-0.87855	30.1608	26.4926	17.8471	27.8851	31.2523	13.4024	11.0876	26.1006	13.7752	13.7943
19.55	1.83105	19.746	46.6571	28.1655	31.4046	11.8971	-0.89465	33.3038	29.1068	24.5914	30.6861	38.2188	17.5078	13.7421	31.7682	17.6494	17.7034
19.5667	1.828	23.668	43.1917	32.6079	37.7489	14.388	-0.896	34.5739	29.8952	32.5887	31.4279	44.3436	22.6012	17.2452	37.0333	22.7396	22.2926
19.5833	1.85205	26.5758	37.2885	35.2307	43.3179	17.592	-0.86925	33.3822	28.7778	40.7341	30.0184	47.9363	28.2102	21.3081	40.4775	28.5431	26.7276
19.6	1.88025	27.423	30.2063	35.5605	46.534	21.2359	-0.84625	30.2842	25.7645	47.5885	26.8752	48.2755	33.1542	25.4194	41.4053	34.2598	30.2197
19.6167	1.85605	26.0789	23.5922	33.581	46.6678	24.8684	-0.86945	26.0328	21.6351	51.7904	22.5661	45.391	36.473	28.5744	39.6719	38.646	32.0077
19.6333	1.84505	23.0372	18.2188	29.8086	43.8441	27.7456	-0.8751	21.5297	17.4365	52.3751	17.9398	40.0206	37.4462	30.1383	35.755	40.4456	31.7932
19.65	1.84775	19.0346	14.3643	24.7981	38.7959	29.0237	-0.87145	17.2681	13.8098	48.7027	13.9845	33.0928	35.9198	29.7856	30.3181	39.3698	29.3526
19.6667	1.8938	14.8425	11.7096	19.8512	32.5119	28.5513	-0.8263	13.8147	11.0737	41.9792	11.0121	25.8816	32.0397	27.6657	24.3265	35.7313	25.2863
19.6833	1.8894	10.9919	10.1206	15.7067	26.0147	26.4658	-0.83635	11.4119	9.12315	33.7974	9.04795	19.7783	26.5944	24.0807	19.0454	30.4639	20.6906
19.7	1.8686	8.10285	9.2557	12.6586	20.5996	23.3081	-0.85335	9.88825	7.9453	25.7575	7.76505	15.2117	20.9888	19.7908	14.9669	24.3495	16.386
19.7167	1.86545	6.1669	8.83255	10.5715	16.6377	19.4374	-0.85305	9.0345	7.30695	18.7586	7.0338	12.2023	16.0955	15.7833	12.1882	18.7395	12.8862
19.7333	1.88545	5.02585	8.6259	9.2369	14.0881	15.7366	-0.83085	8.50295	7.0187	13.4774	6.6804	10.2687	12.3943	12.544	10.3372	14.3768	10.2326
19.75	1.9233	4.3474	8.43845	8.50465	12.4809	12.7556	-0.79235	8.2405	6.8652	10.0584	6.56045	9.171	9.75695	10.2403	9.231	11.3729	8.53505
19.7667	1.9016	3.95695	8.32185	8.12135	11.5168	10.6144	-0.811	8.14715	6.7283	8.0475	6.5811	8.61215	8.13775	8.6392	8.6366	9.4829	7.5528
19.7833	1.89125	3.76915	8.24845	7.96485	11.0023	9.21715	-0.81765	8.1756	6.6451	6.9945	6.60285	8.35765	7.25915	7.6839	8.3436	8.3134	7.0598
19.8	1.894	3.6908	8.254	7.79795	10.747	8.28145	-0.81285	8.21865	6.59285	6.37585	6.6918	8.245	6.85765	7.17385	8.21395	7.69725	6.80615
19.8167	1.9332	3.6858	8.2064	7.6526	10.6608	7.75965	-0.7697	8.2036	6.5986	6.04975	6.80345	8.0993	6.6756	6.94415	8.05885	7.39115	6.63545
19.8333	1.9439	3.628	8.17235	7.5471	10.5261	7.4726	-0.758	8.20175	6.52105	5.8759	6.96185	7.99045	6.50415	6.8442	7.95685	7.28945	6.57145
19.85	1.92115	3.5775	8.23725	7.4832	10.437	7.36405	-0.77745	8.20005	6.44385	5.79135	7.01745	7.91515	6.4338	6.7401	7.9009	7.1986	6.5732
19.8667	1.9165	3.5548	8.4362	7.43415	10.3992	7.25735	-0.77885	8.233	6.40305	5.7257	6.98195	7.9099	6.3986	6.6947	7.91335	7.1072	6.6566
19.8833	1.92635	3.58975	8.7909	7.3233	10.4352	7.13985	-0.76265	8.1526	6.4207	5.60405	6.91675	7.85735	6.42365	6.6821	7.88745	7.0538	6.67795
19.9	1.9729	3.62795	9.17495	7.2597	10.4842	7.06835	-0.72115	8.04205	6.47435	5.51795	6.82945	7.7785	6.3993	6.73315	7.82225	7.03725	6.6907
19.9167	1.9592	3.6454	9.6968	7.2486	10.5274	7.03835	-0.7359	7.94935	6.4863	5.46545	6.7576	7.74285	6.34395	6.7206	7.78625	7.05625	6.72115
19.9333	1.94455	3.7236	10.3788	7.35	10.7073	7.06195	-0.7474	7.89585	6.55455	5.49045	6.59665	7.75325	6.31515	6.6935	7.78045	6.99695	6.7823
19.95	1.94535	3.8573	11.2892	7.43815	11.0559	7.0002	-0.74845	7.86275	6.6844	5.4754	6.4559	7.8215	6.31325	6.69305	7.827	6.9534	6.84525
19.9667	1.9753	4.08375	12.2978	7.5516	11.676	6.94565	-0.71605	7.77295	6.95035	5.46025	6.3599	7.8275	6.33315	6.7307	7.7933	6.93495	6.84305
19.9833	2.00275	4.28075	13.299	7.73935	12.4291	6.91165	-0.69625	7.7445	7.2837	5.4699	6.3447	7.8686	6.27045	6.79895	7.7789	6.9694	6.88835
20	1.97725	4.5095	14.2479	8.0076	13.4644	6.92555	-0.71785	7.7768	7.8012	5.5007	6.33795	7.97015	6.2109	6.8119	7.81995	6.98165	6.99035
20.0167	1.9711	4.77955	14.9817	8.35325	14.9199	6.90295	-0.7228	7.93605	8.6987	5.52625	6.32345	8.1709	6.16	6.8634	7.96585	6.9453	7.20945
20.0333	1.97785	5.09045	15.4389	8.65155	17.058	6.80365	-0.71365	8.0962	10.1819	5.4581	6.372	8.3926	6.1596	6.9785	8.1676	6.9407	7.42705
20.05	2.02845	5.40165	15.3797	9.01135	20.2696	6.71745	-0.66675	8.29255	12.5591	5.39165	6.4817	8.58545	6.1465	7.21325	8.38135	6.9818	7.6911
20.0667	2.02215	5.6046	15.0797	9.43295	25.1811	6.6476	-0.6719	8.57075	16.0622	5.3364	6.6813	8.80855	6.1294	7.49555	8.6854	7.0947	8.0405
20.0833	2.0097	5.7837	14.7546	9.9478	33.1068	6.64625	-0.68495	8.91775	21.201	5.3434	6.8399	9.03805	6.18245	7.835	9.0494	7.1544	8.45485
20.1	2.01675	5.96685	14.5755	10.4473	45.5852	6.57865	-0.6809	9.3242	28.2395	5.3238	7.0381	9.2974	6.29645	8.27865	9.4812	7.24625	8.91195
20.1167	2.05545	6.25015	14.4748	10.9131	64.8315	6.53965	-0.65285	9.6482	37.3143	5.3006	7.29525	9.4267	6.4782	8.7802	9.7987	7.39245	9.27275
20.1333	2.11265	6.57345	14.3096	11.4665	92.0386	6.56525	-0.6193	10.0017	47.6313	5.34545	7.61	9.5383	6.5771	9.29135	10.0892	7.61935	9.6131
20.15	2.1265	7.04025	14.1406	12.1471	127.722	6.6699	-0.6369	10.3888	57.7606	5.4682	7.89335	9.68505	6.6626	9.6075	10.4187	7.89695	9.9408
20.1667	2.1615	7.7218	13.8908	12.9972	170.705	6.81485	-0.64355	10.8076	66.2006	5.68595	8.01285	9.8934	6.7727	9.81175	10.825	8.16565	10.3031
20.1833	2.2174	8.57865	13.5932	13.7475	217.042	6.92	-0.63855	11.0828	71.3937	5.87185	8.0396	10.095	6.94075	9.9521	11.2487	8.524	10.5989
20.2	2.31665	9.50555	13.0494	14.3683	260.651	7.0727	-0.5922	11.1105	72.5978	6.0724	7.9674	10.1454	7.1305	10.1095	11.5	8.93905	10.8026
20.2167	2.3726	10.1678	12.4106	14.7342	291.987	7.2585	-0.5878	10.9553	68.5816	6.2625	7.85375	10.1215	7.2598	10.2412	11.6081	9.41865	10.9822
20.2333	2.38225	10.5054	11.8085	14.7691	306.27	7.513	-0.60455	10.6194	60.6876	6.42535	7.5915	10.0032	7.369	10.2834	11.5238	9.73455	11.1097
20.25	2.38615	10.4358	11.3182	14.3539	301.212	7.6729	-0.6051	10.1954	50.733	6.4572	7.2752	9.85485	7.4121	10.2943	11.2967	9.87015	11.1785
20.2667	2.3882	9.99665	10.9629	13.446	278.803	7.75295	-0.5876	9.58395	40.4007	6.3283	6.99255	9.5523	7.4099	10.2311	10.8146	9.84445	11.003
20.2833	2.3947	9.14415	10.6524	12.3666	241.108	7.79145	-0.55255	8.9939	30.8011	6.1383	6.7712	9.20095	7.2308	10.1218	10.2003	9.67385	10.7097
20.3	2.31565	8.00635	10.5355	11.2788	194.726	7.78765	-0.5767	8.5116	22.7286	5.92635	6.62475	8.92075	6.96905	9.8125	9.62935	9.39035	10.3659
20.3167	2.2352	6.8823	10.6218	10.3794	149.081	7.75125	-0.5947	8.18425	16.938	5.7565	6.44735	8.76325	6.72025	9.4365	9.16755	8.95325	10.0493
20.3333	2.17525	5.8997	10.9748	9.58185	109.311	7.57135	-0.60545	7.9761	13.1509	5.5337	6.337	8.7624	6.54295	9.081	8.87025	8.575	9.74015
20.35	2.1537	5.1632	11.4884	9.03	78.0141	7.37535	-0.5815	7.804	10.9435	5.3466	6.29485	8.81375	6.45845	8.8059	8.62425	8.34095	9.41615
20.3667	2.12535	4.5558	12.277	8.78	54.6893	7.17665	-0.57885	7.75255	9.645	5.22695	6.33945	9.03375	6.40235	8.6088	8.55015	8.34675	9.2181
20.3833	2.0673	4.1506	13.5201	8.7908	39.393	7.0314	-0.6109	7.7705	8.9526	5.1818	6.3607	9.40055	6.47465	8.41625	8.63925	8.5125	9.15855
20.4	2.0336	3.9192	15.2715	8.9891	30.4099	6.8683	-0.625	7.87885	8.6548	5.16675	6.34365	9.91825	6.64775	8.3337	8.8955	8.8445	9.2922
20.4167	2.02195	3.82725	17.4087	9.18445	25.6591	6.6917	-0.62275	7.89345	8.64075	5.10315	6.354	10.4474	6.91465	8.348	9.2059	9.3571	9.4605
20.4333	2.058	3.79245	19.2566	9.43205	23.4127	6.6064	-0.5846	7.86585	8.9669	5.07185	6.3958	11.0062	7.0974	8.47535	9.56895	9.95725	9.71855
20.45	2.0371	3.7239	20.4332	9.73535	22.452	6.62595	-0.6023	7.86505	9.6411	5.0814	6.50375	11.8605	7.12325	8.5484	10.2541	10.5628	10.0794
20.4667	2.01515	3.6887	20.7082	10.2357	22.4941	6.8098	-0.62165	7.9294	10.9093	5.1824	6.5698	13.4074	7.03765	8.5721	11.747	10.9413	10.5199
20.4833	2.00895	3.6715	20.2429	10.9949	23.2284	7.1287	-0.62255	8.0702	12.8196	5.2886	6.7088	16.4229	6.86465	8.5966	15.1539	11.1942	10.9642
20.5	2.0328	3.7088	19.2274	12.2546	24.6251	7.96805	-0.5965	8.17645	15.3929	5.46445	6.96145	21.7905	6.67375	8.65505	22.1354	11.4444	11.252
20.5167	2.0616	3.69005	17.976	14.2584	26.133	10.0502	-0.56925	8.31395	18.2885	5.78215	7.3602	30.8467	6.4085	8.77345	35.3286	11.9197	11.4793
20.5333	2.03665	3.66225	16.8822	16.9997	27.4753	14.898	-0.59185	8.4371	21.0837	6.2897	7.82285	44.428	6.1978	8.84025	57.1305	12.8438	11.6585
20.55	2.0285	3.6652	15.9423	20.2735	28.4587	25.2133	-0.59885	8.533	23.3825	7.037	8.21	62.54	6.0599	8.96665	88.7839	14.586	11.8641
20.5667	2.0291	3.69595	15.2918	23.3223	28.9655	44.7752	-0.59295	8.4733	24.6709	7.95545	8.51085	83.237	6.01065	9.1484	128.358	17.7447	11.9616
20.5833	2.0675	3.7443	14.9713	25.7292	29.0423	77.4381	-0.5469	8.29345	24.6275	9.1361	8.63365	102.148	5.97395	9.3951	169.554	22.6652	11.9823
20.6	2.06025	3.71315	15.6194	27.0761	28.5482	124.468	-0.54705	8.12405	22.8778	10.5006	8.59295	115.222	5.91805	9.572	204.239	29.4322	12.0026
20.6167	2.03615	3.6904	17.8342	27.1801	27.8395	183.947	-0.56355	8.04155	20.1661	11.902	8.2685	119.442	5.91535	9.6241	224.644	36.965	11.9952
20.6333	2.03085	3.67805	21.9506	25.8361	26.8738	244.937	-0.5607	8.17795	17.3803	12.9398	7.8973	114.339	5.97005	9.61705	227.596	43.8184	11.9288
20.65	2.0505	3.7121	27.619	23.2233	25.6832	293.68	-0.53795	8.5951	15.4191	13.3366	7.74775	100.271	6.14445	9.546	210.655	48.3646	11.6055
20.6667	2.10095	3.69895	33.4121	20.2654	24.0974	320.858	-0.49675	9.7111	14.8045	13.1608	8.0842	81.9552	6.4356	9.45465	178.733	49.6114	11.1537
20.6833	2.0979	3.65245	37.7607	17.7206	22.5128	322.446	-0.50935	11.9058	15.6529	12.6216	9.089	64.7657	7.19125	9.26545	140.608	47.4269	10.6477
20.7	2.11365	3.62595	39.2726	16.3876	21.64	298.284	-0.515	15.5275	17.6707	12.1042	10.687	52.4272	8.8915	9.23205	104.568	42.7231	10.2437
20.7167	2.1581	3.6203	37.552	16.5048	21.9461	251.638	-0.51	20.4621	19.9778	11.7642	12.6978	46.4967	12.1234	9.63025	76.6628	38.2066	10.0236
20.7333	2.2533	3.66025	32.7197	18.25	23.6325	195.206	-0.4695	25.9045	21.7451	11.9164	14.6067	45.8958	17.3067	10.752	59.1662	36.0588	10.1636
20.75	2.33895	3.63705	26.4732	21.121	26.0741	140.681	-0.4643	30.7337	22.0161	12.5114	15.8935	48.3969	24.1099	12.7355	51.711	37.5084	10.8908
20.7667	2.4008	3.62685	20.6072	24.1913	28.528	96.7632	-0.4889	33.6968	20.9476	13.3093	15.9222	50.7495	31.4499	15.3617	50.2717	41.7805	12.1348
20.7833	2.48415	3.65105	16.009	26.3418	29.9905	66.1377	-0.499	34.1679	19.3261	13.8878	14.6851	50.7931	37.5412	18.1645	50.5461	47.0074	13.6276
20.8	2.5754	3.7205	12.8378	26.5311	29.8298	48.8848	-0.49065	31.7858	18.2195	13.8668	12.7299	47.1928	40.8205	20.3487	48.8622	50.7641	14.66
20.8167	2.6814	3.7773	10.7078	24.9673	27.7858	41.4869	-0.4542	27.7521	18.691	13.3176	10.6247	40.9369	39.8886	21.3118	44.0389	51.1412	14.8508
20.8333	2.6903	3.7976	9.43205	22.3176	24.3805	39.247	-0.4721	23.4484	21.6057	12.4192	8.83315	34.1816	35.2507	20.5273	37.3122	47.4695	14.0904
20.85	2.6633	3.8975	8.68965	19.5516	20.7991	38.5596	-0.48445	19.7447	27.6694	11.5228	7.43045	28.4567	28.8435	18.4385	30.3973	40.2664	12.6228
20.8667	2.6183	4.1567	8.33135	17.0904	17.7364	36.8927	-0.4864	16.8652	36.646	10.7082	6.54035	24.5	22.6099	15.9265	24.7415	32.1617	10.8079
20.8833	2.5755	4.73025	8.1596	15.317	15.5074	34.1946	-0.4553	14.5579	47.5071	10.2058	6.0312	21.8708	17.7597	13.7074	20.6144	25.1959	9.0032
20.9	2.51205	5.58775	8.1251	14.1718	13.8345	31.1181	-0.43425	12.7591	57.7017	9.96895	5.79125	20.265	14.4083	12.1084	18.1485	20.3576	7.639
20.9167	2.3955	6.78425	8.32365	13.3664	12.6786	28.4665	-0.4575	11.2693	64.609	9.79925	5.66095	19.1408	12.3689	10.977	16.8028	17.3762	6.74105
20.9333	2.30605	8.1615	8.80125	12.7095	11.9054	26.5252	-0.46275	10.082	66.7814	9.47515	5.56165	18.2584	11.0073	10.2241	16.1055	15.6937	6.25065
20.95	2.239	9.4093	9.68845	11.9745	11.406	25.2298	-0.4599	9.0587	63.7991	8.81005	5.5594	17.4039	9.9395	9.58095	15.6729	14.8476	5.9221
20.9667	2.2316	10.1211	10.9107	11.3363	11.0765	24.6307	-0.41595	8.2967	56.3206	8.0082	5.6651	16.5391	8.91095	8.9599	15.2573	14.4335	5.72165
20.9833	2.1818	9.90955	12.545	10.8539	10.7683	24.4089	-0.429	7.85485	45.5717	7.22055	5.9596	15.8799	7.9556	8.2375	14.9443	14.3213	5.63415
21	2.13275	8.97645	14.4228	10.5706	10.592	24.4424	-0.44915	7.7029	34.3837	6.6273	6.41205	15.4186	7.26065	7.52835	14.6176	14.1765	5.639
21.0167	2.1068	7.65185	16.2636	10.3649	10.5311	24.2306	-0.4505	7.82445	24.767	6.19505	7.2109	15.1934	6.8616	6.99665	14.3151	13.9874	5.73385
21.0333	2.1183	6.35405	17.5667	10.1991	10.6259	23.8604	-0.4278	8.1076	17.7145	6.00635	8.4495	15.003	6.78735	6.6952	13.8608	13.6735	5.8525
21.05	2.14465	5.2293	17.8249	10.1863	10.7117	23.4146	-0.39805	8.66025	13.1037	6.15555	10.1263	15.0366	6.9236	6.66635	13.5198	13.2385	6.1541
21.0667	2.11505	4.44685	17.1166	10.3373	10.8368	22.9317	-0.4202	9.4424	10.4213	6.67795	12.0148	15.3721	7.39615	6.814	13.53	12.743	6.72815
21.0833	2.09895	4.015	15.6725	10.6867	11.0589	22.3886	-0.428	10.3839	9.051	7.61755	13.6243	16.0002	8.24225	7.2663	13.99	12.3067	7.7147
21.1	2.0981	3.80945	13.9948	10.9987	11.3512	21.681	-0.4246	11.1902	8.36205	8.8022	14.6489	16.7131	9.4482	8.0682	14.8031	12.2512	9.05245
21.1167	2.1385	3.74525	12.2862	11.2629	11.6503	21.1893	-0.38075	11.5918	8.02845	10.1418	14.7855	17.0973	10.8065	9.22885	15.56	12.5753	10.6504
21.1333	2.1442	3.6641	10.9534	11.3734	11.7302	20.9907	-0.3745	11.5599	7.7317	11.3698	14.0784	17.0699	11.9514	10.5497	16.0605	13.1795	12.3268
21.15	2.1187	3.61825	10.1315	11.2786	11.6815	21.1535	-0.3927	11.1072	7.48595	12.2409	12.5466	16.5327	12.662	11.7287	16.0386	13.5681	13.7361
21.1667	2.1096	3.60245	9.7268	10.9136	11.5318	21.2519	-0.3936	10.4179	7.30055	12.4033	10.7102	15.6564	12.735	12.5489	15.481	13.5394	14.5786
21.1833	2.1228	3.63905	9.57745	10.2704	11.3976	21.1024	-0.37675	9.51365	7.18215	11.7475	9.07245	14.459	12.2111	12.79	14.3044	13.0338	14.4142
21.2	2.1659	3.6506	9.44435	9.62715	11.2142	20.6104	-0.33215	8.70215	7.0903	10.6048	7.8376	13.3379	11.0604	12.4453	12.8802	12.1464	13.4116
21.2167	2.1439	3.61535	9.40605	9.096	10.9967	19.6842	-0.3478	8.1251	6.95155	9.2963	7.01885	12.5713	9.7057	11.43	11.6392	11.0807	11.9164
21.2333	2.12145	3.60265	9.488	8.7791	10.8384	18.4037	-0.3579	7.78945	6.89765	8.14635	6.434	12.1771	8.51325	10.1464	10.7698	9.9662	10.3629
21.25	2.1197	3.5954	9.82925	8.50715	10.7165	16.7519	-0.35505	7.58995	6.9944	7.16555	6.10315	12.047	7.63415	8.9486	10.2932	9.13365	8.98015
21.2667	2.15375	3.62735	10.3882	8.3023	10.6485	15.2157	-0.3208	7.4064	7.449	6.50665	6.0035	11.9528	7.05355	8.02375	10.0071	8.6157	7.8726
21.2833	2.17265	3.58095	11.2104	8.16945	10.4624	13.9947	-0.30335	7.3217	8.3984	6.13725	6.1983	12.1853	6.61615	7.3701	10.0436	8.41635	7.16585
21.3	2.1488	3.5279	12.2439	8.1142	10.3351	13.1994	-0.3229	7.3517	10.2343	5.9974	6.7203	13.2536	6.35655	6.87265	10.6069	8.3928	6.7609
21.3167	2.14015	3.498	13.2055	8.17545	10.3968	12.6988	-0.3236	7.58575	13.2614	6.054	7.75545	16.1622	6.22555	6.5736	12.3467	8.7127	6.62405
21.3333	2.14815	3.5088	13.7914	8.3564	10.8251	12.5885	-0.30935	7.91275	17.5013	6.37575	9.5522	22.1138	6.2807	6.44295	16.2542	9.8512	6.60285
21.35	2.1977	3.5193	13.554	8.8937	11.7321	13.3521	-0.2585	8.38035	22.534	7.3524	12.1583	32.321	6.45955	6.53815	23.7759	12.5324	6.8679
21.3667	2.18015	3.4744	12.6875	9.8753	13.1303	15.8317	-0.26415	8.9733	27.1639	9.417	15.451	47.106	6.85175	6.8135	36.1944	17.7779	7.61475
21.3833	2.15915	3.45475	11.4884	11.3164	15.0697	21.6987	-0.27585	9.608	30.3745	13.0949	18.6691	65.1168	7.5472	7.3854	53.6112	26.321	9.0904
21.4	2.1528	3.4536	10.3144	12.9297	17.2796	32.9855	-0.2751	10.1764	31.3817	18.4461	21.1023	83.5554	8.49355	8.32445	74.6472	38.3199	11.4875
21.4167	2.1734	3.50465	9.3293	14.4233	19.4413	51.7674	-0.25135	10.4222	30.0737	25.0714	22.1057	97.4552	9.5528	9.5617	94.8528	52.4297	14.6942
21.4333	2.1991	3.49265	8.6501	15.5483	20.8083	78.1439	-0.2279	10.3752	26.5829	31.8288	21.4531	103.324	10.3461	10.9062	109.378	66.2822	18.4393
21.45	2.16995	3.4686	8.49395	16.0317	21.0788	109.555	-0.25285	10.0269	21.8856	37.1996	19.2273	99.9428	10.7325	11.9362	114.67	76.3999	21.9611
21.4667	2.15315	3.4699	8.9834	15.7538	20.2632	140.015	-0.26175	9.50085	17.2967	39.7441	15.9626	88.6518	10.6134	12.4995	109.748	79.6988	24.5039
21.4833	2.15465	3.50385	10.4418	14.5634	18.608	161.658	-0.257	8.81375	13.5221	38.3205	12.7015	71.8884	10.0648	12.4867	95.5902	75.7137	25.0937
21.5	2.1969	3.58205	13.1173	12.9329	16.4857	168.998	-0.2083	8.1833	10.8545	33.6726	10.0205	53.4535	9.1479	11.953	75.5354	65.8328	23.5482
21.5167	2.1933	3.6524	17.4245	11.2922	14.2219	160.385	-0.21045	7.90425	9.13355	27.2379	8.1759	37.5716	8.05535	10.9191	55.2013	52.7435	20.49
21.5333	2.1678	3.8745	23.3695	9.9924	12.4144	138.993	-0.2249	8.2032	8.38405	20.6618	7.0005	25.852	7.10715	9.61375	38.0597	38.812	16.7757
21.55	2.1655	4.3926	30.352	9.18065	11.2701	108.907	-0.22265	9.4142	8.4759	14.9129	6.4892	18.3387	6.4027	8.39645	25.7065	27.0619	13.2125
21.5667	2.18335	5.43925	36.9556	8.98485	10.9624	78.2564	-0.2018	11.7985	9.3455	10.6968	6.6225	13.9277	5.98785	7.41805	17.6901	18.6768	10.2058
21.5833	2.2253	7.1413	41.1111	9.5876	11.5376	52.9079	-0.1656	15.8041	10.7917	8.1183	7.551	11.8433	5.7209	6.76215	13.3755	13.4149	8.16175
21.6	2.2058	9.5789	42.0339	10.8653	13.1824	34.77	-0.1933	21.5165	12.4759	6.7534	9.71285	11.2817	5.6726	6.29875	11.6901	10.4643	6.9983
21.6167	2.19095	12.6174	39.8642	12.504	15.8829	23.4414	-0.2121	28.7573	14.3011	6.21775	13.7164	11.7501	5.87445	6.0872	11.8923	8.9771	6.5709
21.6333	2.19085	15.7552	35.7241	13.8058	19.1759	17.0048	-0.2213	36.6296	16.2489	6.0796	20.4224	13.0789	6.3921	6.1412	13.9352	8.5955	6.7972
21.65	2.2266	18.3546	30.4129	14.6738	22.4811	13.9998	-0.191	43.6226	18.4787	6.2412	30.2438	15.1481	7.29535	6.53055	18.1304	9.10505	8.0212
21.6667	2.2358	19.4239	25.1809	15.5121	25.2249	13.0632	-0.18715	48.4687	20.5272	6.5939	42.8621	18.0934	8.6184	7.345	24.9984	10.6435	11.092
21.6833	2.2074	18.7947	20.7842	16.85	27.7452	13.7402	-0.21035	50.066	21.9408	7.11845	55.9567	21.6274	10.5199	8.76555	34.0893	13.2103	17.09
21.7	2.19695	16.821	17.3583	18.743	30.2735	15.8976	-0.2157	48.1823	22.1922	7.7103	65.9484	25.0986	12.9789	11.0768	43.8614	16.7125	26.926
21.7167	2.20145	14.264	14.7858	20.4053	32.4571	19.5048	-0.2047	42.5573	20.9944	8.2228	69.9376	27.1633	15.852	14.2789	51.2657	20.5623	39.8115
21.7333	2.2448	11.8417	12.7186	21.1292	33.1129	24.1129	-0.15855	34.8453	18.478	8.5977	66.5031	26.9346	18.4047	18.0482	53.5095	23.7402	53.1828
21.75	2.22455	10.0939	11.2147	20.4227	31.295	28.4991	-0.17	26.9877	15.1629	8.70015	56.4791	24.5929	19.8729	21.2411	50.0192	25.1773	63.4644
21.7667	2.2033	9.28195	10.2735	18.5165	27.504	31.1946	-0.18155	20.2752	12.1015	8.51915	42.3753	20.9638	19.7889	22.767	42.0885	24.0449	67.6513
21.7833	2.20025	9.0082	10.1596	15.7625	22.7935	30.7	-0.17745	15.2559	9.78335	7.9554	29.0112	17.1414	18.1713	22.1321	32.3402	20.9987	63.956
21.8	2.2289	8.83725	11.3878	13.0427	18.3971	27.4139	-0.14215	11.8631	8.3955	7.25635	18.9999	13.7736	15.4931	19.6374	23.0785	17.1682	53.1555
21.8167	2.2521	8.265	14.8531	10.9495	14.8629	22.6956	-0.1132	10.0172	7.8147	6.6249	12.8845	11.5043	12.3805	16.1357	16.4498	13.6449	39.5211
21.8333	2.2252	7.38445	21.376	9.6176	12.7795	18.0689	-0.1334	9.3662	8.1699	6.1565	10.0985	10.2594	9.7782	12.5653	12.6828	10.8538	26.9674
21.85	2.213	6.43875	30.7291	9.0954	12.2325	14.3624	-0.13805	9.87165	9.7498	5.84625	10.2144	9.91895	7.9743	9.89965	11.5219	8.9933	17.8655
21.8667	2.212	5.6327	41.3229	9.40275	13.4688	11.9144	-0.13145	11.5111	12.7798	5.58655	13.2518	10.366	6.99535	8.34145	12.9011	7.97335	12.4846
21.8833	2.2577	5.03075	49.4873	10.934	17.0539	10.8041	-0.08465	14.2114	17.1041	5.4389	19.0881	11.6033	6.62035	7.9335	17.0245	7.48475	10.8187
21.9	2.2472	4.5688	52.4712	13.8964	23.148	10.8867	-0.09295	17.4549	21.3995	5.36175	26.945	13.6052	6.80035	8.69835	23.8071	7.31245	12.7395
21.9167	2.22435	4.3376	49.5759	18.058	30.9702	12.2844	-0.1117	20.1488	24.1594	5.36295	34.1977	15.8618	7.5943	10.9155	31.9274	7.1777	18.3895
21.9333	2.2191	4.34405	42.3395	22.2024	38.3943	14.8048	-0.1164	21.189	24.319	5.3213	38.0403	17.6355	8.89145	14.6641	39.0573	7.09075	27.4845
21.95	2.23595	4.6202	33.4422	24.5815	42.9539	17.9416	-0.09615	19.8235	21.9451	5.2573	37.0695	17.935	10.4422	19.3283	42.0076	7.0378	37.7522
21.9667	2.2709	4.99325	25.651	24.3489	42.4211	20.6261	-0.06395	16.9412	17.9364	5.22545	31.8367	16.7367	11.5625	23.5599	39.5977	7.01945	45.7961
21.9833	2.2449	5.31955	20.6822	21.7331	37.2388	21.7423	-0.08765	13.7753	13.8754	5.2239	24.3976	14.6853	11.8448	25.4435	33.1338	6.9743	48.5987
22	2.2307	5.4788	18.1593	17.9657	29.9213	20.7338	-0.096	11.3007	10.9793	5.26025	17.2784	12.6381	11.2163	24.2952	25.2863	6.8706	45.2067
22.0167	2.23165	5.40865	17.2432	14.2357	23.0185	17.9875	-0.0974	9.7281	9.37455	5.2268	12.4123	11.1362	10.0285	20.7928	18.4524	6.8422	36.5857
22.0333	2.27125	5.2084	17.0634	11.6803	18.0425	15.0037	-0.0545	8.91535	8.8138	5.22045	9.8562	10.3224	8.7025	16.4677	13.8474	6.92325	26.3368
22.05	2.27695	4.94075	17.765	10.3544	15.0291	12.7894	-0.051	8.70335	8.95745	5.25235	9.06155	10.2467	7.62435	12.6215	11.6471	7.188	17.9084
22.0667	2.2516	4.81875	20.4468	9.934	13.7778	11.7721	-0.07045	9.07715	10.135	5.34845	9.36285	10.738	7.05625	10.031	11.0367	7.5295	12.4582
22.0833	2.248	4.8461	27.2105	10.2434	14.0877	11.6719	-0.07575	10.6945	13.3475	5.41525	10.6692	11.9253	6.88445	8.75725	11.5164	8.03795	9.66165
22.1	2.25725	5.0171	40.3405	11.7119	17.0431	12.353	-0.06355	14.8683	20.5641	5.4353	13.4304	14.2476	7.0227	8.38735	12.9232	8.71375	8.50885
22.1167	2.30005	5.38065	59.3111	15.9471	25.4403	13.9931	-0.02415	23.6178	33.9833	5.46665	18.7366	19.0138	7.29695	8.88715	15.8536	9.5179	8.61215
22.1333	2.27905	6.59625	80.3233	25.4161	42.6695	17.43	-0.04535	38.076	53.3319	5.51855	27.9766	27.8702	7.91565	10.7327	21.2991	10.3468	10.1604
22.15	2.26515	10.4784	97.5342	42.7031	69.6519	24.5971	-0.06415	56.8685	75.1403	5.6396	40.8357	41.6463	9.3052	15.4625	29.96	10.9914	14.3106
22.1667	2.2652	20.0455	105.675	67.0979	102.616	37.5295	-0.06635	75.153	93.6341	5.73165	54.7268	58.8799	12.1047	24.9211	41.2488	11.4429	22.7181
22.1833	2.29665	38.7681	100.728	93.2963	135.041	56.6151	-0.0311	85.6654	103.433	5.8672	65.3927	74.5513	16.7278	40.0159	51.9812	11.6443	35.9484
22.2	2.31475	66.5445	84.3758	114.482	159.807	78.8496	-0.01405	84.6039	99.6683	6.03005	68.9564	83.2742	22.43	59.0269	58.3015	11.6455	52.1508
22.2167	2.2858	97.9741	63.4764	124.529	172.723	98.4778	-0.0351	72.3766	83.5498	6.16735	63.1585	81.888	27.3971	76.7668	57.7763	11.342	67.0833
22.2333	2.27695	125.007	44.7506	119.493	169.759	108.244	-0.0398	53.8413	61.4811	6.17235	50.199	70.725	29.583	87.7584	50.6763	10.8589	76.025
22.25	2.27915	139.963	31.763	99.0426	149.28	103.491	-0.0325	35.3312	40.8058	5.9816	35.6137	53.1217	28.0718	88.365	39.4266	10.3815	74.5521
22.2667	2.322	137.25	23.9064	71.6993	114.093	86.2425	0.0159	22.3244	25.9884	5.7634	23.5885	35.7851	23.2192	77.9568	28.404	10.011	63.2445
22.2833	2.3076	114.641	19.3342	46.8848	76.295	63.0389	0.00475	15.2061	17.3273	5.59955	15.7194	23.4118	17.3035	58.9449	20.6347	9.77555	46.7707
22.3	2.2869	81.6719	16.3101	29.9205	48.6083	41.8397	-0.01	11.928	13.0222	5.56405	11.2892	16.2829	12.4383	38.958	16.1474	9.50925	30.9323
22.3167	2.28725	50.2082	14.3759	20.2386	32.5155	26.8083	-0.0074	10.6091	10.8915	5.51385	9.1491	12.8657	9.3113	23.9649	13.8551	9.25985	19.3765
22.3333	2.3129	27.8748	13.7243	15.3008	24.4313	18.6356	0.0188	10.0364	9.862	5.4586	8.18245	11.2558	7.6735	15.1455	12.4538	8.9922	12.6171
22.35	2.34905	15.358	14.7987	12.8329	20.057	14.7988	0.0487	9.76035	9.3757	5.40215	7.80725	10.5631	6.8442	10.9118	11.5265	8.7348	9.49575
22.3667	2.32525	9.8658	18.0634	11.6186	17.7258	13.1306	0.0273	9.52155	9.2427	5.3589	7.73285	10.293	6.4826	9.07575	10.9459	8.41715	8.23525
22.3833	2.31615	7.86325	23.4267	11.2156	16.9225	12.3965	0.0199	9.2793	9.50815	5.33425	7.87145	10.2932	6.34655	8.4218	10.7923	8.09755	7.85405
22.4	2.31635	7.2742	30.0858	11.3177	17.5909	11.97	0.0246	8.95685	10.1972	5.2579	8.41015	10.481	6.3693	8.22265	11.1921	7.9532	7.73435
22.4167	2.35815	7.12315	35.6972	12.046	20.0395	11.8948	0.07075	8.62435	11.2699	5.22085	9.3872	10.8381	6.46405	8.21285	12.1904	8.08395	7.7548
22.4333	2.35125	6.854	38.1398	13.4711	24.1329	12.2349	0.06655	8.4167	12.1893	5.2219	10.6804	11.4554	6.63435	8.20155	13.7552	8.6013	8.01515
22.45	2.3222	6.4583	36.5235	15.3979	29.2306	13.143	0.04685	8.3068	12.5686	5.29295	11.6474	12.115	6.9674	8.21605	15.375	9.32925	8.6031
22.4667	2.31015	6.0365	31.568	17.0842	33.7259	14.2833	0.0415	8.28985	12.1825	5.3185	11.8099	12.543	7.40025	8.3679	16.4238	10.1285	9.4957
22.4833	2.3135	5.7353	25.1497	17.5834	35.8492	15.2114	0.05635	8.21235	11.189	5.2941	11.1082	12.3001	7.8135	8.6023	16.185	10.7112	10.2719
22.5	2.348	5.49785	19.4003	16.6901	34.0938	15.464	0.09275	8.1789	9.88835	5.2675	9.8504	11.5395	7.8999	8.7915	14.8609	10.8631	10.6183
22.5167	2.31855	5.27095	15.8928	14.7628	29.098	14.8469	0.06675	8.21885	8.66695	5.2412	8.50675	10.6312	7.67195	8.6467	13.1585	10.4799	10.3116
22.5333	2.29715	5.06045	14.5803	12.6017	23.15	13.6107	0.05005	8.3807	7.89385	5.2424	7.37845	9.92045	7.25815	8.26135	11.7001	9.68545	9.49605
22.55	2.2896	4.851	15.0341	10.7251	18.1984	12.1532	0.0478	8.64025	7.63015	5.1804	6.77465	9.59115	6.8491	7.78625	10.7789	8.9095	8.3968
22.5667	2.322	4.6984	16.579	9.6304	15.2272	11.1415	0.08125	9.0154	7.9555	5.1624	6.6974	9.6778	6.5275	7.38075	10.3561	8.37255	7.41605
22.5833	2.3322	4.5377	18.7885	9.4252	14.0759	10.7436	0.08925	9.66555	8.78815	5.23275	7.1707	10.4018	6.31475	7.08455	10.5234	8.19945	6.84855
22.6	2.3026	4.5255	21.212	10.1433	14.5786	11.0441	0.0648	10.564	10.138	5.4425	8.06765	11.8478	6.3381	6.89805	11.2427	8.26565	6.7087
22.6167	2.29335	4.8059	23.2948	11.7744	16.3462	11.9195	0.0597	11.6165	11.7796	5.73065	9.22435	14.0712	6.58305	6.95455	12.5164	8.6432	7.02665
22.6333	2.29935	5.57925	24.5839	13.9327	18.9108	13.4113	0.0714	12.3911	13.2866	6.05865	10.3603	16.6712	7.07245	7.29935	14.0241	9.34105	7.7033
22.65	2.34455	6.9079	24.6739	16.1273	21.3582	15.4792	0.1154	12.7634	14.2295	6.46105	11.0973	19.1206	7.64395	8.00415	15.4065	10.3141	8.8271
22.6667	2.3257	8.48095	24.0231	17.71	22.6208	17.7703	0.1024	12.8134	14.2963	6.89115	11.2305	20.955	8.30135	8.86685	16.3977	11.4353	10.2349
22.6833	2.3058	9.778	22.8973	18.4143	22.3831	19.771	0.0902	12.7183	13.844	7.34	10.6691	21.9213	8.9996	9.7383	16.8449	12.4047	11.5885
22.7	2.30145	10.2015	21.5167	18.1039	20.9392	20.7443	0.09615	12.5893	13.1918	7.6365	9.9262	22.0444	9.7322	10.4087	16.8368	13.1524	12.3918
22.7167	2.32725	9.59435	19.7868	17.2062	19.1205	20.7493	0.13105	12.352	12.5714	7.86065	9.41245	21.3131	10.5138	10.7752	16.3274	13.5759	12.3951
22.7333	2.35295	8.10405	17.9232	16.1453	17.3511	20.0987	0.1569	12.1382	11.8422	8.08545	9.4418	20.2818	11.2901	10.9069	15.6812	13.7319	11.9617
22.75	2.32215	6.50555	16.6082	15.0866	16.109	19.2128	0.1407	11.975	11.1073	8.41195	10.0907	19.2611	12.1646	10.9481	15.0671	13.5243	11.5268
22.7667	2.3138	5.30435	16.2204	14.1718	15.3745	18.1764	0.13935	12.0031	10.6136	8.8987	11.386	18.4765	13.0292	11.2107	14.7368	13.1208	11.511
22.7833	2.3161	4.602	16.7734	13.4177	15.132	17.0682	0.15175	12.1527	10.5252	9.548	13.2959	17.8631	13.7903	11.6889	14.8502	12.7603	11.8775
22.8	2.3636	4.26965	17.3533	13.1339	15.4271	16.1679	0.2099	12.4881	10.9029	10.4771	15.4673	17.5159	14.1327	12.3171	15.6793	12.551	12.69
22.8167	2.35755	4.08545	17.4246	13.2934	16.142	15.6263	0.215	13.018	11.5284	11.5766	17.5407	17.9322	14.0184	12.8203	17.6106	12.5387	13.7465
22.8333	2.3419	4.03505	17.0362	13.8262	17.117	15.8064	0.21055	13.6609	12.6936	12.768	18.789	20.224	13.5787	13.1859	20.9667	12.5864	14.8136
22.85	2.3478	4.05215	16.9322	14.7923	17.913	17.307	0.22055	14.3485	15.2106	13.6952	19.0314	27.2847	12.9413	13.4348	26.6502	12.9301	15.6332
22.8667	2.3745	4.1477	17.9346	17.1115	18.4309	22.6222	0.2463	14.8623	20.6598	14.3004	18.3368	44.2327	12.2494	13.5285	36.1973	13.9726	15.9228
22.8833	2.42155	4.2034	20.4044	22.8483	18.8861	37.5213	0.27925	15.3171	30.7068	14.6864	17.0181	78.0125	11.4497	13.444	52.798	16.732	15.7931
22.9	2.4032	4.23355	24.203	34.708	20.3943	72.9435	0.24955	15.7453	45.947	15.1061	15.4121	132.363	10.8028	13.0451	79.7969	23.0133	15.3249
22.9167	2.3947	4.2801	28.6074	55.5594	24.1639	137.018	0.2283	16.2225	64.9447	16.0023	13.7274	204.007	10.4606	12.5573	118.449	35.4174	14.7661
22.9333	2.393	4.34465	32.974	85.2666	30.9089	242.754	0.2182	16.556	83.9107	17.6318	12.4279	277.92	10.5587	12.134	164.452	56.1566	14.1039
22.95	2.4268	4.4375	36.0451	119.642	40.5464	366.795	0.24855	16.6319	98.3847	20.2968	11.5952	333.318	11.0491	11.9427	207.382	84.7831	13.5453
22.9667	2.42645	4.45815	37.1287	151.114	51.2405	458.396	0.246	16.4692	103.101	23.6167	11.2109	360.977	11.7991	11.9445	234.786	117.43	13.2574
22.9833	2.39375	4.5207	36.06	172.753	60.6009	512.237	0.22415	16.0142	97.2062	26.7682	10.9093	359.658	12.6914	12.0734	240.314	145.452	13.2051
23	2.38	4.6673	32.9954	177.633	66.4414	533.362	0.2194	15.3346	83.1697	28.3698	10.5021	330.977	13.4383	12.3185	223.665	161.567	13.2727
23.0167	2.38595	4.9307	28.5438	163.524	67.7483	527.1	0.2356	14.2889	65.1593	27.5606	9.9515	276.096	13.8677	12.5351	186.975	161.019	13.119
23.0333	2.42825	5.1923	23.5692	136.002	63.9302	493.686	0.2797	13.1786	47.1447	24.7117	9.2465	207.277	13.6723	12.6728	140.65	144.986	12.7799
23.05	2.4088	5.34225	19.4887	102.72	55.8734	430.111	0.26355	12.2202	32.2385	20.7385	8.51155	141.617	13.0194	12.4965	97.0282	117.852	12.2869
23.0667	2.39145	5.37715	16.6398	71.4642	45.7842	337.526	0.2499	11.5416	22.2631	16.7505	7.76205	90.7943	12.1312	12.1441	63.417	86.4866	11.7226
23.0833	2.3928	5.26595	14.92	46.5773	35.7524	232.713	0.25135	11.1356	16.4177	13.3044	7.2409	57.5971	11.2183	11.7134	41.4126	59.3811	11.0531
23.1	2.4285	5.08535	13.9004	30.363	27.7081	145.864	0.28775	10.9021	13.3497	10.9557	6.9716	38.1242	10.4117	11.2694	28.4432	39.7612	10.3421
23.1167	2.4489	4.7868	13.5523	21.4437	22.1256	88.5379	0.30545	10.9278	11.6873	9.58585	6.95465	28.1545	9.66545	10.7899	21.8639	27.5889	9.7849
23.1333	2.42385	4.5333	13.6092	16.9045	18.9634	56.3525	0.2855	11.1446	10.7654	8.9003	7.04865	23.0145	8.6841	10.2627	18.5199	20.4754	9.43405
23.15	2.41585	4.39405	13.0544	14.6588	17.2968	39.4349	0.2859	11.5577	10.2573	8.5893	7.17935	20.2189	7.4666	9.8956	16.7127	16.5892	9.3717
23.1667	2.42105	4.3749	11.952	13.3214	16.562	30.4772	0.2999	11.9353	10.0086	8.37935	7.3596	18.3189	6.73005	9.548	15.5128	14.3114	9.05865
23.1833	2.47075	4.4212	11.2863	12.4951	16.8076	25.6084	0.35545	12.2501	9.98695	7.88525	7.52995	16.2232	6.4872	8.7651	14.6392	12.2818	8.2229
23.2	2.45935	4.42025	11.1773	11.9555	17.5938	22.6208	0.34895	12.4582	10.1048	7.10785	7.67325	14.0775	6.41885	7.6331	13.8374	10.526	7.40465
23.2167	2.44025	4.404	11.3937	11.6923	16.6026	20.705	0.3381	12.5035	10.3878	6.62055	7.62955	12.6758	6.5332	7.0629	12.4916	9.5044	7.17645
23.2333	2.43975	4.36025	11.903	11.577	13.8919	19.1924	0.3413	12.3713	10.0668	6.44995	7.55535	12.081	6.858	7.0269	11.1566	9.06375	7.1167
23.25	2.4624	4.33485	12.5092	11.594	12.5214	18.1676	0.3687	11.8637	9.0994	6.3285	7.52665	11.5341	7.4176	7.24115	10.4981	8.8091	7.03355
23.2667	2.49795	4.2304	12.8657	11.7655	12.7278	17.1538	0.3974	10.6403	8.41735	6.2398	7.28645	11.0816	8.1014	7.7075	10.2612	8.68955	7.08155
23.2833	2.4707	4.12735	12.8316	11.9555	13.5945	15.8765	0.3736	9.2213	8.0591	6.1925	6.7163	10.7332	8.9546	8.3801	10.1434	8.5525	7.302
23.3	2.4584	4.06925	12.2759	11.8621	15.0205	14.8239	0.3645	8.4683	7.71365	6.1583	6.15975	10.4704	9.84495	9.3743	10.0857	8.3381	7.78045
23.3167	2.4587	4.07075	11.3666	10.8659	16.8547	14.1512	0.36995	8.43315	7.3636	6.03275	5.88485	10.1819	10.6761	10.6661	9.94155	8.1337	8.3611
23.3333	2.50475	4.1177	10.2117	9.54985	18.7811	13.6044	0.42195	8.75365	7.0813	5.9025	5.7144	9.7672	11.1805	12.21	9.5875	7.935	9.0547
23.35	2.5072	4.10345	9.2827	8.79285	20.3456	13.0837	0.42775	9.4437	6.78665	5.7694	5.6456	9.381	11.244	13.6948	9.17355	7.77075	9.7514
23.3667	2.48505	4.11	8.77475	8.4635	21.4784	12.643	0.4199	10.4184	6.5986	5.66485	5.53985	9.03435	10.9206	14.9197	8.8777	7.5016	10.3058
23.3833	2.4863	4.1344	8.69475	8.31425	22.0379	12.0993	0.4354	11.5587	6.5218	5.4834	5.46105	8.78955	10.2823	15.6662	8.4445	7.23295	10.5862
23.4	2.5067	4.21285	8.9234	8.22575	22.1127	11.5493	0.48525	12.501	6.5647	5.2592	5.4698	8.48985	9.4753	15.772	8.1281	7.01095	10.4064
23.4167	2.55575	4.2496	9.24225	8.26015	21.5833	11.12	0.5854	13.154	6.64415	5.06795	5.5973	8.2249	8.47235	15.2442	7.8914	6.8631	9.9079
23.4333	2.5478	4.2497	9.66505	8.36035	20.6243	10.8419	0.69205	13.4161	6.684	4.91865	5.8712	8.0508	7.50655	14.0133	7.7975	6.7385	9.2085
23.45	2.55035	4.2837	10.1997	8.565	19.5789	10.7074	0.8306	13.3256	6.788	4.82225	6.22815	7.98315	6.71755	12.4395	7.8607	6.59145	8.4872
23.4667	2.58905	4.33815	10.9566	8.73275	18.649	10.5616	0.75875	12.8898	6.9591	4.6726	6.7672	7.98385	6.1563	10.846	8.0716	6.5317	7.7508
23.4833	2.65455	4.3367	11.7936	8.9571	17.9812	10.5297	0.53255	12.1352	7.26325	4.56395	7.46295	7.95175	5.7541	9.47645	8.33815	6.54575	7.1068
23.5	2.6058	4.1679	12.6135	9.2859	17.4585	10.6351	0.41625	11.3469	7.52145	4.50715	8.29095	7.9948	5.44425	8.3711	8.7566	6.66385	6.6967
23.5167	2.4452	4.06	13.2852	9.68825	17.3124	10.9167	0.3557	10.6317	7.73555	4.5258	9.0016	8.1022	5.29275	7.5362	9.26915	6.73345	6.5257
23.5333	2.3622	4.09045	13.6207	10.0534	17.5683	11.1854	0.33305	10.0882	7.89335	4.5452	9.45605	8.3016	5.2589	7.0645	9.85685	6.799	6.57505
23.55	2.34725	4.2112	13.5471	10.1795	18.079	11.3808	0.3386	9.58385	8.00655	4.5378	9.6674	8.43315	5.3567	6.878	10.275	6.87785	6.67265
23.5667	2.38845	4.3644	12.9881	10.2007	18.4181	11.5178	0.3855	9.2288	8.1039	4.564	9.6599	8.5258	5.4273	6.9128	10.4469	6.96895	6.8408
23.5833	2.3732	4.52895	12.3558	10.2123	18.26	11.5587	0.37055	9.0819	8.15425	4.60775	9.542	8.6388	5.50575	6.926	10.4275	7.047	7.0265
23.6	2.36	4.8211	11.8646	10.3498	17.7816	11.5217	0.35415	9.1113	8.3116	4.6867	9.2456	8.7982	5.59175	6.91275	10.2594	7.0166	7.19745
23.6167	2.3647	5.24645	11.6555	10.5093	17.2158	11.2931	0.3557	9.22885	8.5761	4.66645	8.97665	9.02365	5.66665	6.86295	10.0465	6.9823	7.2473
23.6333	2.397	5.8122	11.6299	10.7059	16.9846	11.1064	0.387	9.248	8.9581	4.62805	8.79495	9.17755	5.6998	6.78015	9.76435	6.9573	7.14775
23.65	2.428	6.276	11.7261	10.9808	17.1304	11.0419	0.41505	9.24595	9.2932	4.60135	8.7451	9.3281	5.62125	6.6699	9.62375	6.97975	7.04985
23.6667	2.4068	6.58195	11.9868	11.3221	17.9172	11.1582	0.3998	9.21445	9.60435	4.6069	8.75165	9.4592	5.56275	6.5248	9.6815	6.92465	7.03165
23.6833	2.39655	6.71225	12.3074	11.7546	19.3613	11.3468	0.4102	9.233	10.0327	4.6213	8.78975	9.6247	5.55965	6.5001	9.98035	6.8339	7.18755
23.7	2.402	6.69545	12.5808	12.1361	21.4248	11.557	0.4389	9.22105	10.7018	4.60095	8.96035	9.8182	5.66745	6.6169	10.4207	6.7874	7.37725
23.7167	2.455	6.6181	12.4613	12.6489	23.9115	11.9405	0.52395	9.25875	11.8282	4.63795	9.25455	10.2353	5.77275	6.8872	10.9909	6.8453	7.5863
23.7333	2.4515	6.6046	12.1172	13.4068	26.4014	12.6022	0.5691	9.45115	13.4613	4.74715	9.66505	11.287	5.86695	7.12295	11.8527	7.10625	7.75985
23.75	2.43315	7.01605	11.7858	14.5986	28.8	13.7592	0.6122	9.8177	15.8493	5.00605	9.96235	13.3171	5.96295	7.2909	13.0879	7.61645	7.84085
23.7667	2.42725	8.05715	11.7324	16.2421	30.8903	15.4087	0.67445	10.3606	18.955	5.3503	10.2027	16.6607	6.0615	7.4216	14.8793	8.70155	7.7646
23.7833	2.44825	9.9042	12.0418	18.2804	32.749	17.7695	0.75165	10.843	22.556	5.88185	10.4408	21.1181	6.1831	7.54845	17.0769	10.6342	7.48045
23.8	2.48585	12.3633	12.5744	20.6432	34.0563	20.8476	0.8244	11.2681	25.924	6.67715	10.7262	26.3059	6.27145	7.75335	19.7085	13.7553	7.19855
23.8167	2.4562	15.0735	13.274	22.9729	35.0031	24.4479	0.813	11.5439	28.1579	7.7486	11.0305	31.4734	6.4742	8.03485	22.53	18.1162	7.01385
23.8333	2.4348	17.5984	13.9289	24.9301	35.7433	28.0334	0.7922	11.6346	28.925	9.01375	11.1735	35.7912	6.8459	8.5576	25.1837	23.4077	7.04655
23.85	2.42515	19.4183	14.5061	25.7889	36.1591	30.7492	0.76615	11.4079	28.1483	10.1645	11.1752	38.2981	7.41895	9.30545	27.1008	29.0614	7.19575
23.8667	2.4558	20.1553	14.764	25.6317	36.0367	32.4009	0.7656	10.8643	26.246	11.0402	10.9408	38.2801	8.0716	10.2267	27.6882	34.1785	7.50425
23.8833	2.45515	19.3512	14.8602	24.8964	34.8743	33.1707	0.72625	10.244	23.5048	11.4722	10.4954	36.2468	8.68445	11.064	27.1292	37.9383	7.97025
23.9	2.41755	17.4356	14.9903	24.1957	33.091	34.0412	0.66445	9.64695	20.9251	11.4303	9.70495	32.9847	9.22795	11.6112	25.83	39.1469	8.54205
23.9167	2.40235	14.9029	15.2269	24.0126	31.0678	36.0911	0.62155	9.2089	19.0758	10.826	9.01305	29.6349	9.6306	11.8547	24.5023	37.7792	9.14305
23.9333	2.40345	12.2767	15.5126	24.4162	29.3033	40.9688	0.6014	8.796	18.0633	9.85735	7.8523	26.7938	9.8687	11.768	23.5318	34.4416	9.52685
23.95	2.4398	9.8327	15.5267	25.4045	27.8453	49.6232	0.618	8.49885	17.5379	8.89915	7.16675	25.2915	9.7373	11.4133	23.5693	30.0582	9.68295
23.9667	2.4102	7.8267	15.3131	26.3461	26.8326	61.562	0.5744	8.2991	16.9261	8.1659	6.67875	25.1729	9.3393	10.6812	24.7478	25.5001	9.5683
23.9833	2.3819	6.452	14.8602	26.6834	26.2925	74.7921	0.53985	8.1667	16.0713	7.8014	6.29085	25.8462	8.7696	9.81025	26.6171	21.533	9.222
24	2.36945	5.58695	14.3235	25.6001	25.8785	85.2622	0.51765	8.035	14.8514	7.65425	6.0613	26.4415	8.13495	8.9376	28.3846	18.9735	8.59985
24.0167	2.3887	5.13065	13.7313	23.2505	25.263	90.2046	0.5285	7.8275	13.4552	7.72385	5.92895	25.9198	7.48125	8.1683	28.914	17.6995	7.8387
24.0333	2.3997	4.8151	13.2883	20.2538	23.8717	88.4392	0.52395	7.6788	11.9239	7.85045	5.88535	24.2594	6.83325	7.49705	27.9808	17.3818	7.16395
24.05	2.36145	4.62255	13.1608	17.1977	22.0026	80.5957	0.4769	7.59685	10.6175	7.91855	5.82995	21.6797	6.3623	6.91145	25.7097	17.2005	6.6561
24.0667	2.34345	4.51035	13.1938	14.5309	19.986	67.756	0.44465	7.63465	9.7125	7.7798	5.7425	18.7708	6.0634	6.531	22.6535	16.7333	6.36235
24.0833	2.338	4.47185	13.1479	12.3709	18.1888	53.1047	0.42775	7.63675	9.15915	7.39965	5.7084	15.8407	5.9539	6.32895	19.2101	15.8364	6.13905
24.1	2.37615	4.4572	12.6272	10.9439	16.7564	39.8771	0.4536	7.6418	8.853	6.9793	5.7237	13.407	5.883	6.3239	16.0817	14.5613	6.0362
24.1167	2.35735	4.414	11.8506	10.0887	15.6945	29.4137	0.4211	7.6819	8.57455	6.6292	5.81855	11.7336	5.88595	6.376	13.754	13.1177	6.01885
24.1333	2.32955	4.4216	11.0457	9.6696	15.0458	22.0671	0.38365	7.75345	8.3915	6.473	5.8639	10.703	5.97615	6.53225	12.1912	11.6054	6.0682
24.15	2.32155	4.46055	10.4418	9.4185	14.5546	17.0943	0.36675	7.84875	8.28045	6.4132	5.927	10.1516	6.14895	6.79155	11.2398	10.4255	6.1044
24.1667	2.3369	4.57115	10.0643	9.25315	14.1295	14.1209	0.3813	7.8545	8.259	6.5181	6.02655	9.75385	6.382	7.1374	10.5321	9.6222	6.07745
24.1833	2.36425	4.6241	9.9062	9.1934	13.5256	12.378	0.4015	7.8826	8.20185	6.7687	6.1828	9.53005	6.5545	7.4877	10.0705	9.1906	6.085
24.2	2.33415	4.65705	10.0418	9.2051	12.9632	11.3611	0.37795	7.94985	8.0973	7.12985	6.3507	9.43185	6.72375	7.7021	9.79825	8.91215	6.1253
24.2167	2.3191	4.7164	10.4147	9.303	12.5952	10.699	0.3746	8.10075	8.034	7.5213	6.4564	9.4714	6.8875	7.84885	9.70955	8.7326	6.25815
24.2333	2.3194	4.8107	11.0174	9.32005	12.4775	10.1673	0.38625	8.2224	8.0279	7.82255	6.59515	9.55585	7.08055	7.93965	9.70005	8.6827	6.35775
24.25	2.3613	4.93915	11.5475	9.3672	12.5867	9.84985	0.44295	8.30125	8.1057	8.1181	6.7587	9.6148	7.20405	8.0407	9.70725	8.74455	6.49035
24.2667	2.36175	5.0223	11.9762	9.4719	12.7711	9.7001	0.4569	8.38705	8.12495	8.40255	6.9855	9.727	7.2781	8.0638	9.83055	8.9419	6.6882
24.2833	2.33485	5.14575	12.2803	9.66545	13.1477	9.7381	0.44715	8.4642	8.1726	8.71635	7.12315	9.8581	7.38695	8.071	10.0651	9.12435	6.97055
24.3	2.32655	5.30975	12.4802	9.8657	13.6891	9.7378	0.44255	8.5457	8.2591	8.89575	7.21465	10.0279	7.5382	8.1457	10.4491	9.37415	7.317
24.3167	2.3342	5.54635	12.5817	9.9858	14.4243	9.72	0.45035	8.4786	8.4085	8.9464	7.29945	10.0666	7.7371	8.29795	10.7758	9.6855	7.63865
24.3333	2.37035	5.7435	12.5506	10.1115	15.1395	9.693	0.46875	8.3711	8.55555	8.90995	7.39865	10.1075	7.836	8.53185	11.1223	10.0735	8.04705
24.35	2.34165	5.8594	12.6479	10.247	15.8163	9.6861	0.41985	8.2788	8.65685	8.799	7.50685	10.2681	7.9207	8.70635	11.5149	10.455	8.51405
24.3667	2.32015	5.94125	12.9339	10.4518	16.539	9.6873	0.3812	8.2609	8.8466	8.62755	7.5542	10.6497	8.00875	8.90445	11.9163	10.8004	8.92395
24.3833	2.3103	5.95915	13.4191	10.5898	17.3316	9.61255	0.35835	8.28465	9.1467	8.2783	7.6994	11.2379	8.137	9.086	12.027	11.1741	8.75955
24.4	2.33885	5.93925	13.7154	10.766	18.2405	9.52965	0.37495	8.2512	9.5898	7.79255	8.01415	11.7988	8.22	9.1379	11.5707	11.3199	8.13815
24.4167	2.34705	5.7504	13.674	11.0341	19.0354	9.36055	0.3702	8.24925	9.9729	7.1459	8.61335	12.0106	8.11925	8.702	11.1044	10.8922	7.72625
24.4333	2.3176	5.51595	13.3979	11.3765	19.6487	9.26	0.33635	8.09045	10.3087	6.5923	9.3954	11.7326	7.67505	7.93575	10.916	10.0632	7.5578
24.45	2.3049	5.2925	13.0044	11.6936	19.4978	9.20125	0.31855	7.86945	10.5765	6.19635	10.2838	11.5572	6.9508	7.40935	10.8556	9.5432	7.44785
24.4667	2.30885	5.1272	12.6386	11.7501	18.2099	9.12185	0.3204	7.62695	10.7058	5.867	11.088	11.4853	6.4594	7.1057	10.6459	9.28825	7.21695
24.4833	2.35255	4.97695	12.2386	11.5325	16.4666	9.0154	0.3591	7.4499	10.5338	5.61195	11.4535	11.3289	6.12465	6.91145	10.2789	9.12705	6.94655
24.5	2.332	4.80445	11.9505	10.9708	14.9654	8.8818	0.33755	7.31715	9.81295	5.41485	11.0369	11.0709	5.86255	6.6619	9.8467	8.9679	6.671
24.5167	2.31215	4.68705	11.7677	10.3817	13.7564	8.7421	0.32015	7.2195	8.9055	5.2911	9.87965	10.7387	5.6616	6.43125	9.40635	8.6979	6.4394
24.5333	2.30735	4.61285	11.7026	9.8832	12.7569	8.49185	0.3156	7.12735	8.2952	5.1247	8.82155	10.3727	5.53025	6.23695	9.0045	8.42765	6.18585
24.55	2.3307	4.6118	11.5249	9.50645	12.0483	8.27015	0.34055	6.9647	8.05885	4.9881	8.0901	9.8871	5.42115	6.08105	8.5609	8.1502	5.91125
24.5667	2.35305	4.55085	10.9725	9.276	11.4819	8.1247	0.36125	6.8308	7.95	4.89995	7.5573	9.4746	5.2632	5.92735	8.21935	7.92165	5.7054
24.5833	2.3254	4.4847	10.3379	9.1883	11.1763	8.10285	0.33865	6.7324	7.9424	4.88005	7.1181	9.17725	5.1477	5.72405	8.001	7.61625	5.56475
24.6	2.3087	4.44265	9.9599	9.24475	11.1273	8.10725	0.3321	6.7112	8.06175	4.8758	6.7319	9.06025	5.07215	5.57425	7.9621	7.3063	5.5089
24.6167	2.3106	4.4368	9.82725	9.2836	11.2795	8.07425	0.33935	6.6504	8.2668	4.84825	6.4802	9.0248	5.07295	5.47915	8.0158	7.0734	5.40825
24.6333	2.35595	4.4371	9.80605	9.4065	11.4713	8.053	0.3937	6.577	8.56195	4.88665	6.34745	9.07515	5.05085	5.4865	8.12685	6.93125	5.35055
24.65	2.3466	4.3669	10.0839	9.60945	11.5012	8.0132	0.397	6.5551	8.8198	5.00165	6.36	9.29315	5.0557	5.49035	8.33705	6.90025	5.34375
24.6667	2.3226	4.31035	10.6852	9.96545	11.4636	7.99525	0.38965	6.6039	9.2301	5.23795	6.3626	9.66935	5.14575	5.552	8.5927	6.87815	5.4077
24.6833	2.31765	4.2776	11.5125	10.4702	11.4215	7.8926	0.39385	6.75025	9.9696	5.4905	6.4171	10.2516	5.33435	5.7008	8.8997	6.97945	5.48535
24.7	2.3358	4.3118	12.3065	11.2974	11.5762	7.89065	0.41865	6.9031	11.3596	5.79585	6.5295	10.9413	5.62905	5.93515	9.1171	7.20605	5.512
24.7167	2.3735	4.3161	12.7537	12.8863	11.9026	8.14485	0.4499	7.17685	13.6886	6.17	6.69315	12.0289	5.9247	6.2204	9.3935	7.5954	5.56965
24.7333	2.34715	4.317	12.9327	15.7142	12.5345	8.87845	0.42135	7.60945	17.2799	6.60095	6.8551	13.9472	6.2782	6.452	9.8472	8.04105	5.65255
24.75	2.3319	4.37405	12.8886	20.4631	13.4738	10.3866	0.39485	8.24505	22.4884	7.02285	6.9	17.4309	6.6738	6.70365	10.6607	8.5263	5.7961
24.7667	2.33185	4.48175	12.7991	27.3331	14.5799	13.065	0.37535	8.99345	29.3075	7.2931	6.9034	23.4451	7.11105	6.9774	12.0063	9.15555	5.8837
24.7833	2.3696	4.62945	12.5559	36.3814	15.6647	17.6203	0.39795	9.74935	37.5436	7.4938	6.8655	32.934	7.44885	7.2991	14.1343	10.0321	5.9683
24.8	2.37365	4.6843	12.3133	47.1453	16.4056	24.7293	0.3877	10.5191	45.8244	7.64565	6.8392	46.7109	7.64075	7.5381	17.5589	11.4188	6.0967
24.8167	2.34565	4.7037	12.1229	58.7091	16.9286	35.1097	0.35005	11.1922	52.9642	7.8426	6.71465	64.8575	7.75035	7.67645	22.7006	13.529	6.274
24.8333	2.33325	4.6828	11.9433	69.4946	17.3495	48.571	0.33465	11.7167	58.0305	8.0352	6.54995	86.7996	7.7868	7.764	30.0218	16.93	6.4696
24.85	2.3405	4.6513	11.6999	77.1332	17.8479	64.0228	0.34085	11.7981	60.4233	8.33045	6.41325	109.634	7.81975	7.7982	39.1784	22.1447	6.57115
24.8667	2.37985	4.55105	11.2121	80.795	18.3198	79.9144	0.37995	11.5129	59.7366	8.8378	6.3094	129.927	7.75955	7.83695	49.4361	29.5937	6.65275
24.8833	2.3556	4.37615	10.6655	80.1725	18.7579	94.3733	0.3623	10.9597	55.8291	9.55475	6.2228	145.317	7.76045	7.794	59.75	39.207	6.71535
24.9	2.3381	4.23205	10.1598	75.8508	19.1742	105.369	0.34495	10.2541	50.1842	10.4348	6.04095	154.689	7.88425	7.7886	68.8644	49.9605	6.7902
24.9167	2.3321	4.12165	9.87785	67.9071	19.4072	110.238	0.3425	9.4548	43.8689	11.1762	5.8633	155.905	8.15315	7.8638	75.4587	60.6427	6.77425
24.9333	2.35945	4.085	9.77795	58.3118	19.3514	108.928	0.37885	8.6015	37.9706	11.7027	5.72285	148.196	8.46375	8.04365	77.8638	69.826	6.68605
24.95	2.37845	3.99595	9.89645	49.0798	18.7189	102.266	0.3991	7.91545	32.8208	11.9029	5.6674	134.221	8.68225	8.21335	76.2538	76.4104	6.6029
24.9667	2.3527	3.929	10.2493	41.4176	17.847	92.0057	0.37815	7.417	29.2575	11.7557	5.6258	116.518	8.8209	8.2684	71.2789	78.6321	6.527
24.9833	2.3425	3.89235	10.7158	36.0813	17.0448	79.5244	0.3725	7.16975	27.566	11.168	5.5933	98.1898	8.8079	8.23825	64.2006	76.3989	6.4635
25	2.3447	3.90045	11.2686	33.1557	16.5978	67.9648	0.38325	7.0279	27.6642	10.2111	5.6355	81.0687	8.6617	8.0902	55.7349	70.7183	6.28115
25.0167	2.38955	3.9188	11.7025	32.9171	16.5418	60.5089	0.4335	7.01435	29.3153	9.1867	5.7317	68.3598	8.23495	7.84635	47.7751	62.8646	6.08475
25.0333	2.3767	3.88155	12.1418	34.8275	16.7941	58.9984	0.4237	7.1349	31.7547	8.26465	5.8959	61.8496	7.6693	7.3891	42.0403	54.0493	5.89425
25.05	2.3567	3.8688	12.5936	38.3649	17.3901	64.7801	0.40535	7.3426	34.5172	7.60635	5.98385	61.4497	7.09535	6.87785	39.3687	45.3621	5.7519
25.0667	2.3541	3.87945	13.0421	42.4154	18.2352	77.1849	0.4015	7.5784	36.8537	7.14905	6.06795	66.8936	6.6084	6.4245	40.2732	38.7234	5.6172
25.0833	2.3746	3.94695	13.2976	45.8246	19.3497	94.8007	0.41925	7.6655	38.2035	7.0339	6.1466	75.9322	6.23875	6.0919	44.3658	34.6926	5.48605
25.1	2.406	3.9544	13.1827	47.9492	20.4208	114.871	0.4398	7.6651	37.7449	7.26985	6.23765	86.5383	5.9404	5.87555	51.2765	33.5778	5.4406
25.1167	2.38135	3.9384	12.8025	48.2028	21.427	134.397	0.40655	7.57845	35.3237	7.81015	6.28785	96.36	5.8198	5.7047	59.8235	34.8852	5.4724
25.1333	2.36905	3.9314	12.1955	46.45	22.2727	150.134	0.38725	7.48075	31.5646	8.5235	6.22865	103.509	5.8537	5.6553	68.6468	38.142	5.61565
25.15	2.368	3.9352	11.5145	42.279	22.801	158.185	0.376	7.27805	27.0317	9.1864	6.1475	105.826	6.05195	5.68585	75.754	42.5679	5.7308
25.1667	2.4098	3.94745	10.7134	36.7543	22.7787	157.698	0.40765	7.02385	22.3809	9.741	6.0621	102.147	6.2641	5.8166	79.1677	47.1071	5.87775
25.1833	2.40705	3.8786	10.0755	30.8087	21.9187	149.193	0.3941	6.821	17.9068	10.0575	6.02595	93.6396	6.4599	5.9096	78.515	50.7916	6.0653
25.2	2.38215	3.82295	9.7054	25.1729	20.539	134.198	0.366	6.68815	14.2975	10.1213	5.92515	81.6231	6.63915	5.9864	73.8968	52.1294	6.29255
25.2167	2.37575	3.78865	9.59095	20.1807	18.8366	113.353	0.3571	6.64015	11.6464	9.7577	5.8355	67.8624	6.77145	6.07175	66.1313	50.9496	6.49885
25.2333	2.3891	3.8112	9.6068	16.1412	17.1697	90.7628	0.37025	6.54115	9.84825	9.09075	5.80465	53.2979	6.83655	6.1626	55.6472	47.4809	6.5675
25.25	2.42715	3.8108	9.52885	13.2881	15.5732	69.5213	0.4078	6.4702	8.64355	8.30485	5.83885	40.4192	6.71175	6.248	44.6827	42.3334	6.5698
25.2667	2.4053	3.78085	9.42015	11.391	14.3486	51.3426	0.39095	6.43185	7.8146	7.5253	5.91805	30.1334	6.50715	6.2171	34.6968	35.9314	6.49505
25.2833	2.3892	3.782	9.2881	10.2647	13.6025	36.9675	0.3854	6.44735	7.32265	6.8324	5.92595	22.5295	6.2681	6.15185	26.4595	29.203	6.40415
25.3	2.38855	3.8121	9.233	9.53695	13.2166	26.4577	0.39005	6.45955	7.0432	6.17185	5.94965	17.2126	6.0562	6.06635	20.1295	23.2532	6.1951
25.3167	2.42355	3.8886	9.15485	9.1282	13.0387	19.6997	0.4286	6.424	6.94685	5.6888	5.9849	13.6028	5.8277	6.0091	15.5452	18.4135	5.9627
25.3333	2.43805	3.891	9.1192	8.941	12.7604	15.5344	0.4456	6.42415	6.84375	5.35685	6.08805	11.407	5.5772	5.90365	12.6521	14.7921	5.772
25.35	2.4137	3.89885	9.16885	8.8933	12.4899	13.1285	0.4225	6.4531	6.76345	5.1802	6.1496	10.0798	5.38615	5.7735	10.9079	12.0524	5.6476
25.3667	2.40185	3.9238	9.26285	8.89315	12.2895	11.6581	0.4156	6.545	6.7149	5.0366	6.16405	9.32245	5.2525	5.69145	9.9583	10.2127	5.5892
25.3833	2.40855	3.9832	9.35485	8.7857	12.2599	10.7661	0.4232	6.5451	6.70095	4.9058	6.17705	8.76615	5.1975	5.63845	9.3339	9.0322	5.49275
25.4	2.45415	4.02145	9.26425	8.6423	12.3057	10.2948	0.46225	6.5154	6.688	4.82255	6.1825	8.33735	5.096	5.64235	8.9115	8.30205	5.43985
25.4167	2.43535	3.9832	9.1307	8.48165	12.3473	10.067	0.4447	6.492	6.58185	4.77315	6.2019	8.033	5.0156	5.57715	8.6413	7.82605	5.4282
25.4333	2.413	3.94455	9.0139	8.35095	12.3888	9.9798	0.4276	6.50015	6.4921	4.7682	6.1144	7.8349	4.97695	5.5274	8.47255	7.4118	5.4907
25.45	2.4091	3.90855	8.9847	8.12725	12.3448	9.7747	0.4204	6.5318	6.41675	4.68225	6.0386	7.70395	5.00055	5.5186	8.3574	7.11255	5.52945
25.4667	2.4308	3.92025	8.93075	7.8598	12.2114	9.54515	0.44345	6.5111	6.39595	4.58865	6.0077	7.4979	5.0413	5.5704	8.14475	6.87875	5.5384
25.4833	2.45245	3.86465	8.81015	7.6339	11.8287	9.33455	0.4609	6.5415	6.30895	4.5125	6.0519	7.3229	5.0402	5.6338	7.9341	6.7395	5.5746
25.5	2.4201	3.81315	8.6879	7.46315	11.4246	9.214	0.4347	6.6244	6.17945	4.4717	6.1004	7.18465	5.0703	5.6487	7.7437	6.55035	5.63245
25.5167	2.4068	3.79725	8.5681	7.3565	11.1267	9.10145	0.4227	6.805	6.0791	4.42855	6.09085	7.1236	5.12685	5.6826	7.6244	6.36225	5.7158
25.5333	2.4019	3.82605	8.5226	7.1869	10.9832	8.9598	0.42525	6.95385	6.0285	4.3435	6.1062	7.02635	5.23795	5.72265	7.4691	6.22375	5.6925
25.55	2.4396	3.87285	8.43425	7.06635	10.9131	8.875	0.4769	7.08345	6.04435	4.2894	6.14935	6.89315	5.28365	5.80095	7.2872	6.15355	5.63845
25.5667	2.42505	3.85365	8.4458	7.03135	10.7912	8.82985	0.48205	7.24175	6.02555	4.2673	6.27265	6.80365	5.3068	5.7987	7.1685	6.13505	5.58565
25.5833	2.39385	3.84915	8.5967	7.14515	10.7343	8.8771	0.48575	7.4293	6.0858	4.3065	6.3474	6.764	5.34475	5.7854	7.11185	6.0653	5.56505
25.6	2.378	3.85515	8.9158	7.3885	10.7642	8.88785	0.5135	7.65765	6.27025	4.2841	6.439	6.81325	5.4069	5.79205	7.1331	6.0305	5.534
25.6167	2.38435	3.91635	9.33515	7.794	10.9831	9.01265	0.56815	7.78525	6.6557	4.2599	6.5761	6.85595	5.47285	5.8328	7.10475	6.03685	5.4523
25.6333	2.41135	3.9214	9.744	8.5283	11.2414	9.34985	0.64555	7.9007	7.19955	4.2575	6.76975	7.0309	5.45245	5.88085	7.13915	6.12305	5.4036
25.65	2.37865	3.8966	10.2029	9.6364	11.5932	10.022	0.66715	8.0118	7.87295	4.2995	6.98685	7.44695	5.42145	5.84725	7.3056	6.181	5.3912
25.6667	2.3575	3.88795	10.6577	11.1905	12.059	11.1014	0.69625	8.14015	8.7049	4.36005	7.1304	8.227	5.3942	5.8111	7.7176	6.2359	5.448
25.6833	2.3537	3.8982	11.1079	12.8802	12.6273	12.6588	0.72745	8.1898	9.6075	4.3785	7.30705	9.4073	5.41165	5.7761	8.42675	6.3768	5.44605
25.7	2.39385	3.94425	11.311	14.5486	13.265	14.9472	0.7865	8.1116	10.5037	4.4482	7.50625	10.9417	5.3811	5.7826	9.4778	6.65945	5.4534
25.7167	2.4047	3.9328	11.3459	15.9906	13.8054	18.0276	0.7936	7.99595	11.0529	4.57145	7.7492	12.8147	5.3251	5.7365	10.9877	7.16375	5.5127
25.7333	2.38275	3.94965	11.3306	17.0529	14.3636	21.871	0.75885	7.85395	11.2585	4.7918	7.87165	14.8226	5.30255	5.6784	12.8996	7.82145	5.6377
25.75	2.38305	3.9909	11.3549	17.6153	14.8852	25.8239	0.72905	7.73165	11.2119	5.0025	7.8857	16.7491	5.3334	5.6678	15.0967	8.72585	5.81665
25.7667	2.40215	4.08125	11.4724	17.6819	15.375	29.2432	0.71895	7.49145	11.0836	5.211	7.86355	18.0355	5.43285	5.7227	17.0693	9.86065	5.9481
25.7833	2.45255	4.1409	11.5965	17.8497	15.6105	31.7469	0.7321	7.2671	11.0267	5.4376	7.8308	18.563	5.4865	5.8393	18.5321	11.1509	6.11615
25.8	2.43835	4.1372	11.8936	18.6127	15.6089	33.2195	0.6879	7.11855	11.1645	5.65365	7.8094	18.4915	5.56095	5.9023	19.3951	12.3374	6.30485
25.8167	2.4297	4.1485	12.3494	20.4772	15.5611	33.9182	0.65375	7.08495	11.7496	5.8457	7.68135	18.1548	5.66695	5.9735	19.7784	13.1367	6.5403
25.8333	2.4321	4.17125	12.9654	23.2694	15.6084	34.2719	0.63745	7.1303	12.7719	5.87065	7.56065	17.9279	5.8023	6.053	19.9597	13.527	6.68715
25.85	2.4682	4.2361	13.4732	26.6501	15.9503	35.5381	0.66125	7.1762	14.1646	5.8383	7.4629	18.0567	5.8826	6.1542	20.2701	13.5554	6.7551
25.8667	2.4946	4.2276	13.7228	30.0476	16.5312	38.4655	0.67455	7.3169	15.5119	5.80235	7.44525	18.9002	5.85265	6.18615	21.4278	13.4203	6.7943
25.8833	2.47345	4.23315	13.7223	32.7565	17.6066	43.3676	0.65175	7.5344	16.6941	5.8443	7.42415	20.3385	5.79515	6.12635	23.683	13.1444	6.81375
25.9	2.4671	4.29865	13.4617	34.2501	19.2704	49.2949	0.6517	7.89015	17.8153	5.93795	7.39955	22.1457	5.73915	6.0603	27.0144	13.1219	6.81115
25.9167	2.47645	4.487	13.039	33.9791	21.6238	54.7382	0.6689	8.25635	19.1138	6.0893	7.4673	23.6563	5.73215	6.00025	30.5919	13.5767	6.6782
25.9333	2.5319	4.81685	12.3988	32.6238	24.6468	58.4548	0.7284	8.6874	20.8786	6.3739	7.62725	24.5523	5.676	5.98545	33.5168	14.5588	6.5383
25.95	2.5258	5.27785	11.842	30.8438	28.486	59.4771	0.7402	9.23315	23.1181	6.7417	7.89715	24.8815	5.65525	5.9172	35.2099	15.9153	6.4373
25.9667	2.5136	5.98215	11.459	29.3076	33.8646	57.5035	0.74985	9.87035	26.072	7.17295	8.10775	24.7984	5.71635	5.89525	35.319	17.2778	6.4273
25.9833	2.51855	6.95005	11.2678	28.0842	41.6143	52.2247	0.78315	10.5355	29.5979	7.46895	8.32185	24.5049	5.8699	5.97385	33.8852	18.5913	6.4271
26	2.5482	8.2308	11.0966	27.2563	52.9355	45.2787	0.8441	11.0016	33.5076	7.6783	8.5334	23.8649	6.0737	6.18255	30.9456	19.7749	6.43285
26.0167	2.58615	9.624	10.8318	26.8235	67.9721	38.0045	0.916	11.3324	37.0875	7.83505	8.73685	23.1572	6.2385	6.4813	27.5206	20.9242	6.5243
26.0333	2.5661	11.0528	10.5666	26.4973	86.6831	31.3702	0.93655	11.5098	39.7617	7.9735	8.84885	22.3041	6.44415	6.80075	24.1806	21.8175	6.7049
26.05	2.5625	12.4397	10.3063	26.1139	107.968	25.6269	0.96565	11.5797	41.3677	8.04255	8.7776	21.2432	6.66815	7.19345	21.3127	22.474	7.0098
26.0667	2.5694	13.6744	10.1166	25.1959	130.1	20.9882	1.00455	11.407	41.6833	7.96125	8.66935	19.7257	6.9533	7.61615	18.7965	22.8991	7.2967
26.0833	2.62225	14.6335	9.846	23.9646	150.478	17.5956	1.0831	11.0056	40.7098	7.8134	8.55125	17.8145	7.1529	8.0683	16.6158	22.9466	7.6184
26.1	2.6286	15.0253	9.6016	22.5008	165.603	15.1016	1.10645	10.5185	37.9907	7.5821	8.51455	15.8848	7.27365	8.33355	14.8455	22.4768	7.96505
26.1167	2.61585	14.9704	9.4053	20.8888	173.072	13.3288	1.10375	9.9759	34.1771	7.3127	8.42255	14.107	7.3385	8.4198	13.3506	21.1717	8.30365
26.1333	2.6228	14.5185	9.26365	19.0571	172.352	11.8844	1.1133	9.44655	29.8112	6.87765	8.3456	12.6669	7.3369	8.3585	12.128	19.3855	8.5436
26.15	2.64715	13.795	9.1407	17.0224	164.331	10.8361	1.139	8.80685	25.3561	6.4056	8.32595	11.4339	7.25515	8.18525	10.9669	17.3694	8.5761
26.1667	2.6952	12.7137	8.9556	15.1086	148.456	10.1426	1.18075	8.2312	21.0263	5.9884	8.34815	10.5594	6.99265	7.92935	10.0279	15.4049	8.51385
26.1833	2.67455	11.4093	8.8398	13.3787	127.73	9.73105	1.15585	7.77145	17.0922	5.66215	8.3824	9.96985	6.68805	7.5401	9.31495	13.5204	8.3722
26.2	2.65875	10.16	8.794	11.9574	105.673	9.47775	1.1313	7.4549	13.9867	5.4178	8.3053	9.5798	6.40425	7.18955	8.8137	11.8853	8.23595
26.2167	2.6562	9.0552	8.84	10.6821	84.5162	9.2176	1.11845	7.2094	11.6608	5.1763	8.23	9.24315	6.19465	6.89785	8.4194	10.6585	7.99665
26.2333	2.68805	8.1771	8.79135	9.69115	65.7031	9.0271	1.1366	6.9624	10.0605	5.0241	8.16875	8.85065	5.9803	6.71205	8.03105	9.76065	7.7886
26.25	2.6957	7.4026	8.66285	8.99505	49.5772	8.8782	1.12985	6.7945	8.8842	4.93885	8.1844	8.48785	5.7713	6.5215	7.74515	9.14195	7.69315
26.2667	2.66795	6.85555	8.505	8.5505	37.4702	8.8073	1.0805	6.6674	8.13485	4.9348	8.16915	8.1608	5.6326	6.34115	7.53775	8.56515	7.7307
26.2833	2.6571	6.53805	8.347	8.3057	29.0036	8.66135	1.0501	6.6261	7.7567	4.9007	8.1414	7.9319	5.5597	6.22205	7.4376	8.08905	7.84735
26.3	2.6637	6.4426	8.2195	8.21275	23.3886	8.4799	1.03255	6.5433	7.74425	4.8391	8.1819	7.70025	5.55845	6.1589	7.28325	7.70545	7.8887
26.3167	2.71035	6.4637	8.03205	8.5002	19.6234	8.34145	1.0491	6.5236	8.1622	4.7958	8.2637	7.61825	5.4946	6.15475	7.1421	7.4169	7.9294
26.3333	2.6954	6.4823	7.9322	9.3599	17.1592	8.25655	1.0079	6.6352	9.05765	4.7692	8.3891	7.86195	5.4416	6.0827	7.04565	7.15875	7.96565
26.35	2.6783	6.5441	7.94865	11.1222	15.6977	8.24405	0.96015	6.91885	10.6717	4.7661	8.38805	8.6855	5.4123	6.02895	7.00995	6.8859	8.03745
26.3667	2.67235	6.60925	8.1422	13.8957	14.8406	8.2164	0.93255	7.3901	13.0616	4.68015	8.37295	10.4703	5.4216	6.00655	7.0419	6.72065	8.02965
26.3833	2.699	6.7205	8.4324	17.7193	14.4521	8.33655	0.9411	7.9592	16.2305	4.6042	8.3717	13.59	5.41505	6.0323	7.0958	6.69685	7.9772
26.4	2.72785	6.72995	8.81295	22.4176	14.1849	8.68345	0.9447	8.69105	19.6699	4.55525	8.4442	18.5089	5.35525	6.0353	7.3432	6.9432	7.98245
26.4167	2.7002	6.7303	9.35815	27.4702	14.1513	9.413	0.9027	9.5291	22.7371	4.5684	8.53955	25.3416	5.32105	5.9976	7.8647	7.48905	8.0645
26.4333	2.68925	6.7844	10.0212	32.1749	14.3916	10.5343	0.8818	10.4555	24.9463	4.5895	8.6324	33.8864	5.32615	6.00915	8.7664	8.6063	8.25095
26.45	2.6901	6.92405	10.7841	35.2252	14.9355	12.0679	0.87595	11.2495	25.901	4.6137	8.84595	43.0242	5.40495	6.0764	9.9501	10.5716	8.37385
26.4667	2.73875	7.15925	11.365	36.1972	15.6914	14.0211	0.91285	11.8628	25.4521	4.7099	9.1717	51.0333	5.44925	6.24285	11.3239	13.5907	8.4817
26.4833	2.7278	7.38025	11.7713	35.0525	16.4827	16.1989	0.90195	12.3692	23.4468	4.88455	9.64605	56.5774	5.5161	6.3906	12.7784	17.7033	8.56475
26.5	2.7058	7.66335	12.0133	32.2195	17.3414	18.3767	0.8823	12.8173	20.6593	5.15285	10.0585	58.7353	5.64275	6.5889	14.1056	22.4201	8.65285
26.5167	2.7009	7.9709	12.1386	28.0998	18.1199	19.9317	0.8821	13.2488	17.7169	5.3797	10.4525	57.2122	5.8414	6.8363	15.1136	27.1401	8.6799
26.5333	2.7201	8.3379	12.1247	23.5649	18.7637	20.6503	0.9062	13.4809	15.1536	5.59445	10.8433	51.8612	6.07665	7.12895	15.4411	31.0968	8.63885
26.55	2.75435	8.61405	11.9239	19.6396	18.9114	20.4822	0.9482	13.6132	13.1556	5.78915	11.2353	44.3533	6.24615	7.3891	15.1823	33.6844	8.65465
26.5667	2.72705	8.8185	11.7008	16.7009	18.6353	19.5597	0.9344	13.5997	11.8852	5.9616	11.5856	36.2719	6.4094	7.5001	14.4875	34.1091	8.76605
26.5833	2.7109	9.0185	11.4453	14.9312	18.1114	17.994	0.9322	13.4425	11.4054	6.0771	11.7433	28.9254	6.5449	7.53315	13.6062	32.3284	9.04025
26.6	2.7074	9.22685	11.2362	14.0447	17.5208	16.0756	0.9434	13.0151	11.5405	6.0826	11.8445	22.9401	6.67725	7.5138	12.6359	29.0351	9.32635
26.6167	2.74325	9.45645	10.9223	13.9965	16.9879	14.3609	0.9954	12.3174	12.2355	6.0916	11.8765	18.8281	6.70675	7.51105	11.7601	24.9844	9.6723
26.6333	2.7429	9.5413	10.6417	14.577	16.4874	13.0686	1.0108	11.579	13.239	6.13205	11.9146	16.7894	6.67785	7.43745	11.2518	20.9112	10.0813
26.65	2.71205	9.57475	10.4966	15.6846	16.2662	12.375	0.9981	10.8947	14.6545	6.25475	11.7874	16.5043	6.67785	7.3848	11.1413	17.2246	10.5511
26.6667	2.6949	9.57095	10.5143	17.2717	16.3126	12.1409	1.005	10.4018	16.6271	6.32935	11.5491	17.866	6.73365	7.41525	11.5134	14.6241	11.0244
26.6833	2.6927	9.57775	10.6747	19.2447	16.648	12.5087	1.02705	9.9894	19.2947	6.3798	11.3222	20.6992	6.8578	7.51655	12.2563	13.1657	11.3857
26.7	2.72	9.5255	10.7958	21.811	17.0017	13.6326	1.08145	9.8311	22.5919	6.4261	11.1385	25.3268	6.91185	7.65605	13.6345	12.7622	11.7357
26.7167	2.6791	9.40375	10.9497	24.9216	17.312	15.7625	1.07465	9.94205	26.0522	6.473	11.0402	32.0872	6.96085	7.6685	15.9401	13.1524	12.064
26.7333	2.637	9.35095	11.0641	28.5007	17.6407	19.2186	1.0784	10.2878	29.3721	6.52275	10.8748	41.2126	6.98125	7.6252	19.5617	14.1934	12.4281
26.75	2.60545	9.4016	11.1406	31.7944	18.0229	24.0698	1.0936	10.7253	32.0627	6.5022	10.7735	52.3505	6.99735	7.52005	24.7528	15.9756	12.6267
26.7667	2.60565	9.60775	11.0119	34.3367	18.5407	30.3379	1.1468	11.0405	33.9633	6.55295	10.7393	63.9418	6.92725	7.41045	31.2379	18.6355	12.6934
26.7833	2.58895	9.80425	10.7155	36.0182	19.0453	37.5158	1.18285	11.2758	34.5859	6.73475	10.7978	74.3183	6.7842	7.23105	38.5103	22.444	12.6911
26.8	2.52845	10.0617	10.3966	36.9152	19.7669	44.8566	1.1804	11.3939	34.2408	7.10845	10.8025	81.8333	6.6953	7.01825	45.5996	27.2082	12.6525
26.8167	2.48385	10.3824	10.1161	37.2529	20.7352	50.781	1.19605	11.4701	33.4913	7.5582	10.7066	85.5393	6.7045	6.887	51.5183	32.7169	12.6165
26.8333	2.4537	10.7639	9.92015	36.946	22.0149	53.9498	1.2166	11.3097	32.6161	7.9919	10.6192	84.1757	6.87115	6.84945	54.6661	38.4086	12.4711
26.85	2.46635	11.1279	9.64635	36.4625	23.4386	54.0421	1.2691	10.9883	31.6339	8.3731	10.5626	78.4463	7.05915	6.9298	54.4359	43.5575	12.3896
26.8667	2.42115	11.3379	9.3892	35.7324	24.8801	51.273	1.24905	10.5769	30.0786	8.6075	10.5989	70.1004	7.29325	6.9678	51.2428	47.2045	12.4124
26.8833	2.3734	11.4916	9.1654	34.604	26.3886	46.3129	1.20285	10.1075	28.0856	8.66055	10.5549	60.6838	7.529	7.0165	45.8935	48.3591	12.5785
26.9	2.3443	11.5823	9.0278	32.495	27.8178	39.7077	1.15335	9.6053	25.6299	8.37635	10.5531	51.4356	7.71145	7.07095	39.385	47.2283	12.72
26.9167	2.3438	11.6682	8.92485	29.4402	29.0236	33.1371	1.1145	8.9859	22.9341	7.9207	10.6267	42.7529	7.7413	7.136	32.4273	44.2844	12.7696
26.9333	2.35485	11.5616	8.85015	26.0167	29.4143	27.3398	1.07005	8.4361	20.0492	7.403	10.8061	35.5416	7.5328	7.1449	26.3307	40.3451	12.7861
26.95	2.3172	11.34	8.91365	22.6582	28.9596	22.655	0.9717	7.986	17.3666	6.9273	11.0073	29.5845	7.21755	7.0525	21.4158	35.6444	12.7561
26.9667	2.2933	11.1067	9.07875	19.7641	27.7763	18.8675	0.89735	7.7043	15.2463	6.4625	11.1265	24.7147	6.84395	6.9528	17.7003	31.0593	12.7292
26.9833	2.28725	10.9056	9.35205	17.3054	26.2109	15.8717	0.8405	7.465	13.6616	6.00265	11.2713	20.5333	6.5178	6.8376	14.8199	26.9933	12.5391
27	2.3202	10.7659	9.50295	15.5039	24.3948	13.6892	0.8316	7.24515	12.4963	5.634	11.4079	17.1242	6.13655	6.74265	12.6602	23.4247	12.3535
27.0167	2.3108	10.5499	9.5494	14.1621	22.5188	12.1393	0.78055	7.08905	11.4035	5.344	11.5767	14.6371	5.7847	6.5411	11.1929	20.2403	12.2346
27.0333	2.28635	10.3889	9.51185	13.0876	21.0593	11.1376	0.72055	6.9724	10.418	5.1765	11.567	12.9244	5.51275	6.3127	10.2501	17.2241	12.2289
27.05	2.2835	10.2708	9.43455	12.0392	20.0742	10.3729	0.68365	6.9119	9.5304	5.01855	11.4461	11.8212	5.3271	6.10955	9.74325	14.7285	12.2468
27.0667	2.29825	10.2232	9.32895	10.9444	19.6111	9.84745	0.66385	6.78015	8.78145	4.94005	11.2777	10.9433	5.22325	5.9715	9.39885	12.7774	12.2004
27.0833	2.33625	10.0981	9.17305	10.0045	19.2214	9.4865	0.66795	6.7113	8.1483	4.9652	11.1128	10.262	5.1149	5.888	9.22	11.4252	12.2006
27.1	2.3163	9.89265	9.15155	9.2833	18.7557	9.2206	0.6199	6.72665	7.64185	5.0842	10.9829	9.70125	5.09305	5.8035	9.10535	10.4505	12.2452
27.1167	2.30105	9.71415	9.28665	8.8859	18.0894	8.95775	0.58815	6.8784	7.38635	5.24615	10.8015	9.24395	5.15525	5.8046	9.02815	9.7529	12.4026
27.1333	2.30195	9.5861	9.6344	8.6799	17.2558	8.63045	0.5705	7.1478	7.35415	5.3433	10.7574	8.8234	5.3197	5.87235	8.8916	9.27915	12.4855
27.15	2.33435	9.55135	9.9941	8.75325	16.3853	8.3872	0.59355	7.51435	7.56785	5.4526	10.8708	8.41755	5.4732	6.01725	8.6514	8.90985	12.5844
27.1667	2.34285	9.4531	10.3383	9.1262	15.5358	8.2767	0.59265	8.12575	7.8534	5.6004	11.1858	8.17495	5.5823	6.09155	8.47445	8.60215	12.756
27.1833	2.31885	9.39255	10.6784	9.8265	14.9662	8.3813	0.562	9.07345	8.2669	5.90085	11.5015	8.10425	5.6719	6.10035	8.42105	8.19485	13.0256
27.2	2.3125	9.37775	11.0164	10.8803	14.7057	8.57055	0.55085	10.5511	8.852	6.27595	11.7476	8.2495	5.72825	6.08235	8.6017	7.8265	13.3208
27.2167	2.3198	9.4169	11.3653	12.2136	14.7928	8.88705	0.55405	12.517	9.6433	6.6834	11.9336	8.44535	5.7737	6.05975	8.9289	7.5571	13.4386
27.2333	2.3623	9.4168	11.5955	13.9361	15.0688	9.37055	0.58605	15.0749	10.5982	7.02125	12.0267	8.7388	5.7044	6.0574	9.5495	7.44575	13.4326
27.25	2.3474	9.3041	11.8918	15.9831	15.5259	10.0189	0.5618	18.162	11.5088	7.29435	12.0343	9.1534	5.6366	5.99685	10.5632	7.4415	13.3475
27.2667	2.33055	9.213	12.3378	18.268	16.2171	10.8203	0.54315	21.5805	12.3499	7.5296	11.7972	9.70385	5.615	5.9928	12.0833	7.5197	13.3189
27.2833	2.3287	9.15035	12.9393	20.2542	17.1431	11.6216	0.53575	24.92	13.0128	7.69055	11.5101	10.365	5.6948	6.064	14.1517	7.78425	13.2631
27.3	2.35465	9.18775	13.3582	21.5908	18.2939	12.4857	0.55665	27.3937	13.4763	7.8703	11.2547	10.992	5.8172	6.24285	16.55	8.2452	13.2737
27.3167	2.3778	9.15785	13.3719	22.2496	19.3794	13.3771	0.57005	28.7389	13.5373	8.08155	11.1116	11.6595	5.9559	6.41755	19.1339	8.9873	13.3999
27.3333	2.3525	9.13015	13.0191	22.2604	20.3205	14.3279	0.53905	28.7717	13.3117	8.33765	11.013	12.3607	6.18115	6.5429	21.5538	9.87275	13.6122
27.35	2.3436	9.12225	12.4884	21.8254	20.9828	15.1959	0.52465	27.6448	13.0621	8.53435	10.9545	13.1885	6.50595	6.65715	23.4853	10.9155	13.8426
27.3667	2.34705	9.125	11.9682	20.9854	21.2997	16.0703	0.52135	25.2498	12.9707	8.6365	11.0762	14.0137	6.994	6.7423	24.3176	11.9751	13.8884
27.3833	2.3882	9.08215	11.452	20.3023	21.1192	17.3236	0.55545	22.1285	13.1524	8.68055	11.293	14.9111	7.4682	6.82795	23.9836	12.8691	13.8298
27.4	2.3816	8.8744	11.0762	20.0319	20.4612	19.306	0.5443	18.9624	13.4467	8.66405	11.5239	15.9819	7.86965	6.77805	22.9722	13.4589	13.6829
27.4167	2.36315	8.6397	10.8504	20.2922	19.6298	22.4033	0.5278	16.1152	13.9141	8.6098	11.5429	17.3093	8.1218	6.69105	21.9066	13.6691	13.5282
27.4333	2.35985	8.42405	10.7499	20.7917	18.7836	26.3936	0.52795	13.7872	14.4367	8.4336	11.4796	18.9426	8.25835	6.6162	21.3145	13.7269	13.2997
27.45	2.3769	8.3027	10.695	21.215	18.109	31.0266	0.55875	11.9095	14.932	8.2337	11.4423	20.5413	8.2887	6.60075	21.3148	13.7791	13.0476
27.4667	2.4066	8.1665	10.6622	21.4792	17.4735	35.6315	0.6002	10.6616	15.1464	8.04505	11.5086	21.9508	8.1891	6.60575	22.1139	14.017	12.8901
27.4833	2.38535	8.08325	10.7814	21.4448	17.0367	39.4339	0.594	9.9504	15.0428	7.89505	11.6302	22.9006	8.0734	6.6133	23.4192	14.3601	12.8263
27.5	2.37505	8.12815	11.1864	21.2351	16.8317	41.4269	0.60125	9.707	14.9055	7.7282	11.7212	23.2259	7.95035	6.7284	24.8203	14.8621	12.8523
27.5167	2.3784	8.3211	12.0907	20.8035	16.8736	40.8673	0.6197	9.76195	14.9527	7.5117	11.8902	22.6812	7.8593	6.91405	25.6301	15.4958	12.7661
27.5333	2.42155	8.66015	13.6068	20.5827	17.1408	38.1627	0.6771	10.0517	15.3871	7.31535	12.1819	21.3631	7.6797	7.13735	25.386	16.1487	12.6311
27.55	2.4278	8.99255	15.9611	20.8075	17.5553	33.9167	0.69715	10.6747	16.1519	7.1433	12.7811	19.744	7.4621	7.2072	24.1901	16.6702	12.4467
27.5667	2.41185	9.3993	19.1938	21.6132	18.2248	29.0367	0.6934	11.6596	17.4261	7.03195	13.7423	18.1683	7.2621	7.21065	22.2747	16.7904	12.2441
27.5833	2.4129	9.90665	23.1928	22.9698	19.1124	24.0167	0.7049	13.0788	19.2305	6.8871	15.324	16.9589	7.10435	7.2277	20.0436	16.6434	11.9789
27.6	2.4252	10.6476	27.5864	24.7451	20.2529	19.9161	0.7289	14.7103	21.5199	6.78405	17.6816	16.1524	6.99155	7.30475	17.734	16.3182	11.6285
27.6167	2.46285	11.6975	31.6234	26.9204	21.4984	17.1379	0.7782	16.5099	24.0092	6.7708	20.8075	16.0526	6.86555	7.4496	15.984	15.9772	11.3285
27.6333	2.441	13.2621	34.7199	29.2141	23.0345	15.6916	0.7696	18.3012	26.212	6.88755	24.5028	16.7581	6.8174	7.59535	15.0979	15.5698	11.093
27.65	2.422	15.5701	36.4174	31.3795	25.1721	15.4293	0.76265	19.936	27.8966	7.1648	28.0984	18.3242	6.86505	7.83075	15.2472	15.1804	10.9562
27.6667	2.4163	18.5483	36.6209	32.7375	28.1566	16.1013	0.7624	21.1632	28.8279	7.63755	31.1047	20.6613	7.0556	8.17925	16.4351	14.9876	10.7782
27.6833	2.4451	21.9636	35.144	33.1178	32.0622	17.6363	0.78805	21.6927	29.0771	8.51745	33.0554	23.5093	7.3551	8.73305	18.5561	15.1049	10.655
27.7	2.4586	25.0287	32.5395	32.662	36.4261	19.7586	0.7945	21.6207	28.4758	9.96365	33.8079	26.6554	7.8524	9.48995	21.4882	15.7334	10.6808
27.7167	2.43105	27.2786	29.6689	31.6547	40.7714	22.2414	0.7551	21.0675	27.4225	12.205	33.1876	29.7927	8.71	10.6123	24.8697	16.9146	10.9715
27.7333	2.4229	28.3453	27.2049	30.3935	44.4407	24.5217	0.73055	20.3704	26.2773	15.2099	31.6118	32.7865	10.0617	12.2483	28.3305	18.8685	11.6663
27.75	2.4264	28.0982	25.618	28.971	46.9517	26.1976	0.7167	19.5876	25.1587	18.8707	29.9465	35.2129	12.0688	14.4757	31.0876	21.5785	12.9046
27.7667	2.4674	26.4683	24.9324	27.7798	47.6255	27.076	0.7357	19.0861	23.987	22.8738	28.7811	37.0934	14.6656	17.2847	32.723	24.9185	14.9897
27.7833	2.45345	23.6412	25.2218	26.7791	46.3359	27.0827	0.69505	19.0601	22.509	26.746	28.5547	38.5144	17.8042	20.3185	33.1173	28.5083	18.0248
27.8	2.4321	20.3943	26.0232	25.926	43.6536	26.2641	0.65825	19.5756	20.9521	29.9936	29.0569	39.4823	21.2331	23.2785	32.3911	31.8104	22.0764
27.8167	2.4223	17.1883	26.8796	24.9165	40.1331	24.6267	0.6359	20.7142	19.4911	31.8014	30.1989	39.874	24.632	25.7659	30.7614	34.5651	26.7163
27.8333	2.44285	14.4145	27.1568	23.8796	36.2996	22.7434	0.64195	22.5163	18.4428	32.1136	31.4271	39.4352	27.4488	27.5021	28.4692	36.5314	31.3605
27.85	2.4656	12.0731	26.4889	23.1235	32.2405	20.9686	0.6531	25.4742	17.8921	31.1894	32.2435	38.6646	29.1182	28.1008	26.298	37.6499	35.3952
27.8667	2.43785	10.3688	25.0304	22.8148	28.6248	19.5333	0.6221	30.0604	17.982	29.5756	32.0652	38.1159	29.5752	27.4643	24.6453	37.4936	38.2699
27.8833	2.42195	9.23975	22.9785	23.0341	25.6087	18.3227	0.61055	36.8724	18.6392	27.665	30.5188	38.6144	28.927	26.0262	23.7962	36.2944	39.6561
27.9	2.4213	8.5495	20.6764	23.4	23.2174	17.3207	0.613	45.8745	19.5013	26.0412	27.9773	40.4663	27.5754	24.1842	23.5734	34.4246	39.1471
27.9167	2.46065	8.1532	18.186	23.7655	21.3083	16.556	0.65685	56.5684	20.1928	25.2711	24.8014	43.8058	25.6733	22.4229	23.9483	32.3225	37.4186
27.9333	2.4551	7.88835	15.9566	23.8086	19.783	15.9492	0.65835	67.9566	20.1552	25.3307	21.4499	48.1228	23.9472	20.8437	24.7598	30.4766	35.1796
27.95	2.43285	7.7646	14.1749	23.3808	18.7772	15.4498	0.65175	78.5349	19.4574	26.0159	18.0385	52.2667	22.8242	19.8602	25.676	29.269	33.1667
27.9667	2.4278	7.72565	12.8605	22.3088	18.1664	14.8111	0.65615	86.7669	18.2937	26.5572	15.0815	55.0786	22.4031	19.4808	26.3807	29.2806	31.609
27.9833	2.43975	7.77295	11.9046	20.7183	17.8916	14.1194	0.68335	90.2057	17.016	26.6411	12.7906	55.0429	22.4861	19.5375	26.2628	30.3241	30.6849
28	2.47635	7.78425	11.1741	19.1431	17.6182	13.3646	0.7234	88.5268	15.8592	26.0011	11.1384	52.1699	22.5981	19.65	25.3089	32.0121	30.3826
28.0167	2.45515	7.76085	10.715	17.9171	17.3627	12.5655	0.71235	82.2976	15.1055	24.5729	9.9997	47.0138	22.5539	19.4076	23.5994	33.3087	30.2396
28.0333	2.44025	7.7323	10.4327	17.3588	17.1407	11.682	0.70595	72.782	15.0985	22.3407	9.17195	40.5984	22.0303	18.7681	21.3809	33.5038	29.8799
28.05	2.4378	7.69955	10.3275	17.4407	16.9762	10.7484	0.709	61.1204	15.9022	19.4382	8.6588	33.7771	20.9809	17.6726	18.8021	32.3809	28.5974
28.0667	2.4739	7.66585	10.2335	18.3192	16.8712	9.98155	0.7442	48.9222	17.5581	16.4598	8.3439	27.6814	19.2022	16.2609	16.2244	30.0328	26.5127
28.0833	2.4842	7.5405	10.1761	19.9145	16.7557	9.4258	0.7539	38.1964	19.6795	13.7347	8.1916	23.3475	16.9418	14.4736	14.1462	26.8483	23.8509
28.1	2.4601	7.4078	10.16	22.0266	16.8583	9.14605	0.7343	29.5295	22.0281	11.496	8.03885	20.8904	14.622	12.6323	12.6858	23.1715	20.928
28.1167	2.4567	7.29525	10.1609	24.2919	17.2503	8.99885	0.7355	23.0848	24.3076	9.65415	7.89475	20.2353	12.4858	11.0145	11.9035	19.9613	17.9567
28.1333	2.46485	7.23215	10.1324	26.1112	18.0466	9.0218	0.7508	18.3724	26.2449	8.33145	7.78335	20.7801	10.6883	9.7227	11.5714	17.6537	15.144
28.15	2.5069	7.15845	9.9542	27.3263	19.0668	9.2066	0.7992	15.2704	27.535	7.5231	7.70595	22.1317	9.19885	8.7725	11.6887	16.4901	12.8883
28.1667	2.48945	7.0584	9.7343	27.7649	20.2182	9.4988	0.79785	13.353	27.7731	7.12505	7.6648	23.75	8.18325	8.0598	12.1105	16.3566	11.2082
28.1833	2.47505	7	9.49475	27.4989	21.4292	9.8215	0.80145	12.2407	27.136	7.0321	7.55525	25.1851	7.59135	7.6627	12.6967	17.0961	10.0807
28.2	2.47395	6.97495	9.2981	26.2726	22.5084	10.0132	0.8187	11.6599	25.7011	7.0669	7.4708	26.0013	7.37355	7.5205	13.2422	18.5049	9.24215
28.2167	2.49955	7.01145	9.0739	24.3407	23.3011	10.132	0.86515	11.3645	23.682	7.2294	7.42585	25.7933	7.3715	7.59845	13.5084	20.202	8.67185
28.2333	2.52155	6.9885	8.85675	22.0706	23.4065	10.1438	0.89885	11.3908	21.011	7.43165	7.4455	24.7663	7.5044	7.7392	13.537	21.8692	8.30555
28.25	2.49695	6.98105	8.71235	19.6942	22.9428	10.0968	0.88665	11.6504	18.1485	7.63375	7.45905	23.1134	7.7499	7.88355	13.3143	22.8842	8.06755
28.2667	2.48965	7.0105	8.6368	17.4335	21.9779	9.8723	0.88755	12.1096	15.5407	7.67075	7.44965	21.1136	8.0141	8.0242	12.9322	23.1171	7.8937
28.2833	2.4951	7.09375	8.63705	15.3635	20.6773	9.51945	0.8953	12.4954	13.4068	7.53	7.49125	18.7321	8.23755	8.11635	12.2773	22.5964	7.66555
28.3	2.54285	7.2004	8.5873	13.8265	19.043	9.1589	0.9409	12.7239	11.8239	7.29055	7.573	16.3807	8.2264	8.1397	11.518	21.453	7.4645
28.3167	2.537	7.273	8.56875	12.8231	17.2705	8.84155	0.93685	12.7788	10.6629	7.0044	7.73405	14.3543	8.0377	7.9667	10.8034	19.7393	7.2953
28.3333	2.5198	7.3842	8.57415	12.294	15.7353	8.6169	0.92735	12.618	9.9407	6.73715	7.8491	12.7675	7.7227	7.70995	10.2165	17.6003	7.19505
28.35	2.51755	7.52495	8.6195	11.9684	14.5722	8.40185	0.93755	12.2561	9.50315	6.41425	7.9829	11.6349	7.35335	7.4349	9.7829	15.4886	7.06705
28.3667	2.53825	7.7348	8.63705	11.7134	13.8822	8.29155	0.9743	11.6001	9.27365	6.1548	8.1473	10.786	6.9399	7.19495	9.4114	13.5792	6.9324
28.3833	2.57	7.8911	8.59645	11.5418	13.4629	8.27125	1.02965	10.8957	9.1127	5.96475	8.3624	10.2531	6.49615	6.9485	9.1936	12.0464	6.8609
28.4	2.54685	8.0246	8.5904	11.4549	13.3572	8.33055	1.039	10.2634	9.0294	5.8516	8.58605	9.8895	6.15265	6.68945	9.0832	10.7731	6.8634
28.4167	2.53855	8.1737	8.6185	11.5565	13.4578	8.3507	1.0626	9.8221	9.14075	5.7323	8.729	9.6785	5.90945	6.4965	9.0592	9.877	6.951
28.4333	2.54765	8.33905	8.73805	11.79	13.6707	8.3037	1.1003	9.51575	9.48275	5.5702	8.874	9.41235	5.7846	6.3484	8.98225	9.3208	7.0075
28.45	2.60045	8.51525	8.81095	12.3255	13.8803	8.27235	1.1763	9.35525	10.1028	5.43125	9.01125	9.11765	5.649	6.26385	8.8569	8.99755	7.1135
28.4667	2.6165	8.58225	8.902	13.2111	13.9764	8.28765	1.2057	9.3933	10.816	5.3154	9.18485	9.0012	5.5418	6.12385	8.7901	8.7995	7.2732
28.4833	2.6174	8.62865	9.0205	14.4626	14.1401	8.41795	1.2098	9.56775	11.641	5.2594	9.24295	9.0945	5.47715	5.99085	8.8484	8.5671	7.5077
28.5	2.64015	8.65335	9.166	15.9227	14.4324	8.5614	1.2262	9.8372	12.5102	5.16795	9.23955	9.4766	5.4608	5.89965	9.1444	8.403	7.7486
28.5167	2.68035	8.6942	9.29295	17.2857	14.988	8.80855	1.2583	9.9863	13.3543	5.12235	9.2185	10.0335	5.4679	5.86255	9.63825	8.3333	7.95055
28.5333	2.7551	8.64895	9.31175	18.4454	15.6076	9.1839	1.31505	10.0437	14.0086	5.14535	9.1962	10.8302	5.43355	5.8535	10.4558	8.4622	8.18385
28.55	2.77205	8.5283	9.3291	19.2231	16.2794	9.6862	1.30885	10.0198	14.2589	5.2577	9.1636	11.8171	5.4358	5.8166	11.5841	8.74275	8.4457
28.5667	2.79705	8.401	9.35045	19.5757	16.9386	10.2508	1.3089	9.9474	14.1991	5.42405	9.0293	12.9356	5.47645	5.8306	12.9888	9.2334	8.7625
28.5833	2.83015	8.27175	9.44495	19.2166	17.4834	10.7403	1.3209	9.7989	13.8772	5.5786	8.91075	13.9863	5.5899	5.88205	14.4602	9.98835	8.98
28.6	2.8963	8.16905	9.4908	18.4043	17.7994	11.1752	1.3647	9.5434	13.4648	5.7626	8.81345	14.7261	5.68255	6.00375	15.7168	10.9732	9.15785
28.6167	2.9394	7.97315	9.5356	17.4639	17.6599	11.4873	1.3862	9.34165	12.8994	5.95285	8.7852	15.1457	5.77135	6.08405	16.679	12.1281	9.3079
28.6333	2.93545	7.7898	9.62735	16.6405	17.264	11.6859	1.3692	9.2138	12.4101	6.16135	8.72795	15.2033	5.8837	6.14725	17.2278	13.1554	9.4501
28.65	2.94655	7.63715	9.771	16.0368	16.7313	11.5824	1.3711	9.2177	12.1059	6.2578	8.6496	15.0183	6.01435	6.2203	17.3809	13.9849	9.53515
28.6667	2.9682	7.54405	9.9727	15.5253	16.2529	11.28	1.38375	9.2104	11.9674	6.2715	8.6041	14.5043	6.15405	6.30745	16.9506	14.5192	9.478
28.6833	3.0285	7.45755	10.0966	15.1854	15.77	10.9265	1.43685	9.2617	11.9105	6.25	8.5842	13.9456	6.1968	6.3978	16.2437	14.7494	9.38355
28.7	3.0224	7.34475	10.2386	14.9109	15.3725	10.6434	1.4309	9.39995	11.7423	6.22435	8.6108	13.5308	6.2085	6.4007	15.5786	14.5718	9.26675
28.7167	3.01075	7.29565	10.4017	14.7123	15.1677	10.4963	1.42765	9.63735	11.5826	6.2126	8.5593	13.3268	6.2145	6.4052	15.229	14.0424	9.18515
28.7333	3.01565	7.30625	10.6324	14.4506	15.1193	10.3994	1.43525	9.96305	11.4609	6.1505	8.5355	13.2834	6.25485	6.42565	15.327	13.4578	9.00815
28.75	3.04785	7.4411	10.8325	14.2658	15.2249	10.4431	1.4739	10.2569	11.5186	6.14525	8.57735	13.2276	6.2724	6.5102	15.7604	12.9667	8.80755
28.7667	3.0822	7.57995	10.9803	14.3676	15.2981	10.5509	1.5135	10.6049	11.6996	6.2021	8.7262	13.2284	6.26795	6.5842	16.5286	12.7248	8.6453
28.7833	3.06305	7.7949	11.1608	14.8391	15.5419	10.6869	1.4965	10.9791	12.0861	6.3537	8.91705	13.278	6.31895	6.65195	17.3466	12.5803	8.535
28.8	3.06295	8.09085	11.36	15.7165	16.0636	10.6632	1.49905	11.4007	12.7469	6.50935	9.08585	13.486	6.42225	6.76865	18.0313	12.6343	8.46725
28.8167	3.07285	8.43675	11.5936	16.7004	16.9962	10.4666	1.51195	11.6793	13.6062	6.6447	9.2913	13.7664	6.6077	6.9302	18.1904	12.8682	8.34015
28.8333	3.12835	8.7495	11.6531	17.7228	18.2687	10.2333	1.57265	11.78	14.5593	6.8046	9.47785	14.2569	6.74105	7.1604	17.8355	13.2896	8.2555
28.85	3.13265	8.8467	11.6151	18.5953	19.6925	10.0356	1.5832	11.7652	15.209	6.99075	9.6669	15.0895	6.87825	7.3252	17.1776	13.8633	8.20655
28.8667	3.1215	8.78435	11.5134	19.2141	21.2179	9.97175	1.57745	11.636	15.5218	7.22815	9.6645	16.258	7.03465	7.49365	16.4294	14.5323	8.2357
28.8833	3.125	8.5701	11.3782	19.3133	22.6488	9.931	1.58615	11.4494	15.4559	7.3935	9.54025	17.6939	7.22545	7.6869	15.7652	15.4459	8.23785
28.9	3.1485	8.287	11.1858	18.8004	23.8819	10.0124	1.6141	11.105	15.1352	7.5602	9.34875	18.9936	7.4116	7.93445	15.114	16.616	8.2121
28.9167	3.19355	7.87255	10.8921	18.0093	24.4455	10.1699	1.6586	10.7931	14.6226	7.73605	9.1276	20.0648	7.5306	8.16475	14.6532	18.0682	8.2309
28.9333	3.1748	7.43405	10.6601	17.1727	24.3496	10.3709	1.63795	10.6073	14.119	7.9312	8.87895	20.8209	7.6585	8.316	14.3453	19.4643	8.29665
28.95	3.16425	7.0795	10.5084	16.6245	23.7232	10.4686	1.6216	10.627	13.957	8.05905	8.5388	21.4145	7.7922	8.4432	14.1586	20.6451	8.4335
28.9667	3.17035	6.83685	10.5046	16.3238	22.7303	10.3734	1.61845	10.7708	14.1858	8.04235	8.24995	21.966	7.9619	8.5295	13.9067	21.5075	8.49165
28.9833	3.21865	6.7047	10.4721	16.4324	21.512	10.2051	1.6581	10.9456	14.7605	7.96075	8.0255	22.8611	8.01615	8.60125	13.5881	21.955	8.54855
29	3.2356	6.57005	10.4357	16.8266	20.1556	10.0236	1.66295	11.1784	15.2425	7.82605	7.92605	24.6207	7.98535	8.5021	13.3785	21.9445	8.61475
29.0167	3.2145	6.50545	10.409	17.2909	19.1293	9.9227	1.6375	11.4084	15.5257	7.70115	7.81985	27.2935	7.91705	8.31065	13.3547	21.3705	8.7105
29.0333	3.2154	6.5028	10.3786	17.5495	18.5178	9.7749	1.62815	11.6342	15.5756	7.46115	7.72855	30.6172	7.8232	8.0856	13.6054	20.7515	8.7504
29.05	3.22845	6.573	10.3142	17.3673	18.3628	9.6628	1.63535	11.6547	15.5023	7.21615	7.6907	33.4926	7.71085	7.8683	13.8988	20.4617	8.6765
29.0667	3.2782	6.63155	10.1004	17.0237	18.3061	9.584	1.677	11.5686	15.4575	7.02055	7.701	35.1999	7.5	7.6534	14.2279	20.8576	8.58235
29.0833	3.2578	6.63745	9.8922	16.7756	18.2359	9.5106	1.6573	11.4508	15.528	6.8967	7.7325	35.4066	7.3184	7.38595	14.4577	21.7778	8.4683
29.1	3.24185	6.6528	9.70825	16.9151	18.1473	9.3776	1.64175	11.3536	15.9654	6.81395	7.65565	34.2758	7.18265	7.17505	14.5027	22.9319	8.38585
29.1167	3.2415	6.6655	9.6236	17.3275	18.057	9.10395	1.6426	11.234	16.6848	6.67335	7.56885	32.1787	7.139	7.03335	14.2422	23.9801	8.1826
29.1333	3.27455	6.70875	9.53315	17.9824	18.0348	8.8381	1.68235	10.9865	17.5629	6.5569	7.48545	29.761	7.07265	6.99295	13.6641	24.5127	7.9541
29.15	3.29845	6.65385	9.45355	18.7231	17.9481	8.63475	1.7171	10.7412	18.1187	6.46715	7.45055	28.0441	6.98255	6.93425	13.0818	24.3725	7.74965
29.1667	3.2746	6.5819	9.45875	19.3281	18.0002	8.56345	1.70625	10.5326	18.2647	6.45735	7.38595	27.2462	6.9245	6.89035	12.6385	23.3465	7.59245
29.1833	3.2651	6.5293	9.53305	19.6811	18.1673	8.48155	1.71835	10.4584	18.193	6.4244	7.285	27.2753	6.9061	6.919	12.4627	22.0528	7.4635
29.2	3.27315	6.52445	9.6639	19.6305	18.4292	8.4016	1.7443	10.4254	18.2035	6.3981	7.23655	27.3288	6.96045	7.0355	12.3433	21.0183	7.28585
29.2167	3.32905	6.53985	9.65625	19.6461	18.5445	8.3402	1.8166	10.5258	18.6148	6.42195	7.2437	27.0572	6.9815	7.26005	12.2754	20.5926	7.15635
29.2333	3.3205	6.5149	9.5934	20.0699	18.4644	8.28985	1.8248	10.8248	19.4332	6.4871	7.34795	26.3681	7.06485	7.47715	12.1931	20.6946	7.0761
29.25	3.30305	6.5518	9.49545	21.1759	18.4246	8.2354	1.8235	11.2797	20.7929	6.56355	7.41945	25.4131	7.207	7.7377	12.0456	21.0154	7.08805
29.2667	3.30275	6.64805	9.404	22.7215	18.5726	8.0721	1.8326	11.7995	22.4266	6.515	7.5395	24.5388	7.40655	8.0121	11.8151	21.3791	7.05865
29.2833	3.33	6.85565	9.27025	24.3199	19.1179	7.9336	1.8643	12.1167	24.0434	6.41955	7.73115	23.9249	7.5479	8.2804	11.4477	21.546	7.0051
29.3	3.37375	7.0504	9.0837	25.7186	19.8939	7.8521	1.9031	12.2677	25.0705	6.30525	8.01655	24.014	7.55235	8.42225	11.186	21.5769	6.97255
29.3167	3.3549	7.2591	8.9672	26.623	20.9767	7.88745	1.87315	12.2573	25.2333	6.23005	8.33205	24.6654	7.48465	8.40435	11.1016	21.3743	6.96785
29.3333	3.35295	7.51725	8.94705	26.9945	22.2507	7.94465	1.85155	12.1697	24.7569	6.1363	8.5661	25.5878	7.3589	8.3439	11.2606	21.4225	6.9849
29.35	3.36625	7.81335	9.06785	26.5289	23.5538	7.9954	1.8414	11.9352	23.8093	6.0302	8.7957	26.0699	7.249	8.30025	11.4517	22.0371	6.90795
29.3667	3.42305	8.12165	9.18335	25.6305	24.6264	8.09605	1.8708	11.6164	22.6445	5.9816	8.9962	25.7703	7.0537	8.3615	11.5972	23.2461	6.844
29.3833	3.43745	8.29065	9.364	24.5669	25.1906	8.23495	1.85425	11.3789	21.147	5.98515	9.2153	24.7912	6.88845	8.40815	11.6829	24.7325	6.82085
29.4	3.42365	8.3982	9.6446	23.5155	25.4782	8.4197	1.81375	11.2467	19.7185	6.05195	9.2843	23.2856	6.7947	8.50245	11.676	25.8049	6.88865
29.4167	3.42375	8.4552	10.0242	22.4034	25.6648	8.4929	1.7869	11.2424	18.5586	6.03055	9.2676	21.5393	6.77735	8.62385	11.5928	26.2281	6.97165
29.4333	3.4444	8.50905	10.4431	21.1942	26.0439	8.5332	1.7842	11.1636	17.8491	6.00495	9.2313	19.5343	6.77925	8.7368	11.3026	25.8327	7.0731
29.45	3.4891	8.4578	10.7391	20.203	26.5248	8.56715	1.811	11.0895	17.5976	5.9948	9.1906	17.7244	6.7005	8.7277	11.0029	24.7635	7.26245
29.4667	3.4661	8.3295	10.9852	19.4936	27.5234	8.62075	1.7752	11.029	17.7745	6.0232	9.1448	16.2028	6.6256	8.52095	10.7622	22.9401	7.55485
29.4833	3.44525	8.24325	11.1523	19.203	29.3611	8.64195	1.74925	11.0184	18.4542	6.04435	8.98835	15.0266	6.5496	8.248	10.6504	20.8171	7.976
29.5	3.43695	8.23885	11.2941	19.0591	32.2418	8.5726	1.738	11.0053	19.422	6.0034	8.8482	14.0754	6.5262	7.9519	10.5814	18.825	8.36735
29.5167	3.4676	8.38155	11.2651	19.1229	36.2078	8.51565	1.7673	10.9487	20.5463	5.97295	8.7289	13.3227	6.4402	7.72475	10.5383	17.097	8.76455
29.5333	3.4729	8.57285	11.1379	19.3371	40.7603	8.4833	1.7729	10.9914	21.3156	5.9622	8.68175	12.9128	6.34445	7.45705	10.6177	15.6936	9.17025
29.55	3.4388	8.936	11.011	19.6036	45.6895	8.5292	1.7378	11.1134	21.677	5.9994	8.58215	12.7875	6.2838	7.2347	10.812	14.435	9.58845
29.5667	3.4232	9.46195	10.9024	19.8122	50.3272	8.50285	1.72395	11.3592	21.66	5.96515	8.4505	12.9894	6.27205	7.09655	11.1728	13.5096	9.9205
29.5833	3.41955	10.1409	10.8051	19.707	54.217	8.47945	1.72755	11.5367	21.317	5.9196	8.3458	13.2768	6.29875	7.04355	11.5238	12.9029	10.0572
29.6	3.46165	10.8255	10.5559	19.4599	56.2659	8.51915	1.77745	11.7178	20.681	5.92615	8.26965	13.7025	6.25255	7.04635	11.9716	12.6455	10.1013
29.6167	3.43955	11.3367	10.296	19.0864	56.0705	8.622	1.7625	11.9722	19.6124	6.00495	8.22675	14.2436	6.23835	7.0045	12.5322	12.595	10.0584
29.6333	3.4155	11.6784	10.0418	18.6521	53.9736	8.76195	1.7475	12.3645	18.4168	6.1362	8.0758	14.843	6.2577	7.00005	13.1974	12.7241	9.99075
29.65	3.4096	11.7658	9.855	17.9206	50.3717	8.8165	1.74655	12.9232	17.1774	6.22835	7.9196	15.32	6.3601	7.03265	13.8331	13.0997	9.74245
29.6667	3.43535	11.641	9.66425	16.9584	45.8093	8.85655	1.7332	13.5703	16.018	6.35135	7.7757	15.4275	6.44655	7.12275	14.211	13.6784	9.44035
29.6833	3.46445	11.1215	9.4945	15.9714	40.3593	8.86205	1.60665	14.4669	14.8061	6.47415	7.6757	15.2377	6.5118	7.16235	14.3652	14.4184	9.1579
29.7	3.43395	10.3735	9.4795	15.0489	35.0673	8.8661	1.39035	15.6027	13.6906	6.62525	7.55255	14.7353	6.61515	7.1664	14.235	14.9988	8.92785
29.7167	3.4193	9.56115	9.63505	14.2899	30.4293	8.7245	1.3193	17.0014	12.8392	6.67045	7.38805	14.0389	6.7304	7.1819	13.9073	15.4029	8.7368
29.7333	3.4227	8.786	9.98625	13.5956	26.6779	8.4805	1.34125	18.3836	12.2789	6.6142	7.2878	13.0753	6.8706	7.2174	13.2535	15.5632	8.49085
29.75	3.47335	8.0863	10.3143	13.1769	23.6438	8.2297	1.4115	19.6212	12.0294	6.52955	7.26055	12.1055	6.888	7.2662	12.5069	15.4586	8.2976
29.7667	3.4653	7.41615	10.7385	13.0588	21.2761	8.01785	1.4179	20.6888	11.9139	6.43295	7.36555	11.3514	6.8603	7.20085	11.8704	14.9922	8.14985
29.7833	3.4408	6.9289	11.3302	13.274	19.7274	7.877	1.40165	21.5077	12.0413	6.3499	7.485	10.9427	6.8107	7.1106	11.4946	14.1452	8.0835
29.8	3.43505	6.61975	11.9866	13.6666	18.851	7.71365	1.40345	22.0786	12.3857	6.1765	7.70435	10.9253	6.7685	7.0119	11.5163	13.1871	7.96335
29.8167	3.45385	6.52145	12.5117	14.0732	18.6131	7.65625	1.42345	22.1149	12.9125	6.0255	8.0562	11.1143	6.67985	6.9317	11.8567	12.2636	7.81905
29.8333	3.49235	6.49435	12.7598	14.4974	18.6519	7.7351	1.47035	21.8306	13.3552	5.92055	8.5323	11.5782	6.51015	6.78555	12.4962	11.6557	7.71165
29.85	3.45625	6.53445	12.8644	14.9382	18.9975	8.0011	1.4572	21.2885	13.5665	5.90205	9.04575	12.3192	6.3624	6.551	13.2472	11.3456	7.64995
29.8667	3.4034	6.647	12.8677	15.4864	19.7035	8.36035	1.4658	20.5705	13.7429	5.90155	9.40115	13.4212	6.24765	6.34105	14.0421	11.4348	7.6319
29.8833	3.3192	6.7799	12.8776	15.7775	20.8086	8.76045	1.4946	19.8105	13.9015	5.91335	9.6051	14.7392	6.2159	6.2337	14.6174	11.9314	7.5366
29.9	3.26165	6.9009	12.7102	15.8375	22.1181	9.2146	1.5774	19.4561	14.047	6.02545	9.6447	16.165	6.16895	6.2868	14.91	12.5701	7.47225
29.9167	3.2125	6.8509	12.4561	15.7462	23.1956	9.64805	1.6396	19.7232	13.9644	6.22015	9.63745	17.6761	6.2137	6.3592	15.0265	14.2919	7.4659
29.9333	3.18395	6.7278	12.1954	15.614	24.0203	10.0761	1.6774	20.1574	13.8369	6.49345	9.45845	19.1686	6.3843	6.51885	15.011	15.9839	7.5662
29.95	3.1967	6.56585	11.9418	15.4244	24.5236	10.3097	1.73715	20.4506	13.7634	6.67385	9.15395	20.6337	6.6767	6.80935	14.9557	18.0158	7.7109
29.9667	3.22995	6.43455	11.689	15.0936	24.8154	10.4108	1.81125	20.2098	13.8041	6.81935	8.834	21.7861	7.0611	7.28305	14.7196	20.1864	7.87265
29.9833	3.2945	6.27875	11.319	14.7958	24.6769	10.42	1.90985	19.6619	13.9233	6.958	8.538	22.7978	7.47015	7.9323	14.5155	22.3591	8.10625
30	3.29205	6.11375	11.0085	14.527	24.3679	10.3803	1.91925	19.0502	14.0954	7.12285	8.29785	23.7442	8.02245	8.7402	14.4065	24.0669	8.39425
30.0167	3.2845	6.01765	10.7773	14.4065	24.1789	10.2462	1.91065	18.5678	14.622	7.29615	8.01145	24.6425	8.72035	9.85525	14.4495	25.1348	8.76845
30.0333	3.29405	5.98255	10.7137	14.3413	24.2576	9.95455	1.9047	18.2725	15.7104	7.44275	7.7938	25.2338	9.6547	11.3189	14.5264	25.7131	9.0644
30.05	3.3382	6.0209	10.7095	14.5822	24.6777	9.65995	1.9212	18.1145	17.6621	7.70385	7.65395	25.2736	10.7203	13.2485	14.5687	25.9554	9.368
30.0667	3.3667	5.9837	10.8182	15.3529	25.2884	9.41045	1.92255	18.3123	20.448	8.0969	7.61985	24.9997	12.0139	15.5502	14.6894	26.0096	9.7017
30.0833	3.3449	5.95	11.1314	16.7389	26.4151	9.29135	1.8766	18.8128	24.1302	8.68205	7.58265	24.6302	13.6021	18.3978	14.873	25.672	10.081
30.1	3.34175	5.9402	11.6449	18.6701	28.1093	9.18425	1.85935	19.637	28.4991	9.323	7.53155	24.6467	15.4833	21.7888	15.2044	25.2174	10.4467
30.1167	3.3532	5.9779	12.3657	20.6592	30.5147	9.1964	1.8571	20.4891	33.1859	10.087	7.53445	25.1887	17.6492	25.6587	15.5464	24.6642	10.721
30.1333	3.4172	6.0359	13.0938	22.4613	33.3972	9.3853	1.90835	21.3878	37.8087	10.9829	7.5923	26.7105	19.9288	29.8809	16.1139	24.1479	11.0192
30.15	3.4155	6.0631	13.8919	23.7676	36.6329	9.7451	1.8983	22.3758	41.766	11.9762	7.7358	29.1596	22.4006	34.16	16.9555	23.6688	11.336
30.1667	3.4035	6.1667	14.7176	24.4986	40.0386	10.2282	1.88805	23.4642	45.1127	13.0177	7.83085	32.1366	24.8991	38.3972	18.067	23.5025	11.7294
30.1833	3.41325	6.3484	15.5696	24.4727	43.2373	10.6885	1.8966	24.6857	47.8017	13.9396	7.98135	34.9279	27.3619	42.2432	19.3026	24.0867	12.0302
30.2	3.4496	6.66995	16.2993	23.9739	46.019	11.205	1.93325	25.8691	50.0773	14.7759	8.2221	36.5596	29.5595	45.5962	20.3605	25.5054	12.3178
30.2167	3.494	6.99875	16.8027	23.594	47.8387	11.7443	1.98225	27.1851	51.8689	15.4268	8.58515	36.8516	31.3482	48.1985	21.203	27.6897	12.6101
30.2333	3.47805	7.37205	17.1867	23.6728	48.8638	12.3498	1.9683	28.6199	53.3046	15.8942	9.01065	35.8582	32.6767	49.9881	21.7069	29.9029	12.9007
30.25	3.47585	7.7958	17.4428	24.4509	49.2585	12.9057	1.96215	30.254	54.5106	16.0297	9.39835	34.0436	33.4391	50.9768	21.9216	31.6711	13.1575
30.2667	3.484	8.2494	17.647	25.6075	49.3062	13.4312	1.96875	31.9074	55.4016	15.8187	9.8063	31.5895	33.6584	51.1576	21.6888	32.5657	13.2482
30.2833	3.5348	8.68125	17.5616	27.0785	49.0611	13.9892	2.0181	33.5776	55.9312	15.3911	10.1811	29.2333	33.0961	50.5703	21.2158	32.3879	13.2883
30.3	3.53995	8.9152	17.3089	28.5774	48.4704	14.573	2.0159	35.5763	55.5611	14.8252	10.5547	27.5106	31.8644	48.9718	20.7356	31.0901	13.2931
30.3167	3.5172	9.0392	16.9609	29.8888	47.7962	15.1838	1.98465	38.2542	54.2732	14.2188	10.7217	26.5047	30.1628	46.4898	20.3871	28.8581	13.3521
30.3333	3.5133	9.07555	16.5676	30.6288	47.0285	15.5944	1.969	42.3087	52.152	13.4858	10.7509	26.1485	28.1578	43.3674	20.1927	26.5367	13.3692
30.35	3.5303	9.09855	16.1355	30.5236	46.2409	15.8649	1.97505	48.0962	49.3633	12.7703	10.73	25.9456	25.9625	39.8374	19.937	24.6093	13.3776
30.3667	3.57405	9.0281	15.639	29.9169	45.0223	15.9939	2.00955	56.6223	45.9406	12.1502	10.7216	25.8545	23.5859	36.0371	19.7108	23.4721	13.4757
30.3833	3.54995	8.94845	15.3912	28.9869	43.5262	16.017	1.9777	68.5905	42.0374	11.6546	10.7701	25.6791	21.3337	32.0481	19.474	22.9411	13.6702
30.4	3.53205	9.0472	15.5536	28.1409	42.0679	15.8353	1.95755	84.3251	38.4881	11.1972	10.8547	25.3676	19.3351	28.3178	19.2314	23.0233	13.9532
30.4167	3.52895	9.45925	16.3502	27.3509	40.8736	15.4118	1.95595	102.751	35.8524	10.6851	11.2066	24.667	17.6626	25.0445	18.8023	23.526	14.1098
30.4333	3.5669	10.3736	17.6792	27.1338	40.196	14.941	1.9971	121.074	34.7767	10.2166	11.9345	23.5898	16.1103	22.3171	18.196	24.1553	14.1985
30.45	3.5781	11.8117	19.5739	27.8172	40.2328	14.4726	2.0192	136.927	35.4489	9.78325	13.1783	22.4457	14.7042	19.8859	17.6025	24.6517	14.2072
30.4667	3.55125	14.0551	21.9775	29.6135	42.1408	14.1442	2.00435	148.112	37.9256	9.4349	14.8062	21.3585	13.5177	17.7746	17.0775	24.5949	14.1673
30.4833	3.54085	17.2564	24.6939	32.5741	47.2908	13.8443	2.01015	153.779	43.546	9.0259	16.7471	20.4931	12.5234	16.0423	16.7106	24.1477	13.98
30.5	3.5487	21.589	27.4402	36.3936	57.9711	13.7594	2.03265	150.478	52.7618	8.6577	18.9002	19.7023	11.6788	14.6426	16.3362	23.379	13.5869
30.5167	3.59675	26.9326	29.5294	41.0565	76.4239	14.0046	2.0985	139.838	63.6052	8.4137	21.0441	19.259	10.8498	13.461	16.141	22.5138	13.1518
30.5333	3.5801	32.8946	30.8431	46.1766	105.363	14.6436	2.0983	124.538	75.2286	8.34605	22.9585	19.2685	10.1712	12.3516	16.2118	21.4458	12.7005
30.55	3.5579	39.1741	31.3088	51.4569	146.23	15.6424	2.09555	107.033	86.4881	8.4592	24.0634	19.8151	9.65755	11.466	16.6467	20.3773	12.3117
30.5667	3.5546	45.1983	31.1441	55.7802	198.697	16.8185	2.10835	89.173	95.9141	8.73225	24.4007	20.8208	9.36655	10.8076	17.4228	19.5702	11.8302
30.5833	3.58675	50.6367	30.4791	58.5761	258.189	18.1754	2.14755	72.3243	102.703	9.3295	24.0904	22.1092	9.1797	10.4311	18.5054	19.1075	11.439
30.6	3.613	54.3122	29.9704	59.9131	315.639	19.5536	2.1809	58.9231	105.111	10.2994	23.5052	23.7155	9.1536	10.2056	20.0299	19.1098	11.249
30.6167	3.5862	56.1923	30.8147	60.0609	363.842	20.855	2.15915	49.358	103.226	11.7393	23.043	25.3896	9.4102	10.2139	21.9198	19.4348	11.367
30.6333	3.58	56.7853	33.9854	59.7228	398.207	21.6575	2.15475	44.1246	98.6532	13.4691	23.414	27.0058	9.99785	10.5673	24.1367	20.3228	11.8497
30.65	3.58005	56.912	40.4957	59.2731	418.296	21.8335	2.16115	42.6711	93.0509	15.3915	25.693	27.9656	10.9895	11.313	26.1407	21.7576	12.6897
30.6667	3.63145	57.5404	50.2294	60.3621	423.053	21.4999	2.21425	44.7196	88.121	17.3931	30.6014	28.2006	12.2386	12.4834	27.7579	23.7139	14.0578
30.6833	3.6241	59.2124	62.7975	63.8353	412.464	20.8021	2.20925	49.5515	84.3101	19.2656	38.7749	27.835	13.7927	13.9041	28.8518	25.8526	15.937
30.7	3.59865	63.0379	76.7813	70.0734	388.739	20.0114	2.19055	55.8944	82.9436	20.8133	49.5814	27.0989	15.5552	15.5829	29.3804	27.7618	18.3381
30.7167	3.5931	68.798	90.405	77.9572	353.868	19.3414	2.1935	62.4192	83.5741	21.5854	62.0116	26.3397	17.4323	17.3859	29.298	29.3245	20.8497
30.7333	3.61575	75.8517	101.122	85.5911	311.769	19.5712	2.2187	66.7828	85.1871	21.6754	74.4129	25.894	19.109	19.2078	28.5429	30.3514	23.2049
30.75	3.65705	81.8293	106.1	91.5619	265.592	21.2495	2.26705	68.159	85.6093	21.2212	84.9914	26.6783	20.2664	20.6786	27.785	30.8688	25.1724
30.7667	3.6324	84.862	105.062	94.2799	224.54	24.9243	2.2456	66.3046	83.2262	20.5717	91.7761	29.3221	20.8987	21.5365	27.537	30.5518	26.5057
30.7833	3.6188	84.1898	98.4915	93.1173	194.083	30.6189	2.23635	61.6599	78.0962	19.9879	92.5777	34.407	20.9655	21.8212	28.5002	29.8727	27.049
30.8	3.61775	79.5743	87.9019	86.8141	175.656	37.8996	2.23565	54.5762	70.4754	20.0961	87.9839	41.7484	20.6243	21.58	30.9544	29.3696	26.4922
30.8167	3.6622	71.5044	73.968	76.9967	166.879	46.0408	2.278	46.2176	61.2526	21.7478	79.0597	50.7945	19.8103	21.0095	35.382	29.6483	25.3089
30.8333	3.66905	60.3818	59.5995	65.5519	163.233	53.872	2.27395	38.3462	50.865	25.5661	67.5928	60.6255	19.1018	20.1191	41.9185	31.2183	24.0151
30.85	3.63595	48.6707	46.8476	54.0839	161.488	60.2951	2.23345	31.7449	41.2396	32.108	54.5448	69.9423	19.1024	19.5637	50.2272	34.4163	23.377
30.8667	3.62505	37.8146	36.5696	43.5839	157.948	63.3875	2.2081	26.9202	33.358	41.008	42.2278	77.4759	20.4369	19.9373	59.5536	39.7781	24.0254
30.8833	3.63665	28.7098	28.9407	34.9391	150.93	62.7751	2.20145	23.6636	27.5746	51.636	32.0744	81.096	23.6242	21.8266	67.8908	47.2463	26.9349
30.9	3.68105	21.4618	23.675	29.033	138.235	58.8561	2.23095	22.097	23.7492	62.7467	24.3957	80.5613	28.8818	25.5806	73.9758	56.6309	33.0029
30.9167	3.65725	16.2375	20.6192	25.5523	121.75	52.5136	2.1936	21.8345	21.5626	72.9493	19.0236	76.3638	36.2951	31.2186	76.8205	66.4377	42.6264
30.9333	3.63565	12.8771	19.0169	24.1527	104.212	44.5095	2.16325	22.4437	20.784	80.3919	15.4533	69.5585	45.3025	38.5776	76.1342	75.1998	55.8415
30.95	3.6305	10.826	18.3712	23.9929	87.6103	35.9421	2.1528	23.4023	20.8511	83.1159	13.4168	60.8475	55.1869	46.877	71.5332	81.7221	71.0028
30.9667	3.66265	9.6924	18.0587	24.6384	73.3439	28.3827	2.179	24.1273	21.409	81.2011	12.3407	51.7351	63.9962	55.3006	63.858	85.0335	86.2185
30.9833	3.68495	8.9747	17.8257	25.68	61.749	22.294	2.19215	24.5228	21.8591	75.1851	11.8638	43.9727	70.1338	61.9492	55.0461	84.6073	99.3341
31	3.6475	8.5454	17.626	26.8284	53.7411	17.859	2.1585	24.4603	22.0923	66.3902	11.6037	38.0893	72.7978	65.6533	46.3167	79.8833	108.573
31.0167	3.63675	8.2665	17.42	27.8538	48.7193	14.6789	2.14475	24.0187	22.1431	55.4224	11.3946	34.2095	71.7096	66.0412	38.6752	72.5909	111.997
31.0333	3.6426	8.07045	17.2641	28.3032	45.8426	12.6917	2.1439	23.0008	22.0208	44.4426	11.2845	31.618	67.0211	63.2282	32.1816	64.2075	108.331
31.05	3.69445	7.86705	17.0284	28.3298	43.8209	11.5739	2.19205	21.7203	21.7309	34.8572	11.3064	30.138	59.0148	57.5804	27.4191	56.1581	99.2041
31.0667	3.68105	7.57365	16.9956	27.9515	42.1142	11.0015	2.17765	20.5525	21.0933	27.1608	11.6046	29.2919	49.7266	49.7052	24.1346	48.7973	86.3118
31.0833	3.66055	7.31735	17.3118	27.3359	40.7029	10.7201	2.1512	19.732	20.4092	21.3637	12.1462	28.7415	40.5012	41.4558	21.9758	42.8229	71.7781
31.1	3.6562	7.11565	18.1239	26.3757	39.4655	10.4401	2.14595	19.3981	19.8182	17.1495	13.1949	28.1177	32.375	33.8563	20.4957	38.5339	56.6182
31.1167	3.6861	7.03025	19.3358	25.322	38.4941	10.2076	2.17305	19.356	19.5014	14.4532	14.8765	27.0889	25.5135	27.5729	19.325	35.5649	43.3023
31.1333	3.72015	6.93375	20.7505	24.566	37.3632	9.98375	2.205	19.7066	19.3198	12.7742	17.2515	25.908	20.3503	22.527	18.4794	33.5673	32.768
31.15	3.6935	6.87355	22.2995	24.1876	36.4654	9.8259	2.18025	20.252	19.2527	11.8074	20.1423	24.6287	16.86	18.9172	17.8269	31.8017	25.0442
31.1667	3.68005	6.89665	23.7117	24.1666	35.8847	9.6087	2.1702	20.8498	19.3253	11.1326	23.1281	23.4825	14.6082	16.5736	17.3993	30.305	19.6974
31.1833	3.67865	6.98765	24.8083	24.0197	35.7085	9.39815	2.17735	21.0807	19.3915	10.6403	25.9277	22.3359	13.2425	15.1039	16.9494	28.9581	16.1012
31.2	3.7274	7.1135	24.987	23.7409	35.6662	9.31445	2.242	20.79	19.3803	10.3763	28.1272	21.4932	12.2587	14.1847	16.6211	27.7649	13.9547
31.2167	3.72295	7.13995	24.3072	23.2546	35.4743	9.3751	2.26145	20.1243	18.9799	10.3674	29.5284	21.1382	11.5885	13.3946	16.5493	26.6027	12.6808
31.2333	3.69605	7.159	22.9349	22.6087	35.2702	9.60335	2.2734	19.1489	18.4234	10.7136	29.488	21.2782	11.1317	12.7487	16.7949	25.4701	11.9975
31.25	3.68835	7.1607	21.0954	21.7257	34.9287	9.825	2.3179	18.0363	17.8508	11.3601	28.1252	21.7885	10.894	12.2264	17.3625	24.7129	11.5245
31.2667	3.706	7.19165	18.9315	20.6563	34.5261	10.092	2.4067	16.6737	17.4153	12.5285	25.8293	22.2516	10.8262	11.8962	18.0417	24.3386	11.2454
31.2833	3.74735	7.1396	16.5572	19.7434	33.6662	10.3586	2.5417	15.3963	17.045	14.2449	22.98	22.6825	10.9439	11.7219	18.9394	24.3797	11.2872
31.3	3.7207	7.02255	14.4357	19.0373	32.7236	10.6145	2.62705	14.3318	16.6787	16.5355	19.8815	22.9377	11.449	11.764	19.9383	24.4014	11.7421
31.3167	3.7067	6.92605	12.6843	18.6097	31.9572	10.7032	2.7402	13.5708	16.4444	19.1318	16.7015	23.0034	12.3956	12.2066	20.9931	24.4216	12.7316
31.3333	3.70525	6.8733	11.3953	18.1367	31.5066	10.5546	2.8757	13.0326	16.2967	21.6476	13.9748	22.5646	13.8696	13.0752	21.7284	24.4383	14.1518
31.35	3.7473	6.89955	10.3576	17.7229	31.2673	10.2822	3.05565	12.6584	16.2965	23.8498	11.8072	21.6181	15.5924	14.4045	21.9868	24.4588	16.103
31.3667	3.76315	6.91195	9.61685	17.4097	30.9443	9.9229	3.18795	12.5681	16.2353	25.4265	10.2391	20.4063	17.483	15.8828	21.8094	24.3942	18.4656
31.3833	3.737	7.05105	9.16375	17.2494	30.7386	9.55585	3.2492	12.6938	16.3122	26.2181	9.04965	19.0284	19.3551	17.4317	21.2087	24.0213	21.0938
31.4	3.73015	7.3827	8.9274	17.2339	30.668	9.0626	3.2912	13.0601	16.6583	25.7342	8.2094	17.6384	20.9929	18.8593	20.2664	23.5127	23.294
31.4167	3.73925	8.0001	8.8501	17.274	30.9246	8.5948	3.31185	13.4084	17.3627	24.2038	7.6897	16.1185	22.0923	20.0055	18.8566	22.822	24.9661
31.4333	3.79015	8.88205	8.7696	17.5994	31.3302	8.2105	3.33965	13.7638	18.379	21.9762	7.3888	14.7733	22.2479	20.5729	17.3748	22.0084	26.1287
31.45	3.77015	10.0154	8.77455	18.1884	32.248	7.93695	3.26095	14.1279	19.5071	19.4097	7.25785	13.6962	21.5919	20.2924	16.0336	20.8009	26.0821
31.4667	3.7537	11.4631	8.843	19.114	34.033	7.7208	3.16435	14.4891	20.8092	16.6954	7.1234	12.9274	20.2503	19.3656	14.9809	19.3881	25.1577
31.4833	3.75225	13.1364	9.012	20.0533	36.8893	7.49635	3.0781	14.7761	22.1246	14.0236	7.05795	12.3315	18.4892	17.9386	14.1319	18.0347	23.1718
31.5	3.78275	14.9831	9.14705	20.9475	40.8891	7.34385	3.03295	14.8003	23.4078	11.7995	7.0529	11.8403	16.2922	16.2767	13.4572	16.8726	20.6473
31.5167	3.8088	16.5583	9.22255	21.7446	45.5043	7.2389	2.99005	14.7028	24.1891	10.0744	7.12935	11.5265	14.0441	14.3516	13.0413	15.9736	17.9889
31.5333	3.7785	17.7351	9.29895	22.3373	50.6698	7.2167	2.90465	14.4936	24.3672	8.8687	7.19005	11.3491	12.0681	12.5266	12.8037	15.1923	15.5045
31.55	3.77125	18.3758	9.36545	22.6171	55.9616	7.1418	2.8524	14.2685	24.0068	7.9551	7.1844	11.327	10.4673	11.0319	12.7434	14.7123	13.2807
31.5667	3.7725	18.4251	9.44655	22.2377	61.0944	7.06035	2.8233	13.8622	23.1676	7.3574	7.18735	11.2609	9.2672	9.93355	12.6108	14.4937	11.3603
31.5833	3.825	17.8148	9.37315	21.4377	65.0614	7.00345	2.85415	13.3622	21.9445	7.04565	7.1767	11.229	8.3281	9.2102	12.5014	14.5652	9.94605
31.6	3.81505	16.463	9.2671	20.3831	67.1706	6.9898	2.8195	12.9158	20.2574	6.9538	7.1892	11.2674	7.7418	8.73135	12.4415	14.7648	8.94485
31.6167	3.79065	14.7797	9.1647	19.3045	67.4918	6.996	2.77465	12.5676	18.5483	7.0255	7.07875	11.407	7.4082	8.5621	12.4506	15.0558	8.3353
31.6333	3.7848	12.9858	9.1173	18.1766	66.0925	6.9164	2.747	12.3179	17.0287	7.09805	6.94115	11.5925	7.3174	8.6127	12.4533	15.5175	7.88015
31.65	3.8075	11.3331	9.0556	17.1514	63.337	6.841	2.7555	11.9975	15.8465	7.2187	6.81845	11.7171	7.29565	8.85125	12.3361	16.1066	7.59285
31.6667	3.8481	9.7639	8.91965	16.4907	58.9846	6.7838	2.78065	11.7403	14.8751	7.3415	6.73805	11.9101	7.3025	9.08505	12.2292	16.7932	7.45355
31.6833	3.82305	8.46675	8.82355	16.2237	54.1979	6.77155	2.74485	11.5669	14.1148	7.4847	6.663	12.1754	7.3588	9.2585	12.1481	17.2761	7.4188
31.7	3.8159	7.5239	8.76695	16.3999	49.721	6.71505	2.72845	11.5218	13.6646	7.50805	6.536	12.5651	7.4245	9.37515	12.1616	17.6374	7.4257
31.7167	3.8244	6.8976	8.81205	16.7278	46.0457	6.60945	2.7252	11.4913	13.4779	7.42825	6.45095	12.8652	7.5047	9.40935	12.0801	17.9414	7.34215
31.7333	3.88075	6.5131	8.802	17.2786	43.0913	6.53145	2.77755	11.4512	13.5525	7.33025	6.4145	13.0924	7.45545	9.3577	11.9674	18.276	7.251
31.75	3.89935	6.2116	8.81975	17.9894	40.7367	6.4868	2.7783	11.5002	13.6336	7.2571	6.4732	13.3209	7.36455	9.0952	11.8816	18.5827	7.14545
31.7667	3.88605	6.0412	8.913	18.8009	39.2685	6.488	2.7444	11.5703	13.7959	7.2398	6.5002	13.5904	7.27135	8.7628	11.8478	18.7584	7.08985
31.7833	3.8881	5.9543	9.0921	19.4976	38.4747	6.42135	2.7233	11.7325	14.0136	7.1561	6.5458	13.9382	7.22315	8.423	11.8607	18.9672	6.9598
31.8	3.9102	5.96245	9.31885	19.8253	38.3385	6.37405	2.71555	11.7441	14.2807	7.10845	6.6478	14.2136	7.1686	8.15475	11.7955	19.1865	6.80145
31.8167	3.9608	5.94335	9.4773	19.9164	38.2257	6.35995	2.7362	11.709	14.4574	7.1092	6.81545	14.5462	7.06945	7.90215	11.8052	19.5347	6.69145
31.8333	3.93225	5.8781	9.6695	19.7667	38.1591	6.4099	2.6839	11.6671	14.4225	7.191	7.0249	14.9357	7.01925	7.66305	11.91	19.7621	6.6301
31.85	3.90845	5.83735	9.89215	19.5111	38.1301	6.4536	2.63915	11.6565	14.3224	7.275	7.15115	15.3954	7.0168	7.5243	12.1579	20.0297	6.62565
31.8667	3.89835	5.8208	10.2002	18.9307	38.0824	6.45785	2.6162	11.6227	14.1815	7.3147	7.2865	15.7197	7.09875	7.4862	12.389	20.4231	6.5627
31.8833	3.92825	5.84535	10.4294	18.2447	37.889	6.4991	2.6394	11.5128	14.0925	7.3895	7.42755	15.8373	7.122	7.5585	12.5786	20.9434	6.5262
31.9	3.9344	5.7832	10.6074	17.6258	37.2126	6.56695	2.64905	11.4918	13.8751	7.48535	7.61685	15.8598	7.1465	7.5803	12.7849	21.501	6.51555
31.9167	3.8952	5.72285	10.8103	17.1673	36.411	6.696	2.6147	11.5893	13.6786	7.6388	7.74855	15.8049	7.1963	7.592	12.9982	21.8099	6.5704
31.9333	3.8766	5.6917	11.0479	16.8725	35.5559	6.75575	2.6126	11.8826	13.6163	7.69075	7.83705	15.7432	7.28515	7.61705	13.2383	21.9943	6.60185
31.95	3.8784	5.71575	11.334	16.6129	34.81	6.8208	2.626	12.1751	13.7425	7.72685	7.9689	15.4733	7.38135	7.65555	13.3034	22.0276	6.58555
31.9667	3.92535	5.7302	11.5108	16.5727	33.8567	6.9214	2.6863	12.5068	14.0131	7.77445	8.155	15.1962	7.38835	7.65245	13.3313	21.9951	6.6047
31.9833	3.9061	5.68805	11.702	16.7259	32.9045	7.0831	2.6779	12.8939	14.242	7.85345	8.4203	14.9871	7.4104	7.54815	13.3814	21.6371	6.65785
32	3.8854	5.6756	11.8992	17.108	32.222	7.27145	2.66675	13.3116	14.513	7.92255	8.6217	14.9203	7.45565	7.4512	13.5336	21.0577	6.77825
32.0167	3.8821	5.6901	12.1382	17.443	31.8581	7.4174	2.6711	13.6882	14.7706	7.90175	8.8543	14.9364	7.58185	7.37	13.7209	20.4414	6.83005
32.0333	3.91235	5.7657	12.2789	17.6691	31.8403	7.6159	2.70265	13.8562	15.0177	7.89845	9.12355	14.9634	7.6598	7.36355	13.9094	19.8694	6.89515
32.05	3.94265	5.76345	12.2638	17.8322	31.7416	7.85375	2.7366	13.9647	15.0275	7.9172	9.44355	15.1283	7.7382	7.29915	14.2347	19.429	6.9898
32.0667	3.91635	5.7512	12.1937	17.8955	31.7004	8.17855	2.707	14.0479	14.8102	8.014	9.72645	15.3708	7.8734	7.2443	14.6667	18.97	7.14155
32.0833	3.9047	5.76465	12.071	17.8661	31.6771	8.4412	2.6937	14.2158	14.504	8.055	9.88715	15.6893	8.0832	7.2402	15.2264	18.7391	7.2946
32.1	3.91155	5.81155	11.9406	17.5148	31.7172	8.66195	2.68805	14.3576	14.1673	8.09515	10.0084	15.7767	8.37295	7.2998	15.6038	18.746	7.37855
32.1167	3.96215	5.8716	11.6264	17.0576	31.5794	8.8664	2.72795	14.5393	13.8352	8.17665	10.0721	15.657	8.611	7.3985	15.8356	19.0002	7.4903
32.1333	3.959	5.8503	11.2667	16.5623	31.2604	9.05945	2.7092	14.9133	13.35	8.29365	10.1261	15.3727	8.8943	7.43325	15.9215	19.2439	7.6281
32.15	3.9327	5.838	10.9298	16.1137	31.0825	9.21655	2.67035	15.5299	12.8917	8.42305	9.99045	14.9669	9.20305	7.4941	15.8785	19.3023	7.83285
32.1667	3.92285	5.84515	10.6671	15.5956	31.0889	9.193	2.6488	16.4544	12.4839	8.4364	9.771	14.4238	9.55595	7.56425	15.6587	19.2269	7.95555
32.1833	3.9424	5.91375	10.4367	14.9886	31.3812	9.08845	2.65205	17.4442	12.1933	8.4211	9.5362	13.6546	9.81685	7.67785	15.1534	18.9801	8.04555
32.2	3.97715	5.9373	10.1591	14.464	31.5025	8.92745	2.68195	18.5851	11.9096	8.3734	9.33705	12.88	9.9442	7.71435	14.5696	18.6029	8.1343
32.2167	3.94495	5.9486	9.99	14.061	31.5791	8.7701	2.6439	19.8301	11.6343	8.3489	9.17145	12.1382	9.9962	7.667	13.9499	17.8745	8.23005
32.2333	3.92865	6.01505	9.9388	13.8431	31.659	8.5251	2.62105	21.1374	11.4931	8.2363	8.9495	11.5117	9.9767	7.60485	13.3846	17.0374	8.3054
32.25	3.92145	6.143	10.0715	13.5977	31.8364	8.2087	2.60765	22.2476	11.4747	8.041	8.7962	10.8548	9.90895	7.53775	12.706	16.204	8.2399
32.2667	3.95985	6.3358	10.1793	13.4484	32.0513	7.92575	2.64065	22.9507	11.6159	7.8527	8.7136	10.2401	9.64635	7.4755	12.0198	15.443	8.1297
32.2833	3.96595	6.45375	10.2947	13.4302	32.1756	7.70295	2.63835	23.4083	11.6952	7.69735	8.74645	9.77185	9.28655	7.2951	11.4657	14.6936	7.9932
32.3	3.9328	6.57775	10.4375	13.5672	32.5658	7.57175	2.5961	23.6615	11.7937	7.604	8.72665	9.4739	8.89855	7.09155	11.0808	13.8893	7.87225
32.3167	3.9231	6.6945	10.5977	13.7801	33.2647	7.3977	2.5736	23.8908	11.9429	7.4645	8.678	9.36045	8.5202	6.90035	10.8766	13.2389	7.6551
32.3333	3.93005	6.82555	10.7444	13.9436	34.4514	7.27495	2.56825	23.8304	12.1727	7.40175	8.6429	9.28025	8.1211	6.76635	10.7002	12.7757	7.3876
32.35	3.9768	6.8834	10.7334	14.214	35.7332	7.22555	2.6007	23.7151	12.4105	7.45955	8.6297	9.3392	7.66735	6.63865	10.6623	12.5941	7.1787
32.3667	3.95165	6.8465	10.7053	14.5708	37.1867	7.27005	2.5657	23.6008	12.5463	7.67595	8.62455	9.54415	7.30895	6.50545	10.7385	12.5176	7.07545
32.3833	3.92575	6.80655	10.6798	15.1066	38.879	7.33595	2.5341	23.4731	12.7089	7.95895	8.4871	9.916	7.07875	6.4547	10.9549	12.6137	7.08655
32.4	3.9192	6.76985	10.7216	15.5818	40.7791	7.3524	2.51865	23.1466	12.8934	8.2162	8.33725	10.3308	7.0248	6.4869	11.1685	12.9321	7.0917
32.4167	3.9534	6.7726	10.6857	16.0257	42.7217	7.39735	2.53895	22.392	13.1661	8.4863	8.19815	10.7295	6.98835	6.6293	11.3543	13.4694	7.16475
32.4333	3.9749	6.66665	10.5831	16.4809	44.1322	7.45055	2.5508	21.3938	13.3058	8.73565	8.1128	11.1844	7.01465	6.7377	11.5906	14.179	7.31045
32.45	3.94775	6.5454	10.5069	16.9273	45.1793	7.5527	2.50945	20.1954	13.3701	9.00165	7.9797	11.6757	7.1284	6.87355	11.8751	14.8715	7.53935
32.4667	3.93905	6.43635	10.4594	17.296	45.8517	7.5521	2.4835	18.9503	13.4117	9.11815	7.7972	12.2438	7.32605	7.0564	12.2346	15.6274	7.7587
32.4833	3.94535	6.3638	10.4538	17.3259	46.2924	7.5117	2.47065	17.5084	13.449	9.17615	7.649	12.6816	7.56595	7.3081	12.4621	16.4255	7.91535
32.5	3.99785	6.3001	10.3298	17.1829	46.0804	7.47925	2.50985	16.1171	13.4581	9.24495	7.53685	13.0743	7.7413	7.57535	12.6652	17.3189	8.08645
32.5167	3.9874	6.1532	10.2233	16.9347	45.3093	7.46715	2.482	15.0191	13.2898	9.3493	7.4893	13.4357	7.9267	7.78795	12.865	18.0855	8.2637
32.5333	3.9646	6.01385	10.1692	16.7202	44.3602	7.45545	2.45025	14.3038	13.1316	9.4558	7.36805	13.763	8.1245	8.01345	13.0919	18.7184	8.47015
32.55	3.95915	5.9261	10.2259	16.4483	43.3173	7.34525	2.43685	14.0561	13.0477	9.4522	7.2744	13.946	8.37395	8.2604	13.2403	19.317	8.53595
32.5667	3.98505	5.9222	10.3217	16.2309	42.3269	7.2477	2.45665	14.1319	13.1424	9.4338	7.23905	13.8404	8.52525	8.56215	13.2257	19.8669	8.5528
32.5833	4.0182	5.86865	10.4127	16.2653	40.9901	7.1777	2.4895	14.7084	13.3025	9.3927	7.2958	13.6131	8.594	8.7586	13.1908	20.3465	8.54485
32.6	3.98945	5.82105	10.6187	16.5776	39.7658	7.1822	2.4654	15.7301	13.5396	9.3717	7.3948	13.3201	8.64225	8.8838	13.1668	20.4239	8.54455
32.6167	3.9771	5.82575	10.9218	17.1628	38.8068	7.14455	2.4613	17.1983	13.9345	9.20955	7.47635	13.1107	8.6777	8.9786	13.2562	20.232	8.50295
32.6333	3.975	5.88645	11.3736	17.6869	38.29	7.1135	2.47175	18.8467	14.4245	8.96325	7.62895	12.8928	8.69745	9.0434	13.3032	19.8272	8.34265
32.65	4.029	5.98845	11.7804	18.1792	38.027	7.15865	2.53355	20.5094	14.984	8.7294	7.8576	12.8519	8.56815	9.0706	13.4588	19.3429	8.18425
32.6667	4.03015	6.03125	12.2435	18.594	37.8765	7.28415	2.5502	22.167	15.3103	8.535	8.20545	13.0935	8.4153	8.94645	13.7988	18.7419	8.0356
32.6833	4.00505	6.09835	12.8073	18.9281	38.0576	7.5069	2.54905	23.7453	15.4893	8.4023	8.51395	13.6229	8.27885	8.80235	14.3395	18.1477	7.94205
32.7	3.9996	6.18775	13.5198	19.0348	38.4205	7.7134	2.56705	25.2924	15.5623	8.2336	8.85355	14.3605	8.2085	8.674	15.0069	17.8641	7.7679
32.7167	4.01985	6.34945	14.3416	18.8621	38.98	8.00375	2.6154	26.4801	15.6111	8.1609	9.27775	15.0236	8.1353	8.6262	15.575	17.9515	7.5868
32.7333	4.06565	6.47595	15.1422	18.6537	39.1838	8.38705	2.7	27.5881	15.5728	8.1803	9.80645	15.6242	8.0662	8.5748	16.1118	18.4609	7.46255
32.75	4.04595	6.59295	16.0454	18.5001	39.2497	8.9242	2.7146	28.8354	15.4605	8.3281	10.4276	16.0834	8.09445	8.5443	16.5666	19.0398	7.4163
32.7667	4.03185	6.7831	17.0382	18.5358	39.3435	9.5181	2.74265	30.4754	15.4915	8.46955	11.0142	16.4398	8.21355	8.62095	16.9961	19.6537	7.4343
32.7833	4.02855	7.0835	18.2064	18.5353	39.5866	10.1499	2.7864	32.5075	15.7079	8.5802	11.6684	16.5071	8.45195	8.7983	17.1968	20.1907	7.4136
32.8	4.0701	7.5356	19.2896	18.6616	39.8668	10.8866	2.8725	34.8473	16.2065	8.7109	12.3825	16.3711	8.64755	9.0886	17.2634	20.5753	7.45955
32.8167	4.08855	8.00995	20.337	18.9974	39.8939	11.7005	2.9284	37.7671	16.751	8.8501	13.238	16.2157	8.869	9.3256	17.3357	20.6648	7.5742
32.8333	4.0612	8.62065	21.5016	19.5938	39.955	12.5815	2.9294	41.3535	17.4287	9.0165	14.0633	16.0999	9.1287	9.59465	17.4671	20.3259	7.79835
32.85	4.0533	9.4202	22.9637	20.4368	39.9997	13.2936	2.9427	46.0868	18.3126	9.06005	14.8944	16.0766	9.44805	9.8808	17.6667	19.8361	8.01595
32.8667	4.0613	10.557	25.1023	21.4469	40.2035	13.8826	2.95745	51.9813	19.5123	9.0888	15.9235	15.9579	9.7664	10.2088	17.7181	19.2915	8.239
32.8833	4.1146	12.1759	28.2437	23.0704	40.1959	14.3531	3.0078	60.1356	21.1954	9.12975	17.3785	15.92	10.0062	10.4933	17.7736	18.8449	8.5393
32.9	4.0986	14.5708	33.4412	25.7407	40.249	14.7585	2.97705	71.9504	23.5411	9.2306	19.7244	15.9962	10.2708	10.6758	17.8371	18.2778	8.92435
32.9167	4.0762	18.4088	41.6566	30.2617	40.6728	15.0574	2.9325	88.9627	27.2731	9.33375	23.3392	16.2678	10.5511	10.8497	17.972	17.7555	9.40375
32.9333	4.07495	24.3681	54.0529	37.115	41.6344	15.186	2.9003	112.117	33.029	9.4053	29.1623	16.6331	10.8949	11.0178	18.0566	17.3639	9.8214
32.95	4.1042	33.3611	70.7422	46.9212	43.2993	15.3699	2.8949	140.072	41.5668	9.59265	38.023	17.0615	11.1239	11.2263	18.1141	17.1242	10.2487
32.9667	4.13295	45.4417	90.8094	59.9865	45.4929	15.6903	2.8841	171.76	52.6915	9.937	50.7437	17.7028	11.2881	11.3054	18.3408	17.0352	10.6675
32.9833	4.1041	60.3936	112.772	76.0276	48.9552	16.3731	2.8124	203.62	65.7926	10.548	67.2275	18.5649	11.4521	11.3487	18.7764	16.9574	11.0955
33	4.09175	77.3259	134.3	94.1051	54.3556	17.4366	2.75645	232.673	79.8498	11.3041	86.0799	19.7865	11.6435	11.4317	19.5289	17.0981	11.4313
33.0167	4.0893	94.8721	153.298	111.077	62.8307	19.3383	2.72	253.675	93.4394	12.2921	105.673	21.254	11.8853	11.6235	20.3496	17.5092	11.6183
33.0333	4.13535	110.917	165.687	124.93	74.9719	22.6382	2.74105	263.594	104.945	13.5586	123.727	23.3951	12.0952	11.9279	21.4371	18.312	11.81
33.05	4.12395	122.037	169.454	134.01	91.2559	27.919	2.70735	263.003	111.508	15.1331	138.436	26.7422	12.4507	12.2844	22.9869	19.3344	12.0671
33.0667	4.09695	127.28	165.21	137.627	111.971	35.7056	2.66995	252.986	112.802	17.0316	146.115	31.9836	13.0038	12.8596	25.3623	20.5835	12.5061
33.0833	4.0896	126.393	154.332	134.477	136.266	45.7636	2.66125	235.097	109.154	19.2039	146.613	39.6949	13.8582	13.6511	28.9545	22.201	13.0062
33.1	4.10895	120.237	137.832	124.991	163.385	57.7355	2.6876	209.413	101.613	22.0675	139.911	49.8924	14.8762	14.7541	34.172	24.2879	13.7348
33.1167	4.14495	108.588	117.632	111.942	188.5	70.6081	2.74745	181.002	90.5691	26.1573	127.834	62.5415	16.1168	15.9928	41.7407	27.0953	14.8528
33.1333	4.11925	93.7562	97.6566	97.1872	208.59	83.2942	2.7453	152.624	77.6989	32.3438	111.825	76.7737	17.8376	17.49	51.9477	30.6403	16.619
33.15	4.10485	78.4063	79.578	82.572	221.724	93.4391	2.76125	126.246	65.3036	41.0682	93.4883	91.6525	20.3721	19.5617	64.9787	35.5535	19.4491
33.1667	4.1028	63.9696	64.4521	68.5413	227.056	99.1742	2.7937	102.109	54.3059	52.6897	76.1461	104.491	24.2839	22.6252	79.3423	42.3796	23.8453
33.1833	4.15245	51.2812	51.8327	56.9223	223.188	100.267	2.8748	81.3688	45.2583	67.1624	60.986	113.357	29.9168	27.2769	93.4232	51.7219	30.8629
33.2	4.1613	40.4773	42.3875	47.9381	210.172	96.8272	2.91155	65.0207	37.7912	83.7523	48.5754	117.455	37.9543	33.7706	105.612	63.4802	41.4603
33.2167	4.13505	32.3362	35.7917	41.3152	191.739	89.637	2.90655	52.3916	32.3111	101.196	38.6773	116.576	48.6559	42.574	114.477	76.7131	56.7725
33.2333	4.12735	26.4032	31.2582	36.3969	170.477	78.9349	2.91325	43.0343	28.4313	116.248	31.4808	110.916	62.035	53.5707	118.703	90.4615	76.5288
33.25	4.14195	22.2815	28.1471	32.6457	148.997	67.1674	2.9338	36.0103	25.7481	127.076	26.5054	100.476	76.9762	66.4244	116.758	103.203	99.5162
33.2667	4.18965	19.3175	25.8219	29.9842	127.628	55.836	2.98095	31.2154	23.7973	132.438	23.1208	87.9102	91.3555	79.537	110.044	113.656	123.82
33.2833	4.16485	17.2088	24.2443	28.0314	109.227	45.9261	2.9519	28.1767	22.2112	132.148	20.8532	74.9614	103.64	90.8054	99.9985	119.054	147.047
33.3	4.14515	15.7955	23.1477	26.6469	94.6059	37.505	2.92	26.5307	21.0465	125.412	19.1491	62.989	112.221	98.9917	88.3783	119.021	166.916
[truncated: 2,802 more rows]

## Sheet: Figure 2b
Time (min)	DGb ON	DGa ON	DGc ON	AG 0	Ara ladder	Noc ON	mycosyn ON
0.000333	-0.0014	-0.00585	0.003	-0.01385	-0.0012	0.00585	-0.0076
0.008667	-0.0181	-0.0185	-0.01725	-0.02955	-0.0299	-0.01225	-0.0231
0.017	-0.0319	-0.03005	-0.0238	-0.035	-0.0396	-0.01985	-0.03155
0.025333	-0.02865	-0.0258	-0.02775	-0.03745	-0.0406	-0.0222	-0.0359
0.033667	-0.0298	-0.0266	-0.0263	-0.0386	-0.0418	-0.0247	-0.03585
0.042	-0.03345	-0.0202	-0.02505	-0.03045	-0.03235	-0.023	-0.03175
0.050333	-0.0177	-0.0224	-0.0256	-0.03565	-0.03555	-0.02515	-0.03335
0.058667	-0.02115	-0.02135	-0.02435	-0.03095	-0.0332	-0.0204	-0.03085
0.067	-0.01665	-0.0198	-0.0226	-0.02515	-0.03185	-0.0235	-0.0262
0.075333	-0.00955	-0.01445	-0.0195	-0.0193	-0.0287	-0.01885	-0.0266
0.083667	-0.01355	-0.0166	-0.01825	-0.02205	-0.0274	-0.0246	-0.0236
0.092	-0.02035	-0.01555	-0.01615	-0.024	-0.02975	-0.01605	-0.0236
0.100333	-0.0152	-0.01845	-0.01585	-0.0241	-0.02575	-0.01765	-0.02645
0.108667	-0.0189	-0.0142	-0.0166	-0.0185	-0.02755	-0.0152	-0.0206
0.117	-0.013	-0.01655	-0.01265	-0.0184	-0.02725	-0.00935	-0.02805
0.125333	-0.01	-0.01405	-0.0122	-0.01565	-0.0179	-0.02125	-0.0235
0.133667	-0.01255	-0.01495	-0.0115	-0.01795	-0.0212	-0.0127	-0.02755
0.142	-0.01275	-0.0139	-0.01145	-0.0234	-0.0276	-0.0111	-0.0235
0.150333	-0.01415	-0.01175	-0.00975	-0.01905	-0.02375	-0.0126	-0.02275
0.158667	-0.01355	-0.0158	-0.0119	-0.02005	-0.0151	-0.0097	-0.02855
0.167	-0.0163	-0.013	-0.01565	-0.0177	-0.02425	-0.01595	-0.0243
0.175333	-0.0074	-0.0036	-0.0168	-0.0138	-0.023	-0.0201	-0.0264
0.183667	-0.01425	-0.0079	-0.00995	-0.0134	-0.0152	-0.01565	-0.02615
0.192	-0.0112	-0.008	-0.00975	-0.01895	-0.0242	-0.014	-0.0281
0.200333	-0.0169	-0.0128	-0.015	-0.01665	-0.01385	-0.0149	-0.02655
0.208667	-0.0113	-0.0121	-0.0106	-0.02375	-0.01415	-0.0143	-0.02535
0.217	-0.0133	-0.0063	-0.0049	-0.0167	-0.0173	-0.01585	-0.0243
0.225333	-0.00145	-0.00555	-0.01105	-0.02365	-0.0129	-0.01375	-0.0247
0.233667	-0.0095	-0.0104	-0.0096	-0.01735	-0.02455	-0.01515	-0.0169
0.242	-0.00895	-0.00415	-0.00995	-0.0186	-0.0207	-0.01645	-0.00065
0.250333	-0.012	-0.00645	-0.00295	-0.0166	-0.02175	-0.0152	0.0238
0.258667	-0.0037	-0.0064	-0.01165	-0.01945	-0.01985	-0.01355	0.04385
0.267	-0.00465	-0.0127	-0.0132	-0.02135	-0.0224	0.00555	0.05605
0.275333	-0.0061	0.0009	-0.01225	-0.0214	-0.0167	0.0255	0.05965
0.283667	-0.0111	0.01625	-0.0057	-0.0177	-0.02185	0.04075	0.0573
0.292	-0.00715	0.02715	-0.00325	-0.0169	-0.01695	0.04475	0.0561
0.300333	-0.00305	0.033	-0.00425	-0.01975	-0.018	0.03815	0.04365
0.308667	-0.0046	0.0348	-0.00435	-0.0193	-0.0166	0.0331	0.04205
0.317	-0.00405	0.03225	-0.00615	-0.02	-0.01335	0.0327	0.0431
0.325333	-0.00775	0.02995	-0.00855	-0.02215	-0.0176	0.0301	0.0399
0.333667	-0.0093	0.02345	-0.00515	-0.0167	-0.0161	0.02745	0.03625
0.342	-0.00905	0.025	-0.0062	-0.0209	-0.0143	0.02915	0.0298
0.350333	-0.01205	0.01615	-0.0061	-0.0204	-0.0197	0.02235	0.0174
0.358667	-0.0058	0.0188	-0.00585	-0.01855	-0.0154	0.01405	0.018
0.367	-0.00855	0.01315	-0.00515	-0.0195	-0.0174	0.0148	0.01945
0.375333	-0.0094	0.01565	-0.0087	-0.0177	-0.0137	0.01965	0.0205
0.383667	-0.0106	0.0195	-0.00605	-0.0242	-0.0214	0.0178	0.01495
0.392	-0.01205	0.00835	-0.00175	-0.0268	-0.02145	0.009	0.0133
0.400333	-0.0105	0.008	-0.00345	-0.0228	-0.02245	0.01725	0.01595
0.408667	-0.00935	0.006	-0.0044	-0.02415	-0.02635	0.0148	0.011
0.417	-0.0121	0.0054	-0.00755	-0.01825	-0.02645	0.01405	0.0108
0.425333	-0.0098	-0.00035	-0.01005	-0.02325	-0.0199	0.007	0.00535
0.433667	-0.00485	0.0068	-0.00995	-0.0179	-0.0226	0.00475	0.00795
0.442	-0.0117	0.00415	-0.0054	-0.02315	-0.02655	0.0049	0.0026
0.450333	-0.01135	0.0002	-0.01205	-0.0217	-0.0273	0.01215	0.0042
0.458667	-0.0032	0.0023	-0.01425	-0.022	-0.0212	0.0048	-0.004
0.467	-0.00705	0.00185	-0.01165	-0.0221	-0.01985	-0.0024	0.00165
0.475333	-0.01235	-0.0023	-0.006	-0.0176	-0.02615	5e-05	-0.0001
0.483667	-0.0146	0.00685	-0.0097	-0.02005	-0.02825	-0.00365	-0.0009
0.492	-0.0153	0.00015	-0.0081	-0.028	-0.02645	-0.00235	-0.00025
0.500333	-0.0159	-0.0018	-0.0104	-0.02435	-0.0272	-0.00575	-0.0031
0.508667	-0.00425	-0.0024	-0.0106	-0.0227	-0.0316	-0.00635	-0.0087
0.517	-0.00795	0.00055	-0.0054	-0.02165	-0.0248	-0.00265	-0.0049
0.525333	-0.0084	0.00215	-0.0098	-0.02355	-0.03075	-0.0013	-0.0071
0.533667	-0.01305	-0.00175	-0.0129	-0.0227	-0.02715	-0.0044	-0.00725
0.542	-0.00765	-0.0103	-0.00455	-0.0253	-0.0281	-0.01045	-0.00235
0.550333	-0.0121	-0.00515	-0.00875	-0.02865	-0.02795	-0.00905	-0.00665
0.558667	-0.0124	-0.0067	-0.0064	-0.02405	-0.03	-0.00745	-0.00745
0.567	-0.0122	-0.0087	-0.01435	-0.02315	-0.028	-0.01135	-0.006
0.575333	-0.008	-0.0021	-0.01395	-0.0293	-0.0298	-0.01575	-0.01285
0.583667	-0.0099	-0.01135	-0.00905	-0.02875	-0.0329	-0.00905	-0.014
0.592	-0.0123	-0.00325	-0.0108	-0.0256	-0.0256	-0.0099	-0.01215
0.600333	-0.00955	-0.00365	-0.01385	-0.02785	-0.02625	-0.01365	-0.0046
0.608667	-0.00775	-0.0069	-0.0111	-0.0277	-0.02945	-0.0097	-0.01675
0.617	-0.00435	-0.0082	-0.011	-0.0288	-0.0274	-0.008	-0.0093
0.625333	-0.00775	-0.01095	-0.01375	-0.0257	-0.0322	-0.009	-0.01555
0.633667	-0.01	-0.00905	-0.00885	-0.031	-0.02845	-0.0162	-0.0136
0.642	-0.00795	-0.0059	-0.0062	-0.0237	-0.02985	-0.0187	-0.0159
0.650333	-0.00485	-0.0187	-0.0133	-0.02625	-0.0262	-0.0135	-0.0128
0.658667	-0.00895	-0.01445	-0.0081	-0.0256	-0.03345	-0.0125	-0.012
0.667	-0.00695	-0.0103	-0.0069	-0.0259	-0.024	-0.01175	-0.0126
0.675333	-0.01015	-0.01875	-0.00735	-0.0275	-0.0306	-0.01545	-0.0171
0.683667	-0.01005	-0.01955	-0.01035	-0.02865	-0.03115	-0.01605	-0.0132
0.692	-0.00505	-0.01015	-0.00835	-0.02865	-0.0291	-0.01845	-0.01855
0.700333	-0.01305	-0.01905	-0.0107	-0.03025	-0.02725	-0.01215	-0.0154
0.708667	-0.012	-0.013	-0.0154	-0.03255	-0.0331	-0.0183	-0.01715
0.717	-0.01195	-0.0203	-0.01545	-0.0311	-0.0334	-0.01135	-0.0157
0.725333	-0.01335	-0.00995	-0.01305	-0.0285	-0.0375	-0.01515	-0.017
0.733667	-0.0115	-0.01345	-0.01355	-0.0272	-0.03815	-0.01485	-0.0161
0.742	-0.01185	-0.01295	-0.0109	-0.0309	-0.0374	-0.0172	-0.0161
0.750333	-0.00755	-0.01545	-0.0172	-0.0328	-0.0339	-0.0173	-0.0154
0.758667	-0.0082	-0.01665	-0.0221	-0.0352	-0.03835	-0.0147	-0.01815
0.767	-0.01065	-0.0098	-0.01675	-0.03495	-0.0401	-0.0188	-0.0221
0.775333	-0.00685	-0.0198	-0.01925	-0.03925	-0.03755	-0.0144	-0.017
0.783667	-0.0086	-0.01755	-0.0213	-0.0412	-0.03965	-0.0151	-0.02485
0.792	-0.0095	-0.0204	-0.0213	-0.03225	-0.04025	-0.0143	-0.02125
0.800333	-0.01255	-0.01605	-0.024	-0.0358	-0.0358	-0.0174	-0.02145
0.808667	-0.0095	-0.02075	-0.02325	-0.0395	-0.0407	-0.01755	-0.0222
0.817	-0.0099	-0.0203	-0.02565	-0.0319	-0.04435	-0.02365	-0.0262
0.825333	-0.0095	-0.0118	-0.0232	-0.0316	-0.0433	-0.01865	-0.02795
0.833667	-0.0104	-0.0195	-0.02075	-0.0355	-0.03875	-0.0175	-0.0272
0.842	-0.00895	-0.02795	-0.0239	-0.04035	-0.04055	-0.0125	-0.02805
0.850333	-0.0078	-0.0134	-0.01985	-0.03755	-0.04395	-0.0197	-0.02885
0.858667	-0.00775	-0.0193	-0.02545	-0.0375	-0.04325	-0.01785	-0.02655
0.867	-0.0054	-0.01705	-0.01935	-0.0402	-0.0428	-0.01315	-0.02595
0.875333	-0.00965	-0.02725	-0.02275	-0.03945	-0.0378	-0.0206	-0.02415
0.883667	-0.0113	-0.01325	-0.02485	-0.04	-0.0378	-0.02	-0.0181
0.892	-0.0067	-0.01895	-0.0196	-0.03765	-0.04055	-0.02045	-0.02625
0.900333	-0.003	-0.01935	-0.0148	-0.0364	-0.03215	-0.0207	-0.0273
0.908667	-0.00675	-0.02505	-0.0259	-0.03505	-0.03845	-0.0251	-0.02295
0.917	-0.00915	-0.0209	-0.0247	-0.0332	-0.04755	-0.0216	-0.0323
0.925333	-0.0114	-0.01665	-0.0276	-0.0382	-0.04445	-0.0225	-0.02915
0.933667	-0.0122	-0.0211	-0.0244	-0.04	-0.04315	-0.0281	-0.0274
0.942	-0.0091	-0.0265	-0.0236	-0.0385	-0.05065	-0.0271	-0.0266
0.950333	-0.00895	-0.032	-0.0304	-0.03625	-0.0432	-0.0256	-0.02905
0.958667	-0.00765	-0.0279	-0.0281	-0.0402	-0.04235	-0.02855	-0.0252
0.967	-0.0121	-0.0262	-0.0269	-0.043	-0.04255	-0.0254	-0.02885
0.975333	-0.00935	-0.0241	-0.0302	-0.0397	-0.03895	-0.0222	-0.02205
0.983667	-0.01125	-0.02975	-0.0304	-0.04395	-0.04215	-0.02615	-0.0255
0.992	-0.01255	-0.0248	-0.02865	-0.04435	-0.04355	-0.0279	-0.02405
1.00033	-0.01425	-0.027	-0.02155	-0.0431	-0.0538	-0.0241	-0.0285
1.00867	-0.01365	-0.02875	-0.02755	-0.036	-0.0465	-0.0271	-0.0303
1.017	-0.0065	-0.0199	-0.0245	-0.0439	-0.05215	-0.0279	-0.0257
1.02533	-0.0134	-0.0261	-0.0276	-0.0487	-0.0475	-0.0296	-0.03145
1.03367	-0.0132	-0.0314	-0.02525	-0.0403	-0.0453	-0.02325	-0.03115
1.042	-0.0175	-0.0291	-0.02545	-0.05165	-0.0475	-0.02925	-0.02755
1.05033	-0.0149	-0.02615	-0.02875	-0.0457	-0.04725	-0.0263	-0.0346
1.05867	-0.0138	-0.027	-0.03195	-0.04885	-0.0498	-0.02765	-0.0279
1.067	-0.0169	-0.01825	-0.02595	-0.0468	-0.04785	-0.0257	-0.03205
1.07533	-0.015	-0.02385	-0.02965	-0.04845	-0.0549	-0.0185	-0.0371
1.08367	-0.01745	-0.02405	-0.0253	-0.04885	-0.04525	-0.02165	-0.03245
1.092	-0.01605	-0.03015	-0.02265	-0.05065	-0.05045	-0.03245	-0.03445
1.10033	-0.0186	-0.0255	-0.0262	-0.05035	-0.04805	-0.029	-0.03705
1.10867	-0.02325	-0.0255	-0.0303	-0.0501	-0.0562	-0.03245	-0.0344
1.117	-0.0179	-0.0284	-0.02725	-0.0465	-0.04885	-0.02445	-0.03815
1.12533	-0.01855	-0.0255	-0.03515	-0.05655	-0.04365	-0.0309	-0.03385
1.13367	-0.0204	-0.0271	-0.03525	-0.0549	-0.05485	-0.02445	-0.03695
1.142	-0.02345	-0.03065	-0.03355	-0.05245	-0.0577	-0.0252	-0.0389
1.15033	-0.0234	-0.0263	-0.03085	-0.0527	-0.0596	-0.0257	-0.04015
1.15867	-0.01675	-0.03815	-0.03045	-0.05	-0.05925	-0.02485	-0.03695
1.167	-0.0199	-0.03145	-0.03	-0.0553	-0.05005	-0.0342	-0.0433
1.17533	-0.0206	-0.03685	-0.0307	-0.05225	-0.0546	-0.03115	-0.0425
1.18367	-0.02135	-0.0299	-0.0314	-0.05425	-0.0551	-0.03205	-0.0403
1.192	-0.02025	-0.02975	-0.03345	-0.05385	-0.0534	-0.0313	-0.04305
1.20033	-0.0206	-0.02385	-0.02625	-0.05435	-0.0575	-0.02995	-0.04085
1.20867	-0.02335	-0.0356	-0.03625	-0.05505	-0.0594	-0.0292	-0.0465
1.217	-0.02455	-0.03285	-0.03755	-0.05675	-0.05705	-0.0319	-0.04045
1.22533	-0.02145	-0.02855	-0.03405	-0.0649	-0.0577	-0.03335	-0.0483
1.23367	-0.0245	-0.04065	-0.0395	-0.0579	-0.056	-0.03945	-0.04785
1.242	-0.02635	-0.0356	-0.03965	-0.05765	-0.0587	-0.03595	-0.0409
1.25033	-0.02645	-0.0361	-0.034	-0.06045	-0.0626	-0.03735	-0.04795
1.25867	-0.02795	-0.03475	-0.03845	-0.0606	-0.0599	-0.03655	-0.04605
1.267	-0.0257	-0.0389	-0.0394	-0.06165	-0.05625	-0.0335	-0.0435
1.27533	-0.02595	-0.0385	-0.03675	-0.06515	-0.05845	-0.03085	-0.0471
1.28367	-0.0238	-0.0352	-0.03725	-0.0573	-0.0673	-0.04065	-0.04705
1.292	-0.0285	-0.0344	-0.04285	-0.06115	-0.0633	-0.0353	-0.0456
1.30033	-0.03135	-0.0335	-0.0419	-0.06285	-0.0621	-0.03925	-0.04425
1.30867	-0.03275	-0.04025	-0.0399	-0.0655	-0.0664	-0.03125	-0.044
1.317	-0.0316	-0.0412	-0.0429	-0.0622	-0.06815	-0.03965	-0.05025
1.32533	-0.0272	-0.04215	-0.04145	-0.0616	-0.0674	-0.0358	-0.0507
1.33367	-0.03045	-0.0463	-0.04095	-0.0604	-0.0659	-0.0373	-0.04775
1.342	-0.0333	-0.03735	-0.05	-0.0633	-0.06865	-0.04285	-0.04195
1.35033	-0.0322	-0.0371	-0.0436	-0.06645	-0.0688	-0.03915	-0.05335
1.35867	-0.0326	-0.04145	-0.0466	-0.07195	-0.07405	-0.03785	-0.0478
1.367	-0.0303	-0.0419	-0.0481	-0.07225	-0.0704	-0.0447	-0.0522
1.37533	-0.04155	-0.0381	-0.0488	-0.0741	-0.0721	-0.03735	-0.0481
1.38367	-0.03705	-0.03575	-0.0453	-0.0697	-0.06965	-0.04125	-0.0516
1.392	-0.0378	-0.0451	-0.0518	-0.0704	-0.07135	-0.0403	-0.0498
1.40033	-0.03935	-0.0512	-0.05175	-0.07695	-0.07685	-0.0456	-0.0484
1.40867	-0.03395	-0.0507	-0.05235	-0.07445	-0.0763	-0.04725	-0.0487
1.417	-0.03385	-0.0422	-0.05215	-0.07625	-0.0726	-0.04805	-0.0516
1.42533	-0.039	-0.0474	-0.05265	-0.07355	-0.0747	-0.0427	-0.054
1.43367	-0.04135	-0.04505	-0.05335	-0.0818	-0.07985	-0.04705	-0.05545
1.442	-0.0386	-0.0434	-0.0509	-0.07835	-0.07815	-0.0467	-0.0501
1.45033	-0.03595	-0.0469	-0.0537	-0.0755	-0.076	-0.0494	-0.0548
1.45867	-0.0413	-0.04365	-0.0493	-0.0799	-0.08	-0.05025	-0.0536
1.467	-0.0384	-0.0526	-0.0502	-0.0809	-0.0801	-0.05215	-0.0556
1.47533	-0.0407	-0.05055	-0.0508	-0.07975	-0.0757	-0.0496	-0.05755
1.48367	-0.04005	-0.05125	-0.04965	-0.0767	-0.07595	-0.05105	-0.05485
1.492	-0.0401	-0.045	-0.05085	-0.0748	-0.07735	-0.0529	-0.0514
1.50033	-0.04275	-0.0468	-0.05325	-0.08085	-0.0838	-0.0513	-0.0615
1.50867	-0.0397	-0.0483	-0.0594	-0.07995	-0.0795	-0.05655	-0.05695
1.517	-0.0414	-0.0559	-0.0585	-0.0786	-0.0737	-0.05235	-0.0623
1.52533	-0.04785	-0.05275	-0.0543	-0.08115	-0.08415	-0.05385	-0.06725
1.53367	-0.0454	-0.0614	-0.06025	-0.0836	-0.0804	-0.05375	-0.0603
1.542	-0.0492	-0.0513	-0.0573	-0.0821	-0.0793	-0.0533	-0.0605
1.55033	-0.0451	-0.0532	-0.0585	-0.08245	-0.0841	-0.05455	-0.0625
1.55867	-0.0489	-0.05185	-0.0582	-0.0832	-0.0842	-0.0583	-0.06305
1.567	-0.05055	-0.05955	-0.0552	-0.0809	-0.09085	-0.05645	-0.0627
1.57533	-0.0487	-0.05745	-0.06135	-0.088	-0.09	-0.0601	-0.0649
1.58367	-0.04745	-0.0563	-0.05935	-0.08905	-0.09045	-0.05775	-0.05945
1.592	-0.0546	-0.0583	-0.0569	-0.08455	-0.0831	-0.0569	-0.067
1.60033	-0.05355	-0.05985	-0.0621	-0.08305	-0.09145	-0.06575	-0.06665
1.60867	-0.05235	-0.0586	-0.0637	-0.08245	-0.0917	-0.05905	-0.0648
1.617	-0.0561	-0.05945	-0.065	-0.08325	-0.08705	-0.06415	-0.07115
1.62533	-0.0517	-0.0634	-0.0699	-0.09365	-0.0915	-0.0612	-0.0697
1.63367	-0.05415	-0.06615	-0.0677	-0.09065	-0.0948	-0.06395	-0.06825
1.642	-0.056	-0.06535	-0.0651	-0.08935	-0.0919	-0.06185	-0.07265
1.65033	-0.04985	-0.06075	-0.069	-0.0911	-0.09595	-0.0613	-0.07585
1.65867	-0.05795	-0.06605	-0.06785	-0.089	-0.09675	-0.05765	-0.0692
1.667	-0.05745	-0.0613	-0.0651	-0.09005	-0.09125	-0.0677	-0.07505
1.67533	-0.05625	-0.0611	-0.07375	-0.09775	-0.0911	-0.06415	-0.07505
1.68367	-0.0557	-0.0591	-0.0737	-0.09485	-0.0997	-0.06535	-0.076
1.692	-0.0603	-0.06615	-0.07265	-0.0952	-0.1049	-0.07295	-0.0788
1.70033	-0.06335	-0.06575	-0.0712	-0.09775	-0.1063	-0.07605	-0.0765
1.70867	-0.0563	-0.0639	-0.07855	-0.10285	-0.10725	-0.07025	-0.0835
1.717	-0.05805	-0.07475	-0.07405	-0.10215	-0.10155	-0.073	-0.08055
1.72533	-0.06285	-0.07045	-0.0695	-0.1021	-0.10375	-0.0723	-0.0809
1.73367	-0.05925	-0.0709	-0.0767	-0.1033	-0.10155	-0.07015	-0.0779
1.742	-0.058	-0.0745	-0.08355	-0.10245	-0.10225	-0.07765	-0.08195
1.75033	-0.0575	-0.0729	-0.0776	-0.10505	-0.1055	-0.07045	-0.0771
1.75867	-0.064	-0.0739	-0.08125	-0.10805	-0.11065	-0.07745	-0.0835
1.767	-0.0575	-0.0774	-0.0754	-0.10665	-0.1038	-0.07905	-0.08565
1.77533	-0.0618	-0.07495	-0.08175	-0.10475	-0.1027	-0.0803	-0.08635
1.78367	-0.0647	-0.07385	-0.0788	-0.1041	-0.11225	-0.0847	-0.0883
1.792	-0.0696	-0.0833	-0.0805	-0.10445	-0.11105	-0.0839	-0.08705
1.80033	-0.0558	-0.0868	-0.07525	-0.1063	-0.11605	-0.077	-0.08835
1.80867	-0.0747	-0.0803	-0.08235	-0.1088	-0.108	-0.0817	-0.0889
1.817	-0.0748	-0.0852	-0.0805	-0.11185	-0.1225	-0.0814	-0.09175
1.82533	-0.07645	-0.08665	-0.08065	-0.11115	-0.11155	-0.08545	-0.09525
1.83367	-0.0703	-0.08495	-0.0804	-0.11075	-0.1128	-0.08295	-0.08715
1.842	-0.0737	-0.0873	-0.0822	-0.11075	-0.1172	-0.0862	-0.0918
1.85033	-0.0711	-0.0883	-0.08425	-0.1084	-0.119	-0.0856	-0.09125
1.85867	-0.0765	-0.08875	-0.0866	-0.12	-0.1247	-0.0859	-0.0905
1.867	-0.0762	-0.0919	-0.08655	-0.1157	-0.1263	-0.0865	-0.09005
1.87533	-0.07955	-0.0862	-0.0917	-0.1167	-0.11645	-0.0873	-0.0922
1.88367	-0.0821	-0.09365	-0.0845	-0.1186	-0.12465	-0.0886	-0.09545
1.892	-0.08285	-0.09275	-0.09065	-0.1192	-0.12705	-0.09065	-0.09625
1.90033	-0.07905	-0.0889	-0.0933	-0.12625	-0.1257	-0.09415	-0.0975
1.90867	-0.08145	-0.0934	-0.0972	-0.1246	-0.12715	-0.09245	-0.09755
1.917	-0.07905	-0.08745	-0.0954	-0.12615	-0.13155	-0.0933	-0.09525
1.92533	-0.09165	-0.0921	-0.0975	-0.125	-0.1267	-0.097	-0.09785
1.93367	-0.0879	-0.0952	-0.10185	-0.13255	-0.13175	-0.09025	-0.09815
1.942	-0.08465	-0.0947	-0.10025	-0.12465	-0.12795	-0.09265	-0.10005
1.95033	-0.08725	-0.09395	-0.1017	-0.13115	-0.13325	-0.0897	-0.1043
1.95867	-0.0904	-0.09585	-0.09905	-0.13335	-0.1369	-0.093	-0.10315
1.967	-0.0944	-0.09295	-0.1035	-0.13145	-0.1355	-0.09545	-0.105
1.97533	-0.0907	-0.09435	-0.09625	-0.13235	-0.1279	-0.0996	-0.10405
1.98367	-0.08975	-0.09775	-0.10015	-0.12885	-0.13535	-0.0982	-0.1033
1.992	-0.0905	-0.10365	-0.1036	-0.13145	-0.13295	-0.09795	-0.10665
2.00033	-0.09235	-0.1015	-0.1067	-0.1354	-0.14235	-0.10325	-0.10855
2.00867	-0.0943	-0.09885	-0.1063	-0.13675	-0.1341	-0.0993	-0.1097
2.017	-0.0899	-0.1074	-0.10875	-0.1391	-0.13375	-0.11	-0.104
2.02533	-0.0945	-0.1092	-0.1096	-0.1415	-0.14235	-0.10885	-0.1097
2.03367	-0.0903	-0.104	-0.11485	-0.14335	-0.14925	-0.10885	-0.1143
2.042	-0.09715	-0.1081	-0.1095	-0.14035	-0.14355	-0.1039	-0.11075
2.05033	-0.0953	-0.11295	-0.1175	-0.1519	-0.14935	-0.10295	-0.10935
2.05867	-0.0975	-0.11085	-0.1167	-0.1429	-0.1374	-0.106	-0.11485
2.067	-0.09865	-0.11145	-0.116	-0.14765	-0.1402	-0.1081	-0.11315
2.07533	-0.0972	-0.1052	-0.1164	-0.1392	-0.1487	-0.109	-0.1145
2.08367	-0.0952	-0.10815	-0.11375	-0.1454	-0.1459	-0.11055	-0.11585
2.092	-0.09805	-0.10495	-0.1125	-0.1463	-0.1583	-0.1077	-0.11695
2.10033	-0.10305	-0.1083	-0.1131	-0.1461	-0.15045	-0.1122	-0.11895
2.10867	-0.1027	-0.11125	-0.11805	-0.15115	-0.1444	-0.11235	-0.12015
2.117	-0.0998	-0.1095	-0.12235	-0.1536	-0.15665	-0.114	-0.11675
2.12533	-0.1047	-0.11045	-0.12095	-0.1528	-0.15875	-0.11645	-0.11895
2.13367	-0.1058	-0.1162	-0.1176	-0.15415	-0.1631	-0.12005	-0.1244
2.142	-0.1077	-0.1193	-0.12585	-0.15475	-0.16075	-0.11495	-0.11945
2.15033	-0.1083	-0.1232	-0.12605	-0.1552	-0.1586	-0.11605	-0.1217
2.15867	-0.10615	-0.1211	-0.12515	-0.15135	-0.1627	-0.1146	-0.1236
2.167	-0.1092	-0.12505	-0.12505	-0.16015	-0.16025	-0.1147	-0.1243
2.17533	-0.1104	-0.12315	-0.12875	-0.15725	-0.16805	-0.1199	-0.12525
2.18367	-0.11425	-0.1257	-0.12905	-0.16645	-0.16855	-0.11635	-0.12575
2.192	-0.1135	-0.13195	-0.13045	-0.16375	-0.1652	-0.12195	-0.12625
2.20033	-0.12025	-0.1254	-0.12585	-0.1647	-0.17045	-0.1183	-0.1325
2.20867	-0.1152	-0.1229	-0.12765	-0.16105	-0.17155	-0.1244	-0.13035
2.217	-0.1168	-0.1202	-0.1331	-0.17035	-0.1718	-0.12505	-0.12845
2.22533	-0.12565	-0.12085	-0.13855	-0.1633	-0.17185	-0.12295	-0.13405
2.23367	-0.1217	-0.12695	-0.1391	-0.16985	-0.1729	-0.124	-0.1299
2.242	-0.12205	-0.12975	-0.1396	-0.16805	-0.17655	-0.12125	-0.1317
2.25033	-0.11905	-0.12945	-0.1438	-0.16545	-0.17725	-0.1324	-0.1367
2.25867	-0.1253	-0.13275	-0.1408	-0.1656	-0.18205	-0.12615	-0.13665
2.267	-0.12255	-0.1292	-0.14755	-0.1679	-0.17675	-0.1284	-0.13705
2.27533	-0.12395	-0.13085	-0.1432	-0.1735	-0.1731	-0.1318	-0.135
2.28367	-0.12565	-0.1365	-0.1473	-0.17005	-0.17955	-0.133	-0.13665
2.292	-0.1328	-0.1366	-0.14815	-0.18185	-0.18235	-0.128	-0.14185
2.30033	-0.12455	-0.1321	-0.14325	-0.17725	-0.1808	-0.12915	-0.13915
2.30867	-0.12355	-0.1312	-0.1455	-0.17195	-0.1846	-0.1347	-0.14455
2.317	-0.1267	-0.14455	-0.1477	-0.1801	-0.1895	-0.13415	-0.14945
2.32533	-0.1242	-0.1392	-0.15115	-0.1789	-0.19185	-0.131	-0.1455
2.33367	-0.13	-0.1421	-0.1529	-0.1903	-0.18815	-0.13995	-0.1463
2.342	-0.13075	-0.144	-0.15875	-0.1855	-0.1908	-0.1422	-0.14985
2.35033	-0.13335	-0.13925	-0.15015	-0.19395	-0.19445	-0.13885	-0.14795
2.35867	-0.1307	-0.14025	-0.1493	-0.1914	-0.19315	-0.13875	-0.1491
2.367	-0.14025	-0.13635	-0.1548	-0.1871	-0.1894	-0.1414	-0.14875
2.37533	-0.13735	-0.139	-0.1593	-0.1936	-0.19395	-0.1371	-0.15215
2.38367	-0.1366	-0.1446	-0.1584	-0.1922	-0.19345	-0.13865	-0.14905
2.392	-0.12855	-0.1407	-0.1602	-0.1912	-0.2	-0.13975	-0.14805
2.40033	-0.14075	-0.13835	-0.1567	-0.19395	-0.1976	-0.144	-0.14965
2.40867	-0.1372	-0.1391	-0.15825	-0.1992	-0.19685	-0.14335	-0.1565
2.417	-0.14035	-0.1456	-0.1577	-0.19145	-0.19965	-0.14965	-0.15515
2.42533	-0.1381	-0.1515	-0.1578	-0.1938	-0.2038	-0.14535	-0.15785
2.43367	-0.1443	-0.1479	-0.1617	-0.20085	-0.20385	-0.1468	-0.1577
2.442	-0.15085	-0.1532	-0.15775	-0.2039	-0.2045	-0.1469	-0.157
2.45033	-0.1465	-0.15395	-0.1658	-0.19825	-0.20775	-0.1512	-0.1578
2.45867	-0.14225	-0.1462	-0.1583	-0.19665	-0.21145	-0.15295	-0.15395
2.467	-0.14725	-0.15225	-0.16335	-0.19985	-0.2092	-0.1551	-0.16175
2.47533	-0.1492	-0.15645	-0.16415	-0.2008	-0.2103	-0.1496	-0.156
2.48367	-0.1498	-0.15885	-0.1677	-0.20315	-0.20675	-0.149	-0.15805
2.492	-0.1542	-0.1612	-0.17005	-0.20225	-0.20765	-0.14385	-0.15835
2.50033	-0.1488	-0.16235	-0.1706	-0.2017	-0.20925	-0.1502	-0.16115
2.50867	-0.148	-0.1615	-0.1682	-0.20305	-0.21695	-0.1488	-0.1642
2.517	-0.15325	-0.16425	-0.1667	-0.201	-0.21405	-0.15075	-0.1669
2.52533	-0.15865	-0.1597	-0.16685	-0.2115	-0.21285	-0.15665	-0.175
2.53367	-0.15825	-0.1658	-0.1673	-0.20695	-0.2128	-0.1612	-0.20075
2.542	-0.15815	-0.17065	-0.1692	-0.21535	-0.2186	-0.1785	-0.2681
2.55033	-0.15985	-0.2034	-0.17185	-0.22275	-0.22575	-0.23155	-0.3686
2.55867	-0.1762	-0.2828	-0.1949	-0.26005	-0.2579	-0.33	-0.33295
2.567	-0.2083	-0.3758	-0.23535	-0.33065	-0.37945	-0.367	-0.1014
2.57533	-0.29815	-0.34485	-0.3177	-0.4129	-0.54715	-0.20375	0.3017
2.58367	-0.3791	-0.09015	-0.39825	-0.37645	-0.4793	0.1447	0.7816
2.592	-0.29915	0.3281	-0.2986	-0.1232	-0.09755	0.606	1.2753
2.60033	-0.0021	0.8138	0.0052	0.28925	0.4847	1.1031	1.74645
2.60867	0.42945	1.3261	0.4568	0.7598	1.14035	1.5951	2.15015
2.617	0.9285	1.79765	0.97015	1.25405	1.79545	2.0321	2.47345
2.62533	1.4383	2.20435	1.47465	1.7121	2.37775	2.3968	2.7214
2.63367	1.89765	2.52305	1.9387	2.1098	2.84145	2.68235	2.89515
2.642	2.2897	2.768	2.3237	2.41865	3.17995	2.89585	3.015
2.65033	2.5991	2.9394	2.61765	2.6552	3.40165	3.0488	3.0938
2.65867	2.83325	3.0614	2.84255	2.81965	3.5225	3.15815	3.1547
2.667	2.9943	3.1405	2.989	2.9309	3.5928	3.25185	3.22935
2.67533	3.1139	3.23235	3.09605	3.0272	3.7018	3.35555	3.306
2.68367	3.2051	3.3197	3.1822	3.12345	3.8463	3.46315	3.37155
2.692	3.31065	3.4044	3.2753	3.2269	3.95345	3.55745	3.41585
2.70033	3.4224	3.46425	3.3671	3.3009	3.9915	3.61085	3.4401
2.70867	3.5193	3.4756	3.4543	3.33365	3.9768	3.63625	3.4607
2.717	3.5813	3.4609	3.50405	3.32425	3.9108	3.63725	3.4693
2.72533	3.60295	3.4209	3.5132	3.28065	3.8129	3.61325	3.4734
2.73367	3.59155	3.3605	3.49185	3.21315	3.70115	3.56935	3.47705
2.742	3.5524	3.3006	3.45425	3.13505	3.58785	3.53155	3.4741
2.75033	3.504	3.2398	3.39425	3.0388	3.46495	3.50275	3.48445
2.75867	3.44035	3.1986	3.3352	2.94185	3.3499	3.48405	3.46855
2.767	3.3742	3.16165	3.28575	2.8399	3.23475	3.4742	3.4567
2.77533	3.31025	3.12205	3.248	2.74005	3.12175	3.45345	3.42465
2.78367	3.2407	3.08555	3.2105	2.63945	3.00615	3.421	3.38165
2.792	3.17915	3.0461	3.17775	2.54315	2.88525	3.3719	3.3227
2.80033	3.1079	2.9724	3.13715	2.4363	2.7629	3.3016	3.2549
2.80867	3.03595	2.8972	3.08295	2.3308	2.6351	3.21125	3.187
2.817	2.9491	2.8008	3.019	2.21565	2.5005	3.11105	3.11415
2.82533	2.8542	2.69795	2.93435	2.10315	2.3707	2.9949	3.04065
2.83367	2.75025	2.58625	2.83705	1.98365	2.23235	2.87525	2.9668
2.842	2.6371	2.47275	2.73335	1.86635	2.09535	2.75765	2.89975
2.85033	2.52665	2.35515	2.6117	1.74195	1.95795	2.6369	2.85525
2.85867	2.41075	2.25195	2.49915	1.62125	1.8328	2.5312	2.9006
2.867	2.3006	2.14445	2.37765	1.52245	1.6994	2.43	3.1378
2.87533	2.1875	2.0466	2.26705	1.4489	1.5749	2.353	3.7363
2.88367	2.08745	1.974	2.16925	1.3991	1.47555	2.30835	4.8469
2.892	1.99565	1.92535	2.08015	1.42375	1.40985	2.3136	6.61255
2.90033	1.9305	1.9179	2.02085	1.5491	1.39475	2.36895	9.04245
2.90867	1.8778	1.94715	1.9904	1.7946	1.4782	2.48705	12.043
2.917	1.87545	2.01335	2.0154	2.18405	1.67605	2.66025	15.4147
2.92533	1.91075	2.1321	2.0963	2.70855	1.97535	2.87475	18.9062
2.93367	1.99055	2.26535	2.2312	3.3351	2.3844	3.11995	22.3056
2.942	2.112	2.43335	2.4155	4.01405	2.86715	3.36585	25.4259
2.95033	2.25795	2.60315	2.6254	4.7048	3.3796	3.61735	28.1371
2.95867	2.4287	2.763	2.8543	5.3556	3.89775	3.8421	30.4041
2.967	2.6	2.9178	3.081	5.9523	4.39245	4.04105	32.2226
2.97533	2.762	3.0499	3.2995	6.46275	4.82735	4.20985	33.6318
2.98367	2.91	3.164	3.48575	6.88985	5.20905	4.35215	34.7061
2.992	3.032	3.2573	3.64655	7.23	5.52635	4.45915	35.5128
3.00033	3.13225	3.3331	3.78365	7.51695	5.78275	4.5489	36.1128
3.00867	3.2164	3.39185	3.8849	7.74925	6.0023	4.61635	36.5409
3.017	3.28545	3.44315	3.96995	7.9277	6.16615	4.65275	36.8015
3.02533	3.33115	3.4675	4.02715	8.0736	6.2938	4.68105	36.8858
3.03367	3.36645	3.47655	4.07935	8.1805	6.3846	4.66695	36.7606
3.042	3.3825	3.4712	4.10275	8.243	6.4379	4.65195	36.423
3.05033	3.3868	3.45805	4.11315	8.2542	6.4506	4.6095	35.8784
3.05867	3.36835	3.42305	4.11315	8.2238	6.3978	4.5444	35.1334
3.067	3.34105	3.3738	4.08865	8.14095	6.32215	4.46135	34.2246
3.07533	3.3029	3.3135	4.0477	8.01865	6.2055	4.3591	33.1681
3.08367	3.24525	3.2473	3.99085	7.84975	6.0522	4.249	32.0106
3.092	3.1774	3.1614	3.9196	7.65515	5.86695	4.1269	30.7691
3.10033	3.0985	3.0647	3.81985	7.428	5.6704	3.99445	29.4676
3.10867	3.0091	2.96755	3.72445	7.1784	5.43715	3.8519	28.1261
3.117	2.91545	2.8688	3.60825	6.92195	5.2078	3.7126	26.7615
3.12533	2.8115	2.76605	3.48935	6.64945	4.96585	3.5637	25.3801
3.13367	2.7163	2.669	3.3645	6.37645	4.7121	3.4218	24.0153
3.142	2.60535	2.5683	3.23675	6.09575	4.4719	3.27055	22.6782
3.15033	2.5045	2.4601	3.10915	5.82335	4.21585	3.13685	21.3763
3.15867	2.404	2.36565	2.98625	5.54805	3.9692	2.99675	20.1136
3.167	2.303	2.25915	2.8592	5.2738	3.7246	2.8596	18.8949
3.17533	2.2083	2.17145	2.7385	5.01485	3.48895	2.7253	17.7136
3.18367	2.11315	2.07035	2.6135	4.7557	3.2695	2.5955	16.5769
3.192	2.0141	1.97135	2.49205	4.4994	3.0537	2.45845	15.4836
3.20033	1.91875	1.8739	2.36955	4.24365	2.84645	2.33645	14.4302
3.20867	1.8223	1.77875	2.252	3.99935	2.642	2.20845	13.4189
3.217	1.7278	1.68905	2.13165	3.7631	2.45805	2.0843	12.4545
3.22533	1.63335	1.6035	2.0199	3.53275	2.28305	1.9665	11.5412
3.23367	1.53855	1.50995	1.90025	3.30765	2.10875	1.8504	10.6753
3.242	1.4518	1.4194	1.7903	3.0983	1.95195	1.73635	9.85355
3.25033	1.36585	1.3403	1.68595	2.88935	1.80815	1.626	9.0759
3.25867	1.2849	1.2569	1.5823	2.70285	1.6735	1.5273	8.34695
3.267	1.19975	1.1782	1.48295	2.5082	1.54465	1.4299	7.6656
3.27533	1.1247	1.10275	1.3825	2.33075	1.40635	1.33935	7.02825
3.28367	1.0574	1.0363	1.296	2.16165	1.2917	1.2493	6.4306
3.292	0.98635	0.96195	1.2097	1.9999	1.18025	1.1629	5.8743
3.30033	0.9253	0.9045	1.1249	1.8518	1.076	1.09175	5.3601
3.30867	0.86045	0.8453	1.04435	1.70685	0.98095	1.0144	4.88615
3.317	0.8049	0.7856	0.96735	1.57005	0.89245	0.9479	4.4399
3.32533	0.7516	0.7367	0.8923	1.44365	0.81685	0.88235	4.0307
3.33367	0.70345	0.67535	0.82955	1.32155	0.73505	0.8283	3.65355
3.342	0.66185	0.62935	0.76735	1.2101	0.67165	0.7711	3.3079
3.35033	0.6139	0.5896	0.70775	1.1039	0.6083	0.7085	2.986
3.35867	0.57415	0.55015	0.65735	1.0162	0.54955	0.6656	2.6931
3.367	0.5371	0.50635	0.60265	0.92605	0.4996	0.60885	2.42905
3.37533	0.50175	0.46585	0.5576	0.8475	0.44845	0.5789	2.1857
3.38367	0.4628	0.43305	0.51035	0.781	0.40235	0.53495	1.9657
3.392	0.435	0.4075	0.4708	0.70705	0.36045	0.4929	1.76675
3.40033	0.4067	0.3778	0.433	0.6424	0.3266	0.4581	1.59035
3.40867	0.36825	0.34285	0.39445	0.58545	0.2848	0.4263	1.42605
3.417	0.34775	0.3222	0.35365	0.52895	0.2579	0.3957	1.27705
3.42533	0.3196	0.2912	0.32705	0.48765	0.2278	0.36935	1.14235
3.43367	0.2989	0.2733	0.3016	0.4351	0.1958	0.34685	1.0327
3.442	0.27475	0.24945	0.26895	0.39865	0.1752	0.31915	0.9271
3.45033	0.25575	0.2342	0.24335	0.3624	0.15205	0.30425	0.83195
3.45867	0.239	0.21865	0.2213	0.33025	0.1378	0.28585	0.7468
3.467	0.2194	0.1953	0.20505	0.29555	0.13045	0.27165	0.67195
3.47533	0.2056	0.18985	0.1833	0.2596	0.1236	0.2558	0.6007
3.48367	0.192	0.1865	0.1647	0.2412	0.14025	0.2445	0.5472
3.492	0.17645	0.16995	0.14885	0.2226	0.18495	0.2381	0.49435
3.50033	0.1689	0.1629	0.1353	0.20375	0.2559	0.2346	0.45335
3.50867	0.15765	0.16145	0.12135	0.1809	0.3766	0.2391	0.41935
3.517	0.1575	0.15325	0.11435	0.17465	0.51715	0.2317	0.3816
3.52533	0.1508	0.1519	0.09955	0.1521	0.70125	0.2318	0.3609
3.53367	0.1472	0.14095	0.0931	0.1499	0.89925	0.2251	0.33545
3.542	0.14115	0.13375	0.08815	0.1537	1.09895	0.224	0.32125
3.55033	0.13595	0.13585	0.0782	0.1585	1.30565	0.2178	0.31435
3.55867	0.13375	0.1339	0.0817	0.1786	1.50095	0.21975	0.3057
3.567	0.134	0.13255	0.07105	0.20245	1.69815	0.2138	0.3002
3.57533	0.12555	0.13065	0.0771	0.23465	1.89255	0.21255	0.296
3.58367	0.1322	0.13735	0.08105	0.2673	2.0908	0.22325	0.2927
3.592	0.13185	0.1386	0.0839	0.3213	2.27675	0.2192	0.2928
3.60033	0.1339	0.1417	0.08445	0.3549	2.45575	0.2194	0.28095
3.60867	0.13405	0.134	0.08915	0.4024	2.61395	0.2109	0.28325
3.617	0.13905	0.1355	0.0892	0.4247	2.7455	0.2156	0.26795
3.62533	0.1356	0.1313	0.0942	0.44695	2.83215	0.21085	0.2666
3.63367	0.136	0.1278	0.0949	0.4646	2.88655	0.2082	0.25665
3.642	0.13365	0.1237	0.0903	0.4645	2.9103	0.20165	0.2542
3.65033	0.133	0.12405	0.09305	0.4703	2.90495	0.194	0.242
3.65867	0.129	0.12375	0.0926	0.46985	2.86075	0.18995	0.23925
3.667	0.1273	0.11575	0.08875	0.456	2.7925	0.18785	0.23375
3.67533	0.1252	0.11545	0.08455	0.44095	2.70685	0.1803	0.2344
3.68367	0.1219	0.1132	0.07885	0.4367	2.60585	0.18425	0.24
3.692	0.11855	0.11685	0.08035	0.43315	2.50315	0.192	0.2671
3.70033	0.1233	0.13465	0.0773	0.4269	2.38115	0.21865	0.31325
3.70867	0.1221	0.1578	0.08165	0.4215	2.25505	0.2641	0.3736
3.717	0.1418	0.21375	0.09205	0.43705	2.13225	0.3365	0.4802
3.72533	0.171	0.27995	0.11455	0.4769	2.00985	0.438	0.6262
3.73367	0.22705	0.38985	0.153	0.5437	1.8978	0.59215	0.82555
3.742	0.30945	0.5452	0.2219	0.6473	1.80185	0.79495	1.0702
3.75033	0.4317	0.7522	0.3198	0.80035	1.71675	1.05825	1.3603
3.75867	0.59795	1.01325	0.4554	1.00825	1.66135	1.3748	1.70205
3.767	0.81045	1.3281	0.6407	1.279	1.6361	1.7423	2.08965
3.77533	1.0784	1.6838	0.87445	1.609	1.64795	2.16455	2.50535
3.78367	1.4015	2.10525	1.1525	1.9936	1.6979	2.63395	2.95795
3.792	1.777	2.5449	1.4874	2.42595	1.78265	3.138	3.41885
3.80033	2.1876	3.026	1.8729	2.9004	1.91115	3.6599	3.89075
3.80867	2.6445	3.5281	2.2871	3.4062	2.08265	4.19925	4.3605
3.817	3.12245	4.03355	2.73345	3.93995	2.26895	4.72765	4.8129
3.82533	3.6252	4.53265	3.18835	4.4707	2.48765	5.2505	5.25215
3.83367	4.12065	5.0288	3.19355	5.00305	2.7238	5.7572	5.64955
3.842	4.6184	5.49895	4.1495	5.52405	2.97665	6.2119	6.02055
3.85033	5.1006	5.93045	4.60715	6.01325	3.2266	6.6438	6.3513
3.85867	5.55295	6.3291	5.06195	6.4767	3.48025	7.02405	6.6407
3.867	5.9775	6.691	5.4819	6.89755	3.71755	7.36575	6.886
3.87533	6.3575	7.00785	5.8737	7.2702	3.94555	7.6577	7.08835
3.88367	6.7012	7.2723	6.22795	7.60405	4.15295	7.91055	7.2462
3.892	6.99485	7.4993	6.5432	7.8863	4.3349	8.10675	7.36725
3.90033	7.24125	7.6694	6.812	8.12255	4.4972	8.2559	7.457
3.90867	7.45055	7.79605	7.0353	8.30395	4.6334	8.3658	7.49765
3.917	7.6182	7.89385	7.21375	8.44365	4.75565	8.4321	7.51325
3.92533	7.7405	7.94935	7.36165	8.52615	4.8441	8.473	7.49
3.93367	7.81815	7.9525	7.4618	8.57795	4.91325	8.4623	7.4405
3.942	7.859	7.93395	7.53115	8.5726	4.9666	8.41585	7.374
3.95033	7.8697	7.88495	7.55465	8.53945	4.9963	8.34185	7.2618
3.95867	7.83775	7.79785	7.5497	8.4656	5.0011	8.23945	7.12295
3.967	7.78645	7.68525	7.50905	8.35845	4.9877	8.09995	6.97025
3.97533	7.6931	7.54045	7.4395	8.222	4.949	7.94455	6.79085
3.98367	7.5728	7.3712	7.3336	8.05075	4.8874	7.7522	6.5986
3.992	7.422	7.1902	7.2082	7.86035	4.8123	7.5368	6.38785
4.00033	7.2492	6.9894	7.05555	7.64185	4.70835	7.30495	6.17595
4.00867	7.06025	6.767	6.8852	7.4161	4.58955	7.06635	5.94685
4.017	6.84765	6.5404	6.6913	7.1671	4.4588	6.81085	5.71945
4.02533	6.62135	6.29725	6.4823	6.91635	4.3172	6.54905	5.4814
4.03367	6.3865	6.0526	6.26745	6.6456	4.17035	6.2746	5.24885
4.042	6.1441	5.79895	6.0402	6.3663	4.01255	6.00735	5.0146
4.05033	5.8962	5.5508	5.80585	6.0913	3.8549	5.7373	4.77615
4.05867	5.6432	5.29235	5.5696	5.8252	3.69085	5.47	4.54255
4.067	5.3993	5.04825	5.3266	5.54615	3.53265	5.21825	4.31975
4.07533	5.151	4.79485	5.08335	5.2713	3.3596	4.96075	4.09555
4.08367	4.90475	4.5546	4.84455	5.00515	3.21235	4.7005	3.87855
4.092	4.65695	4.31195	4.6163	4.74615	3.0278	4.4523	3.6681
4.10033	4.42855	4.08755	4.37505	4.4825	2.861	4.2193	3.4698
4.10867	4.1874	3.8664	4.14985	4.2365	2.7092	3.98655	3.27005
4.117	3.9636	3.64145	3.9287	3.99285	2.55635	3.7557	3.0777
4.12533	3.7353	3.4391	3.71595	3.753	2.40165	3.541	2.89155
4.13367	3.5295	3.2392	3.50525	3.5257	2.25505	3.3355	2.7116
4.142	3.32485	3.0446	3.30105	3.32215	2.12305	3.13475	2.5436
4.15033	3.12945	2.86055	3.10905	3.10835	1.97305	2.94015	2.37845
4.15867	2.94485	2.6868	2.92215	2.91695	1.84395	2.76055	2.23325
4.167	2.7595	2.525	2.7371	2.73085	1.7248	2.5807	2.09155
4.17533	2.59455	2.3701	2.5653	2.5473	1.60745	2.4273	1.95965
4.18367	2.42825	2.22705	2.4052	2.38255	1.49075	2.28165	1.84365
4.192	2.27185	2.09185	2.24955	2.2304	1.38405	2.13465	1.7326
4.20033	2.1311	1.964	2.1016	2.0763	1.27855	2.0168	1.6338
4.20867	2.00095	1.84165	1.96375	1.9464	1.1821	1.88375	1.54395
4.217	1.8755	1.72715	1.83965	1.81885	1.08915	1.7868	1.4635
4.22533	1.75665	1.61915	1.72355	1.7033	1.004	1.6866	1.38075
4.23367	1.6445	1.53175	1.61275	1.59605	0.9267	1.5918	1.3109
4.242	1.54575	1.4433	1.51905	1.4984	0.85655	1.5168	1.25075
4.25033	1.45235	1.3643	1.4237	1.4059	0.7889	1.43705	1.1966
4.25867	1.3646	1.2967	1.34115	1.32205	0.73635	1.38045	1.14285
4.267	1.28845	1.22855	1.2569	1.2528	0.6729	1.3225	1.0888
4.27533	1.2281	1.17915	1.18875	1.1896	0.62395	1.26545	1.04595
4.28367	1.1566	1.1222	1.12665	1.12575	0.58875	1.22115	0.9992
4.292	1.104	1.0812	1.0659	1.07025	0.54495	1.1761	0.96085
4.30033	1.04945	1.04	1.0161	1.0192	0.5042	1.1343	0.922
4.30867	1.00475	0.99365	0.965	0.9668	0.4713	1.0862	0.88485
4.317	0.95895	0.9578	0.9262	0.9224	0.4311	1.0504	0.84775
4.32533	0.9245	0.91975	0.8834	0.87725	0.40855	1.00745	0.81535
4.33367	0.87795	0.87775	0.84295	0.83905	0.38135	0.9693	0.78795
4.342	0.83925	0.8391	0.8073	0.7953	0.35475	0.93435	0.7565
4.35033	0.79615	0.80425	0.77125	0.7559	0.3446	0.899	0.7381
4.35867	0.7643	0.7729	0.7387	0.71875	0.32515	0.8633	0.72655
4.367	0.7365	0.74365	0.697	0.6888	0.30195	0.83715	0.71555
4.37533	0.7014	0.71235	0.67	0.662	0.28235	0.81275	0.7086
4.38367	0.67575	0.69465	0.6447	0.63755	0.2593	0.7977	0.7086
4.392	0.65285	0.6751	0.61205	0.61345	0.2489	0.78495	0.71635
4.40033	0.62895	0.6582	0.59155	0.59795	0.23585	0.776	0.7176
4.40867	0.6175	0.65595	0.5683	0.585	0.2168	0.7687	0.733
4.417	0.6099	0.642	0.5515	0.5722	0.2044	0.7704	0.7394
4.42533	0.6111	0.6435	0.5467	0.57075	0.19615	0.7687	0.75095
4.43367	0.59785	0.65075	0.5475	0.56715	0.1812	0.76855	0.75795
4.442	0.5986	0.64695	0.54415	0.5591	0.1598	0.76495	0.76545
4.45033	0.59865	0.63875	0.5421	0.5639	0.15265	0.7611	0.76665
4.45867	0.5986	0.6364	0.54215	0.5564	0.1496	0.76005	0.7735
4.467	0.5982	0.63695	0.54265	0.55325	0.14915	0.75635	0.7735
4.47533	0.58645	0.6237	0.53975	0.54505	0.13315	0.74475	0.77235
4.48367	0.58425	0.62325	0.53735	0.54685	0.13415	0.7419	0.76985
4.492	0.5782	0.621	0.5314	0.5345	0.1266	0.73655	0.76845
4.50033	0.57185	0.61625	0.5274	0.53385	0.1193	0.7329	0.7653
4.50867	0.572	0.6189	0.5299	0.53115	0.1173	0.73785	0.76065
4.517	0.56215	0.60975	0.52355	0.52835	0.11795	0.73215	0.75725
4.52533	0.56345	0.60755	0.52315	0.52395	0.11425	0.74445	0.7569
4.53367	0.5591	0.61085	0.5172	0.52605	0.10795	0.7474	0.7461
4.542	0.56315	0.61195	0.5237	0.5251	0.10605	0.7583	0.74475
4.55033	0.55855	0.6206	0.5227	0.52525	0.1025	0.77515	0.7304
4.55867	0.55795	0.63285	0.52525	0.5247	0.10405	0.79485	0.7248
4.567	0.5657	0.6422	0.53205	0.5316	0.10815	0.8125	0.7194
4.57533	0.569	0.6583	0.54315	0.52905	0.1106	0.8316	0.713
4.58367	0.5717	0.67065	0.559	0.5309	0.1067	0.84935	0.70605
4.592	0.5791	0.6813	0.57315	0.5328	0.094	0.8622	0.7074
4.60033	0.58825	0.6869	0.5855	0.53415	0.09335	0.87635	0.71635
4.60867	0.5869	0.70245	0.6014	0.5373	0.0853	0.90255	0.76575
4.617	0.5914	0.71945	0.61785	0.5421	0.0914	0.95085	0.88355
4.62533	0.59525	0.755	0.629	0.54485	0.07755	1.09345	1.1645
4.63367	0.5976	0.8465	0.6346	0.5481	0.0846	1.43765	1.7746
4.642	0.61055	1.08155	0.65885	0.5425	0.0856	2.21275	2.98075
4.65033	0.6401	1.6204	0.6981	0.5542	0.0877	3.8155	5.19065
4.65867	0.705	2.75795	0.801	0.5586	0.09565	6.84235	8.90085
4.667	0.84585	4.9639	1.0429	0.57795	0.1327	12.1058	14.6236
4.67533	1.1353	8.9514	1.5931	0.6053	0.24645	20.5025	22.729
4.68367	1.66395	15.5434	2.6947	0.6606	0.49275	32.728	33.224
4.692	2.55335	25.5425	4.76045	0.7621	1.0668	48.9867	45.6285
4.70033	3.95165	39.398	8.3067	0.9096	2.25075	68.6491	58.9904
4.70867	5.9523	56.8718	13.8932	1.11795	4.5729	90.2316	72.0499
4.717	8.5635	76.9482	21.9718	1.4074	8.75395	111.645	83.5183
4.72533	11.6827	97.8267	32.6529	1.75685	15.6923	130.638	92.357
4.73367	15.0818	117.416	45.5437	2.1532	26.2385	145.428	98.0141
4.742	18.4192	133.745	59.7236	2.54595	40.902	155.18	100.432
4.75033	21.3525	145.468	73.8357	2.90505	59.5173	159.705	99.9347
4.75867	23.5808	152.231	86.4437	3.20285	80.9297	159.253	97.0894
4.767	24.9534	154.197	96.3655	3.4	103.238	154.895	92.5082
4.77533	25.4598	151.779	102.884	3.4993	124.04	147.709	86.8427
4.78367	25.1937	146.13	105.835	3.5141	141.135	138.732	80.6266
4.792	24.3146	138.266	105.533	3.44375	153.315	128.817	74.2664
4.80033	23.0161	129.134	102.631	3.33105	159.923	118.672	68.1172
4.80867	21.4795	119.5	97.8509	3.18905	160.93	108.866	62.417
4.817	19.8392	109.955	91.8836	3.0175	157.443	99.771	57.3166
4.82533	18.2108	100.935	85.3411	2.8597	150.696	91.6459	52.8792
4.83367	16.6688	92.7561	78.7022	2.70095	141.877	84.5963	49.0843
4.842	15.2706	85.606	72.299	2.56715	131.997	78.6171	45.8313
4.85033	14.0556	79.4611	66.4081	2.4418	121.921	73.5418	42.9679
4.85867	13.0124	74.2305	61.1674	2.33475	112.24	69.1488	40.3214
4.867	12.1539	69.6944	56.6333	2.25535	103.346	65.158	37.7681
4.87533	11.4252	65.6009	52.7586	2.18795	95.4424	61.2884	35.2026
4.88367	10.7985	61.691	49.4145	2.12955	88.5745	57.3733	32.5712
4.892	10.224	57.784	46.4409	2.08965	82.6557	53.3032	29.8741
4.90033	9.66575	53.7361	43.6711	2.04705	77.4245	49.0529	27.1636
4.90867	9.09795	49.5118	40.9428	2.00725	72.6498	44.5545	24.4935
4.917	8.50235	45.0228	38.1577	1.97805	68.0861	40.2005	21.9152
4.92533	7.9063	40.6803	35.297	1.9496	63.5473	35.9972	19.4999
4.93367	7.2879	36.4638	32.3703	1.91715	58.9252	32.038	17.2645
4.942	6.69055	32.4806	29.4364	1.8891	54.2171	28.3708	15.2393
4.95033	6.10165	28.7761	26.5462	1.8556	49.4464	25.0681	13.4497
4.95867	5.55345	25.4002	23.7778	1.80895	44.5347	22.133	11.876
4.967	5.0414	22.3684	21.1776	1.7665	39.9703	19.6068	10.5326
4.97533	4.5952	19.7316	18.7886	1.7183	35.6539	17.5112	9.41825
4.98367	4.2128	17.4736	16.627	1.6887	31.638	15.8625	8.51175
4.992	3.904	15.6268	14.723	1.6664	27.9444	14.6801	7.80525
5.00033	3.7204	14.1666	13.0495	1.6773	24.6261	13.9597	7.29035
5.00867	3.65085	13.1267	11.6356	1.7148	21.6779	13.6578	6.9326
5.017	3.73045	12.4762	10.4842	1.80065	19.0844	13.6799	6.69205
5.02533	3.9811	12.1733	9.5947	1.93705	16.8677	13.9101	6.53745
5.03367	4.37375	12.1374	8.9661	2.1362	15.0435	14.233	6.43005
5.042	4.89735	12.253	8.578	2.37935	13.63	14.5128	6.33345
5.05033	5.47685	12.4349	8.4076	2.67525	12.67	14.6971	6.22515
5.05867	6.0769	12.5882	8.3941	2.98385	12.2006	14.762	6.11615
5.067	6.6188	12.668	8.4774	3.29625	12.2435	14.6828	5.98245
5.07533	7.0594	12.6608	8.6128	3.5845	12.78	14.5137	5.83235
5.08367	7.39505	12.5625	8.7238	3.84635	13.6903	14.2624	5.6784
5.092	7.6104	12.3949	8.79315	4.0383	14.8133	13.946	5.5085
5.10033	7.71465	12.1568	8.80405	4.1996	15.9862	13.5924	5.34525
5.10867	7.74875	11.8837	8.749	4.30465	17.0338	13.2163	5.18665
5.117	7.71795	11.597	8.63845	4.3745	17.8742	12.8615	5.03635
5.12533	7.6324	11.2987	8.495	4.40555	18.4735	12.5149	4.91145
5.13367	7.52645	11.0123	8.32195	4.41965	18.8244	12.2104	4.80205
5.142	7.404	10.7514	8.1408	4.41715	18.9613	11.9585	4.717
5.15033	7.28275	10.5179	7.9552	4.4188	18.9238	11.7508	4.67125
5.15867	7.17945	10.3208	7.7878	4.4158	18.7617	11.6032	4.6372
5.167	7.08585	10.1713	7.65995	4.4253	18.5077	11.5084	4.6333
5.17533	7.01755	10.058	7.56985	4.45515	18.2111	11.4474	4.6397
5.18367	6.9788	9.979	7.5354	4.50585	17.9037	11.3997	4.6547
5.192	6.95745	9.92775	7.55695	4.58215	17.6127	11.3631	4.6677
5.20033	6.95345	9.884	7.6485	4.68415	17.3438	11.3192	4.6684
5.20867	6.97055	9.8422	7.79135	4.7987	17.1288	11.2536	4.6567
5.217	6.9789	9.7949	7.95795	4.9271	16.9695	11.1546	4.62325
5.22533	6.9772	9.72245	8.1444	5.04075	16.8482	11.0204	4.57745
5.23367	6.95645	9.63125	8.3102	5.1451	16.7728	10.8564	4.50755
5.242	6.9175	9.50745	8.4461	5.2249	16.709	10.6645	4.42565
5.25033	6.8536	9.36495	8.52805	5.27335	16.634	10.448	4.33595
5.25867	6.7645	9.2061	8.5328	5.28705	16.5334	10.2111	4.2399
5.267	6.651	9.0353	8.4839	5.27445	16.4	9.96865	4.1477
5.27533	6.5346	8.84975	8.36805	5.22665	16.2212	9.72205	4.056
5.28367	6.4003	8.6667	8.2048	5.1511	16	9.47085	3.9685
5.292	6.26035	8.47945	8.0046	5.06605	15.7341	9.23495	3.88755
5.30033	6.115	8.29065	7.7789	4.9732	15.4239	9.0079	3.8105
5.30867	5.9763	8.1053	7.53915	4.88095	15.0909	8.79765	3.75255
5.317	5.8366	7.93305	7.29995	4.785	14.7429	8.59835	3.68755
5.32533	5.7094	7.7598	7.06745	4.7034	14.3703	8.41965	3.6423
5.33367	5.5838	7.59775	6.84815	4.6205	14.012	8.24575	3.59125
5.342	5.46755	7.44185	6.64305	4.5464	13.6567	8.07795	3.5469
5.35033	5.3555	7.3013	6.4559	4.4817	13.3185	7.93355	3.4984
5.35867	5.25525	7.16585	6.27575	4.42325	12.9916	7.77795	3.45435
5.367	5.16255	7.0265	6.1206	4.37155	12.6964	7.6226	3.40495
5.37533	5.06645	6.90115	5.96425	4.31535	12.4135	7.47775	3.35615
5.38367	4.9808	6.77205	5.82405	4.2689	12.1472	7.32815	3.30195
5.392	4.8884	6.65235	5.68555	4.2117	11.9033	7.18205	3.24975
5.40033	4.798	6.53135	5.54865	4.16795	11.6771	7.0347	3.19835
5.40867	4.7121	6.4077	5.41405	4.11615	11.4614	6.87485	3.1444
5.417	4.62845	6.29545	5.28585	4.0647	11.25	6.7389	3.0972
5.42533	4.54365	6.18385	5.15815	4.02095	11.0417	6.59895	3.0473
5.43367	4.46085	6.0762	5.03015	3.9691	10.8341	6.46895	3.0018
5.442	4.3861	5.9728	4.90965	3.93235	10.6265	6.3348	2.95555
5.45033	4.3009	5.8681	4.78425	3.88915	10.4119	6.21255	2.9146
5.45867	4.23235	5.76895	4.6729	3.8508	10.2103	6.1046	2.87895
5.467	4.15585	5.6657	4.56415	3.8139	10.0023	5.994	2.83955
5.47533	4.0976	5.5811	4.4659	3.7795	9.79465	5.88555	2.8033
5.48367	4.02155	5.4924	4.37115	3.74555	9.59685	5.77935	2.7745
5.492	3.961	5.40385	4.2785	3.7148	9.4039	5.6766	2.7505
5.50033	3.90195	5.32235	4.19865	3.68755	9.213	5.58785	2.71505
5.50867	3.8422	5.23815	4.1165	3.6664	9.04	5.4945	2.6887
5.517	3.7884	5.16885	4.0382	3.63435	8.868	5.4074	2.6594
5.52533	3.72955	5.09295	3.97325	3.6142	8.70455	5.3258	2.6361
5.53367	3.67755	5.02425	3.90225	3.5917	8.5371	5.2413	2.6114
5.542	3.62775	4.94945	3.836	3.56885	8.3918	5.16605	2.58185
5.55033	3.57835	4.87995	3.7863	3.5485	8.24435	5.0864	2.5638
5.55867	3.5358	4.81785	3.72735	3.53205	8.1017	5.0118	2.5409
5.567	3.4906	4.7536	3.67345	3.51485	7.9588	4.94455	2.51665
5.57533	3.44755	4.69405	3.62085	3.48725	7.82435	4.87205	2.49135
5.58367	3.40305	4.63125	3.57435	3.48405	7.6949	4.80055	2.47145
5.592	3.3597	4.56645	3.5268	3.4639	7.56935	4.73545	2.44975
5.60033	3.3206	4.50865	3.47915	3.45235	7.44245	4.679	2.43395
5.60867	3.2794	4.45815	3.4346	3.43405	7.32965	4.61125	2.41635
5.617	3.2425	4.39225	3.39355	3.4216	7.2154	4.55385	2.39515
5.62533	3.1943	4.343	3.35455	3.407	7.1023	4.4909	2.3794
5.63367	3.1652	4.2922	3.31885	3.3911	7.00335	4.44945	2.37165
5.642	3.1274	4.2458	3.27675	3.3877	6.9031	4.39675	2.35965
5.65033	3.09365	4.20735	3.2426	3.38045	6.81105	4.3656	2.35545
5.65867	3.0691	4.16695	3.2129	3.37205	6.7135	4.3402	2.36925
5.667	3.035	4.1344	3.1811	3.3646	6.6253	4.3376	2.3919
5.67533	3.0165	4.1203	3.1512	3.37375	6.5367	4.3488	2.44675
5.68367	3.0058	4.1303	3.12955	3.3975	6.44915	4.4243	2.5079
5.692	3.01115	4.1695	3.1171	3.42815	6.3696	4.53155	2.6053
5.70033	3.03275	4.2577	3.11775	3.50545	6.2892	4.69895	2.7381
5.70867	3.097	4.3801	3.14265	3.6185	6.2181	4.92575	2.8908
5.717	3.1925	4.5726	3.1998	3.7989	6.1378	5.21975	3.07295
5.72533	3.3345	4.82735	3.28785	4.04955	6.0704	5.53935	3.2648
5.73367	3.51815	5.1298	3.44075	4.3885	6.00465	5.88495	3.4597
5.742	3.74025	5.4653	3.6387	4.81025	5.93605	6.22215	3.63265
5.75033	4.00535	5.8168	3.89285	5.29865	5.86895	6.535	3.78605
5.75867	4.2819	6.15875	4.19095	5.8262	5.80815	6.80585	3.9121
5.767	4.55735	6.46475	4.5186	6.36065	5.7452	7.0124	4.0041
5.77533	4.8061	6.7082	4.857	6.8499	5.6847	7.1734	4.06015
5.78367	5.02735	6.89595	5.172	7.26495	5.6379	7.26555	4.07905
5.792	5.1811	7.01845	5.4518	7.569	5.58535	7.29115	4.0654
5.80033	5.30125	7.06645	5.6754	7.76745	5.54265	7.26225	4.0331
5.80867	5.3537	7.0581	5.83235	7.85675	5.51075	7.18595	3.9735
5.817	5.36005	7.00655	5.93575	7.84525	5.4802	7.07005	3.89865
5.82533	5.3226	6.9041	5.9653	7.76185	5.4526	6.9105	3.8171
5.83367	5.24255	6.7644	5.9481	7.61585	5.4376	6.743	3.71155
5.842	5.134	6.6034	5.8818	7.434	5.42915	6.55085	3.6276
5.85033	5.00545	6.4294	5.77815	7.2252	5.41975	6.36295	3.5398
5.85867	4.8605	6.2343	5.6394	6.9919	5.41735	6.1751	3.4591
5.867	4.7183	6.0453	5.48235	6.7592	5.40195	5.9984	3.38785
5.87533	4.5569	5.8549	5.32335	6.52725	5.3875	5.8251	3.3237
5.88367	4.4118	5.6774	5.15175	6.31595	5.36805	5.67585	3.26585
5.892	4.26715	5.50435	4.9944	6.11945	5.3298	5.538	3.21885
5.90033	4.1351	5.3528	4.8377	5.94265	5.30315	5.4165	3.1694
5.90867	4.0232	5.2036	4.7042	5.78835	5.2532	5.3024	3.1268
5.917	3.917	5.07265	4.5676	5.657	5.22475	5.18265	3.07095
5.92533	3.81475	4.952	4.45995	5.53325	5.18655	5.07655	3.0154
5.93367	3.7273	4.839	4.3558	5.42895	5.15895	4.97125	2.9675
5.942	3.6445	4.7239	4.27025	5.3273	5.13585	4.85315	2.9131
5.95033	3.5513	4.6132	4.1797	5.2274	5.1205	4.7327	2.85035
5.95867	3.4725	4.50565	4.09465	5.11915	5.117	4.6154	2.78465
5.967	3.39355	4.3931	4.0076	5.00865	5.1169	4.48805	2.72405
5.97533	3.307	4.27735	3.91925	4.9027	5.11435	4.3622	2.6554
5.98367	3.2193	4.16225	3.827	4.77955	5.1062	4.2388	2.59285
5.992	3.1354	4.05445	3.72365	4.6552	5.09255	4.1066	2.5397
6.00033	3.0473	3.9445	3.6278	4.5319	5.07735	3.9824	2.47405
6.00867	2.9629	3.829	3.5216	4.41625	5.04825	3.875	2.42715
6.017	2.8822	3.7295	3.4199	4.29605	5.00855	3.76715	2.3832
6.02533	2.80175	3.6198	3.31925	4.1878	4.9713	3.6669	2.3369
6.03367	2.7268	3.53705	3.22	4.0874	4.92475	3.56705	2.29915
6.042	2.6604	3.4455	3.13055	3.9889	4.8732	3.4792	2.2612
6.05033	2.5921	3.3753	3.04365	3.9045	4.8248	3.4105	2.2378
6.05867	2.5406	3.3023	2.9674	3.827	4.7751	3.3364	2.20895
6.067	2.49455	3.23645	2.8904	3.76755	4.7245	3.27835	2.1902
6.07533	2.4551	3.17865	2.83205	3.7086	4.6786	3.22315	2.16605
6.08367	2.4145	3.1308	2.7727	3.6582	4.634	3.16595	2.1506
6.092	2.384	3.0898	2.73005	3.62285	4.59825	3.1302	2.1353
6.10033	2.35945	3.04655	2.6893	3.58855	4.57095	3.09125	2.1263
6.10867	2.336	3.01945	2.6488	3.56485	4.54515	3.05435	2.11225
6.117	2.31415	2.98785	2.6177	3.55005	4.5223	3.0286	2.1044
6.12533	2.29045	2.9693	2.58645	3.53075	4.49865	2.9996	2.09565
6.13367	2.2871	2.95195	2.5643	3.5195	4.48725	2.97625	2.09335
6.142	2.2699	2.9243	2.55085	3.5172	4.4674	2.95965	2.0832
6.15033	2.2648	2.9104	2.5352	3.51375	4.4581	2.93405	2.0832
6.15867	2.2518	2.89965	2.52025	3.50915	4.45495	2.91955	2.08185
6.167	2.24975	2.88635	2.51325	3.50885	4.4464	2.90805	2.07605
6.17533	2.2432	2.87735	2.49765	3.51945	4.43945	2.8897	2.0743
6.18367	2.24535	2.8734	2.49745	3.52625	4.43795	2.88315	2.06995
6.192	2.244	2.8596	2.48795	3.5327	4.4334	2.87555	2.06255
6.20033	2.24715	2.85635	2.48705	3.53915	4.43085	2.8613	2.06405
6.20867	2.23795	2.85255	2.4849	3.54975	4.4186	2.8509	2.0626
6.217	2.23825	2.84845	2.4816	3.5563	4.41555	2.84565	2.06085
6.22533	2.2402	2.84685	2.48435	3.5691	4.4124	2.83835	2.0601
6.23367	2.24485	2.8384	2.4925	3.58315	4.4022	2.8334	2.06125
6.242	2.24385	2.8396	2.4914	3.59945	4.3997	2.8265	2.0582
6.25033	2.24695	2.83045	2.49435	3.60245	4.39025	2.81635	2.056
6.25867	2.24775	2.83	2.49225	3.62055	4.38515	2.812	2.04685
6.267	2.24485	2.82655	2.49965	3.63365	4.37265	2.80665	2.04445
6.27533	2.25315	2.81935	2.5013	3.6449	4.37015	2.797	2.0362
6.28367	2.25215	2.81855	2.5012	3.6624	4.3573	2.7944	2.03595
6.292	2.25485	2.81605	2.50885	3.6716	4.35065	2.7793	2.02805
6.30033	2.25155	2.813	2.5061	3.67875	4.34605	2.77945	2.0139
6.30867	2.25415	2.809	2.51245	3.6809	4.33255	2.7748	2.0154
6.317	2.25235	2.80455	2.51045	3.69035	4.3262	2.76765	2.0095
6.32533	2.2519	2.79575	2.51445	3.7026	4.31845	2.7656	2.0054
6.33367	2.254	2.7919	2.51305	3.7094	4.3099	2.7611	1.99655
6.342	2.24575	2.7977	2.5138	3.7157	4.30485	2.7573	1.9911
6.35033	2.2501	2.7923	2.519	3.71585	4.30225	2.752	1.99515
6.35867	2.2473	2.79085	2.5214	3.719	4.2997	2.74995	1.98725
6.367	2.25055	2.7862	2.52205	3.7239	4.2935	2.75485	1.98555
6.37533	2.2497	2.7802	2.5242	3.72235	4.2773	2.7439	1.98265
6.38367	2.25355	2.7799	2.52615	3.7293	4.27385	2.7426	1.9815
6.392	2.2498	2.78025	2.52415	3.7257	4.2692	2.73785	1.98265
6.40033	2.24845	2.7725	2.5285	3.7289	4.26285	2.72715	1.97695
6.40867	2.24565	2.7677	2.52355	3.7303	4.2499	2.7197	1.97465
6.417	2.2501	2.75595	2.52005	3.73	4.24365	2.70625	1.97095
6.42533	2.23735	2.7456	2.52365	3.73135	4.2314	2.6971	1.96785
6.43367	2.23365	2.7409	2.51915	3.7283	4.2291	2.6958	1.96595
6.442	2.2316	2.73955	2.51795	3.71655	4.2207	2.67875	1.9642
6.45033	2.22445	2.72475	2.51355	3.7086	4.20615	2.66195	1.957
6.45867	2.21615	2.7192	2.5072	3.7043	4.1878	2.6585	1.95485
6.467	2.2152	2.70015	2.50335	3.71065	4.17325	2.64745	1.9471
6.47533	2.20725	2.69125	2.49685	3.70415	4.16345	2.62965	1.9425
6.48367	2.1953	2.6795	2.48885	3.6932	4.15165	2.61025	1.93475
6.492	2.1889	2.6653	2.47775	3.68635	4.14145	2.6085	1.92865
6.50033	2.1744	2.6605	2.47175	3.68655	4.1336	2.5905	1.9242
6.50867	2.16795	2.6464	2.462	3.6789	4.1285	2.57615	1.9217
6.517	2.15845	2.633	2.454	3.6656	4.1093	2.5641	1.9179
6.52533	2.1514	2.61895	2.44105	3.66075	4.10325	2.5465	1.91295
6.53367	2.1448	2.6108	2.4354	3.6557	4.09285	2.53785	1.9075
6.542	2.13375	2.5964	2.4238	3.65365	4.0884	2.53005	1.8985
6.55033	2.11765	2.5842	2.4175	3.6418	4.07965	2.51635	1.892
6.55867	2.11	2.57455	2.40625	3.641	4.07425	2.5001	1.88645
6.567	2.10185	2.55735	2.3931	3.6256	4.068	2.48865	1.88215
6.57533	2.0959	2.54725	2.39125	3.61505	4.0647	2.4779	1.8738
6.58367	2.0827	2.5364	2.3761	3.6071	4.0583	2.4615	1.8636
6.592	2.07675	2.52735	2.36375	3.60695	4.05145	2.4598	1.86605
6.60033	2.0629	2.51215	2.35515	3.59535	4.05975	2.44275	1.85915
6.60867	2.0532	2.5099	2.34895	3.5885	4.05785	2.42705	1.85055
6.617	2.04865	2.4913	2.33785	3.5733	4.07065	2.4246	1.8495
6.62533	2.03235	2.4823	2.3264	3.5672	4.09215	2.4113	1.84345
6.63367	2.02195	2.47775	2.31955	3.55435	4.1091	2.4012	1.83795
6.642	2.0107	2.4653	2.30645	3.5484	4.13605	2.38545	1.8311
6.65033	2.0065	2.45335	2.2988	3.5401	4.18225	2.3728	1.8266
6.65867	1.9955	2.4359	2.2912	3.5285	4.23	2.3672	1.82465
6.667	1.9852	2.4298	2.2783	3.51525	4.2879	2.3471	1.8159
6.67533	1.9841	2.42275	2.2675	3.51065	4.35745	2.3432	1.808
6.68367	1.97335	2.41055	2.25135	3.4982	4.43765	2.32985	1.80745
6.692	1.9658	2.40085	2.2516	3.494	4.52955	2.3186	1.8003
6.70033	1.9547	2.3934	2.24085	3.47835	4.6213	2.31365	1.7954
6.70867	1.94505	2.3763	2.2277	3.4773	4.723	2.3015	1.78775
6.717	1.9426	2.36465	2.2137	3.4646	4.8286	2.2901	1.7852
6.72533	1.93245	2.35275	2.20465	3.44485	4.9208	2.2735	1.77865
6.73367	1.92245	2.34915	2.20135	3.4476	5.00975	2.2688	1.7721
6.742	1.91405	2.34195	2.1876	3.43365	5.0919	2.254	1.7735
6.75033	1.90495	2.3313	2.17935	3.4204	5.15895	2.2478	1.7626
6.75867	1.8991	2.31825	2.169	3.4167	5.2015	2.2454	1.75665
6.767	1.89725	2.31025	2.16085	3.4084	5.23235	2.23405	1.75195
6.77533	1.8881	2.30175	2.15325	3.3856	5.24255	2.23345	1.73845
6.78367	1.87525	2.2914	2.14205	3.38015	5.22665	2.21725	1.73945
6.792	1.87145	2.2829	2.1294	3.3678	5.197	2.21035	1.73515
6.80033	1.86545	2.2722	2.1214	3.36005	5.1609	2.2032	1.73055
6.80867	1.8602	2.26875	2.11655	3.35035	5.1062	2.1967	1.73005
6.817	1.8555	2.25805	2.1116	3.3407	5.04535	2.1893	1.7221
6.82533	1.8515	2.25385	2.1049	3.3272	4.99105	2.18435	1.7196
6.83367	1.8422	2.24825	2.09375	3.3105	4.93025	2.1727	1.707
6.842	1.83785	2.23735	2.0853	3.3053	4.86495	2.16595	1.7016
6.85033	1.8343	2.2309	2.07815	3.29925	4.78985	2.16105	1.6959
6.85867	1.82515	2.21745	2.0712	3.2954	4.7242	2.1434	1.6998
6.867	1.8107	2.2116	2.06465	3.28675	4.65555	2.13975	1.6878
6.87533	1.80855	2.2047	2.0598	3.2777	4.6004	2.12885	1.6812
6.88367	1.80265	2.18915	2.05255	3.2701	4.5362	2.12055	1.6767
6.892	1.79325	2.18155	2.0459	3.25685	4.4783	2.11735	1.6738
6.90033	1.79415	2.1754	2.0377	3.24505	4.42945	2.1125	1.66845
6.90867	1.7843	2.169	2.03395	3.2432	4.37635	2.10155	1.66475
6.917	1.7768	2.1572	2.023	3.2239	4.32195	2.0898	1.65985
6.92533	1.76805	2.1585	2.0178	3.2186	4.2806	2.08	1.6535
6.93367	1.76025	2.14725	2.00085	3.2077	4.23385	2.0779	1.65265
6.942	1.7527	2.13415	1.99315	3.19685	4.1951	2.0606	1.6492
6.95033	1.7504	2.124	1.99	3.19065	4.14815	2.05385	1.64325
6.95867	1.7395	2.1202	1.98065	3.17925	4.11275	2.0509	1.6419
6.967	1.74085	2.11025	1.97705	3.16585	4.0727	2.039	1.6368
6.97533	1.73115	2.1012	1.97085	3.16555	4.0303	2.0394	1.63175
6.98367	1.71995	2.09755	1.9596	3.16155	3.99265	2.02995	1.6271
6.992	1.72175	2.0906	1.95075	3.13515	3.9696	2.0217	1.62085
7.00033	1.7141	2.0826	1.9424	3.13105	3.94515	2.01465	1.62135
7.00867	1.70565	2.07505	1.93695	3.1191	3.91265	2.008	1.6162
7.017	1.69455	2.066	1.93375	3.11595	3.8933	1.9943	1.61035
7.02533	1.6894	2.0639	1.9252	3.10845	3.85805	1.9923	1.60605
7.03367	1.68065	2.0552	1.92855	3.10355	3.8429	1.98315	1.61015
7.042	1.68005	2.04655	1.92035	3.09865	3.81705	1.98155	1.59675
7.05033	1.6752	2.0418	1.9081	3.0851	3.80235	1.9764	1.5903
7.05867	1.66495	2.03265	1.9047	3.0748	3.7811	1.9677	1.5899
7.067	1.6583	2.0297	1.9003	3.0674	3.76175	1.96485	1.5794
7.07533	1.65985	2.0193	1.89465	3.0642	3.7529	1.9548	1.57635
7.08367	1.6552	2.0138	1.8848	3.0481	3.7348	1.94485	1.57385
7.092	1.6467	2.0059	1.8745	3.0361	3.7275	1.94115	1.56905
7.10033	1.64225	1.99495	1.87125	3.03335	3.71625	1.9324	1.5667
7.10867	1.63375	1.99595	1.86435	3.02345	3.70965	1.93105	1.5652
7.117	1.6321	1.98125	1.85475	3.01305	3.69255	1.92675	1.56445
7.12533	1.6283	1.97855	1.85095	3.0063	3.6881	1.92045	1.5562
7.13367	1.62095	1.9716	1.841	2.9967	3.6811	1.9095	1.55545
7.142	1.61025	1.95975	1.83485	2.99785	3.6742	1.90475	1.5525
7.15033	1.60635	1.9613	1.8269	2.9855	3.6671	1.89865	1.54405
7.15867	1.6023	1.9497	1.8271	2.9709	3.6556	1.8887	1.53945
7.167	1.59675	1.9477	1.8209	2.9613	3.65735	1.88245	1.53865
7.17533	1.59305	1.9408	1.80875	2.96515	3.6478	1.86925	1.53625
7.18367	1.5865	1.92785	1.8087	2.9536	3.6397	1.87455	1.5318
7.192	1.58785	1.9228	1.80255	2.9493	3.63165	1.871	1.53195
7.20033	1.5853	1.92075	1.794	2.9466	3.6357	1.86085	1.5271
7.20867	1.58195	1.91645	1.7885	2.93515	3.6264	1.857	1.52065
7.217	1.57725	1.9115	1.7842	2.92805	3.6283	1.85	1.51935
7.22533	1.5701	1.9069	1.7791	2.92365	3.6251	1.8488	1.51855
7.23367	1.567	1.89995	1.77415	2.92355	3.61735	1.84185	1.51735
7.242	1.56175	1.89485	1.76965	2.91755	3.61745	1.83165	1.51485
7.25033	1.5602	1.8883	1.7669	2.91125	3.6152	1.83235	1.5103
7.25867	1.5502	1.8883	1.75525	2.9095	3.61275	1.82705	1.5107
7.267	1.54355	1.88215	1.75315	2.9029	3.60475	1.8193	1.5025
7.27533	1.5413	1.87465	1.75185	2.89665	3.62415	1.81345	1.4992
7.28367	1.5381	1.8755	1.74645	2.8994	3.61595	1.7973	1.49
7.292	1.5276	1.86615	1.73665	2.88705	3.61435	1.7975	1.49365
7.30033	1.5213	1.85925	1.7374	2.8816	3.6171	1.7852	1.4856
7.30867	1.51815	1.8561	1.7266	2.88035	3.623	1.77975	1.48345
7.317	1.50995	1.8471	1.7246	2.86565	3.62585	1.76945	1.48065
7.32533	1.50115	1.83755	1.7193	2.86405	3.626	1.7611	1.47235
7.33367	1.4933	1.82455	1.7086	2.86345	3.62805	1.7507	1.46585
7.342	1.4837	1.82235	1.7058	2.8495	3.6271	1.7423	1.46465
7.35033	1.4723	1.81965	1.6991	2.84805	3.62725	1.73105	1.46325
7.35867	1.47005	1.8082	1.6894	2.8361	3.6292	1.71885	1.4561
7.367	1.4622	1.7997	1.6806	2.83105	3.6314	1.7138	1.4541
7.37533	1.45105	1.7883	1.6721	2.81555	3.6298	1.7094	1.44585
7.38367	1.4467	1.782	1.6654	2.8166	3.6324	1.7045	1.4443
7.392	1.4422	1.77965	1.6592	2.7979	3.624	1.70095	1.44155
7.40033	1.43215	1.768	1.65095	2.8001	3.6153	1.69705	1.43565
7.40867	1.43155	1.7648	1.6459	2.789	3.6113	1.69775	1.4312
7.417	1.42605	1.7613	1.6362	2.77915	3.6164	1.6939	1.43545
7.42533	1.422	1.75805	1.62995	2.7752	3.5998	1.6942	1.4332
7.43367	1.41795	1.748	1.62585	2.75025	3.60035	1.6896	1.43365
7.442	1.41285	1.75135	1.6244	2.75305	3.5894	1.6868	1.4258
7.45033	1.41695	1.7486	1.61845	2.7422	3.57945	1.6858	1.42455
7.45867	1.41025	1.7396	1.612	2.7309	3.57665	1.69295	1.41975
7.467	1.4127	1.74615	1.6075	2.71785	3.56765	1.68785	1.4194
7.47533	1.40765	1.73685	1.60685	2.7092	3.55325	1.68455	1.4194
7.48367	1.4065	1.7321	1.59895	2.71535	3.5448	1.68455	1.4122
7.492	1.40325	1.72635	1.5945	2.72035	3.529	1.68025	1.41015
7.50033	1.4006	1.72545	1.59225	2.70835	3.5247	1.6801	1.4079
7.50867	1.3968	1.71825	1.5872	2.7083	3.51985	1.67885	1.4064
7.517	1.39135	1.71125	1.58945	2.69925	3.50935	1.66845	1.3988
7.52533	1.39405	1.7072	1.58345	2.6901	3.49655	1.66335	1.3987
7.53367	1.3867	1.70555	1.585	2.6829	3.48925	1.6596	1.4049
7.542	1.3852	1.70365	1.5691	2.6779	3.4865	1.66135	1.40185
7.55033	1.37945	1.70035	1.5786	2.67035	3.47715	1.65705	1.3906
7.55867	1.3782	1.69205	1.56995	2.65865	3.4769	1.65685	1.38995
7.567	1.3712	1.69375	1.5618	2.65565	3.46485	1.6529	1.3949
7.57533	1.3771	1.6869	1.5601	2.6472	3.4591	1.65155	1.3876
7.58367	1.3713	1.6827	1.55865	2.6418	3.44205	1.64815	1.3887
7.592	1.36955	1.67535	1.553	2.64925	3.44555	1.6444	1.3799
7.60033	1.36195	1.6706	1.54675	2.6383	3.43505	1.62985	1.3803
7.60867	1.36635	1.6651	1.5499	2.63005	3.4374	1.63645	1.3749
7.617	1.3657	1.6615	1.54155	2.62915	3.4307	1.6303	1.3729
7.62533	1.3607	1.6577	1.53655	2.6327	3.43195	1.62475	1.37365
7.63367	1.3553	1.64905	1.53045	2.6208	3.43985	1.62485	1.36985
7.642	1.35375	1.65025	1.53045	2.61485	3.43335	1.62805	1.3712
7.65033	1.3426	1.6494	1.53215	2.6216	3.43385	1.62215	1.36405
7.65867	1.3479	1.6367	1.52745	2.61855	3.43965	1.61195	1.36145
7.667	1.3394	1.62635	1.51765	2.60365	3.4406	1.60925	1.3516
7.67533	1.3467	1.6305	1.5178	2.60475	3.447	1.6084	1.3526
7.68367	1.3391	1.62225	1.50955	2.5926	3.4473	1.5974	1.3495
7.692	1.33965	1.62845	1.5075	2.5904	3.44375	1.5895	1.34865
7.70033	1.3333	1.62075	1.50635	2.5838	3.45395	1.59045	1.35115
7.70867	1.32935	1.61825	1.4969	2.5774	3.45225	1.58535	1.3418
7.717	1.3207	1.60785	1.497	2.5633	3.45855	1.58345	1.339
7.72533	1.3256	1.6081	1.49235	2.55395	3.45855	1.5711	1.33685
7.73367	1.31825	1.60235	1.48495	2.54675	3.4614	1.56835	1.33725
7.742	1.3193	1.6017	1.4823	2.5379	3.4537	1.5658	1.33715
7.75033	1.32245	1.59795	1.4806	2.5359	3.45475	1.57155	1.33015
7.75867	1.31305	1.5996	1.4779	2.52505	3.45135	1.56435	1.3275
7.767	1.3062	1.58465	1.47385	2.5198	3.4415	1.553	1.32325
7.77533	1.30355	1.5917	1.477	2.5066	3.4351	1.5546	1.3212
7.78367	1.303	1.5833	1.4629	2.50085	3.43125	1.5513	1.32105
7.792	1.302	1.5765	1.46165	2.4876	3.4258	1.54785	1.32295
7.80033	1.2941	1.58395	1.46455	2.47505	3.41195	1.53995	1.3161
7.80867	1.2948	1.5772	1.4551	2.4709	3.4068	1.53835	1.31505
7.817	1.28705	1.5658	1.4503	2.46485	3.40345	1.5274	1.3053
7.82533	1.28375	1.5608	1.4455	2.4505	3.3963	1.5116	1.30925
7.83367	1.28235	1.554	1.44715	2.43825	3.38555	1.5151	1.30275
7.842	1.27715	1.5479	1.4344	2.4354	3.37575	1.50445	1.29755
7.85033	1.26715	1.53925	1.4319	2.42725	3.3633	1.5045	1.2981
7.85867	1.26325	1.5354	1.42865	2.4167	3.3558	1.4999	1.29495
7.867	1.26005	1.5262	1.42285	2.4133	3.34685	1.48915	1.29535
7.87533	1.25175	1.52575	1.4125	2.40245	3.3408	1.4864	1.29015
7.88367	1.2472	1.52045	1.40845	2.3928	3.3205	1.48105	1.289
7.892	1.24485	1.51235	1.40835	2.39125	3.31785	1.47235	1.28305
7.90033	1.2421	1.50215	1.39835	2.37545	3.31485	1.46535	1.2803
7.90867	1.2345	1.49955	1.3937	2.36245	3.3059	1.461	1.28155
7.917	1.2279	1.49255	1.387	2.3689	3.29565	1.45805	1.27125
7.92533	1.23185	1.48975	1.3767	2.3596	3.28715	1.4512	1.26935
7.93367	1.22695	1.4811	1.37235	2.35515	3.28375	1.4564	1.275
7.942	1.2235	1.47875	1.37185	2.3489	3.26705	1.45055	1.26785
7.95033	1.21575	1.47075	1.36525	2.34115	3.26545	1.4418	1.2715
7.95867	1.21235	1.46805	1.3617	2.3232	3.25605	1.4339	1.2594
7.967	1.2109	1.46025	1.35725	2.32205	3.25275	1.4303	1.2605
7.97533	1.20675	1.4577	1.35045	2.321	3.2446	1.4297	1.2593
7.98367	1.2045	1.4559	1.34585	2.31475	3.2364	1.4253	1.2648
7.992	1.1952	1.4532	1.34205	2.29305	3.2274	1.42275	1.2478
8.00033	1.1942	1.4478	1.3321	2.2864	3.22335	1.4257	1.25335
8.00867	1.1922	1.44655	1.335	2.27935	3.22185	1.4237	1.25505
8.017	1.1946	1.44805	1.3295	2.27825	3.2129	1.417	1.25015
8.02533	1.1844	1.44065	1.32525	2.2705	3.20785	1.41405	1.24575
8.03367	1.1937	1.4338	1.3255	2.26395	3.21005	1.41215	1.24865
8.042	1.18725	1.4343	1.32045	2.25535	3.2029	1.40705	1.24545
8.05033	1.1839	1.4374	1.31975	2.2567	3.1991	1.4044	1.24075
8.05867	1.1839	1.43675	1.3169	2.25975	3.19635	1.4029	1.2445
8.067	1.17635	1.42875	1.3153	2.24775	3.1929	1.3973	1.2362
8.07533	1.1799	1.42705	1.31735	2.24235	3.1922	1.3931	1.2393
8.08367	1.17515	1.4212	1.30815	2.24045	3.1907	1.39295	1.2356
8.092	1.1705	1.4215	1.3074	2.23875	3.1835	1.3889	1.2346
8.10033	1.17525	1.4228	1.30855	2.23845	3.18355	1.3839	1.23345
8.10867	1.16405	1.41605	1.29975	2.22415	3.1792	1.3821	1.2301
8.117	1.1662	1.41385	1.2995	2.2202	3.17325	1.37545	1.23315
8.12533	1.16445	1.40475	1.29685	2.2143	3.1756	1.37535	1.2308
8.13367	1.16105	1.4005	1.2906	2.2135	3.1673	1.3715	1.2252
8.142	1.15745	1.3886	1.2896	2.20855	3.16505	1.3684	1.22235
8.15033	1.1515	1.3874	1.28175	2.20045	3.1629	1.36385	1.228
8.15867	1.1503	1.3858	1.27995	2.1916	3.1621	1.3638	1.2175
8.167	1.1482	1.3837	1.27955	2.18575	3.16135	1.35655	1.21945
8.17533	1.1459	1.37585	1.2707	2.1937	3.16335	1.3568	1.21245
8.18367	1.1425	1.37145	1.26825	2.184	3.15915	1.3521	1.21625
8.192	1.13695	1.37145	1.2731	2.17985	3.15915	1.34295	1.21105
8.20033	1.13475	1.3679	1.2618	2.1811	3.1523	1.33915	1.21185
8.20867	1.1354	1.36485	1.257	2.17285	3.1499	1.3428	1.2034
8.217	1.12775	1.359	1.2515	2.1709	3.1529	1.3297	1.20455
8.22533	1.12495	1.3539	1.2525	2.16165	3.1494	1.32885	1.2026
8.23367	1.1218	1.35285	1.2489	2.15175	3.1445	1.3272	1.204
8.242	1.12155	1.3451	1.2443	2.14955	3.143	1.3252	1.20025
8.25033	1.1145	1.34555	1.23995	2.136	3.13855	1.3171	1.19685
8.25867	1.11605	1.33065	1.2376	2.12875	3.1399	1.31645	1.19555
8.267	1.11105	1.33965	1.2314	2.12465	3.1379	1.31915	1.19545
8.27533	1.1073	1.33115	1.2306	2.12855	3.12805	1.315	1.19385
8.28367	1.10365	1.33115	1.2301	2.11865	3.13165	1.30965	1.1869
8.292	1.10175	1.3237	1.2196	2.1163	3.1246	1.3065	1.1864
8.30033	1.101	1.32085	1.2234	2.11245	3.1225	1.3085	1.1815
8.30867	1.10165	1.3146	1.21475	2.1108	3.1281	1.30385	1.1841
8.317	1.09545	1.318	1.21065	2.1039	3.1227	1.30175	1.17865
8.32533	1.09125	1.3129	1.20925	2.0954	3.11395	1.2955	1.17835
8.33367	1.08895	1.31345	1.20675	2.08895	3.1161	1.29135	1.1869
8.342	1.08865	1.3081	1.1999	2.0865	3.11265	1.29605	1.18555
8.35033	1.081	1.30705	1.2042	2.08325	3.10975	1.2992	1.19185
8.35867	1.08305	1.30765	1.2004	2.08065	3.1054	1.30375	1.19935
8.367	1.08085	1.30475	1.1962	2.0769	3.11275	1.3156	1.2226
8.37533	1.0803	1.30895	1.19195	2.0788	3.1106	1.3348	1.24735
8.38367	1.0826	1.3102	1.1904	2.0803	3.1121	1.3715	1.3036
8.392	1.09005	1.32175	1.1915	2.07945	3.10435	1.42835	1.39205
8.40033	1.0985	1.33975	1.18965	2.0895	3.1104	1.51825	1.5119
8.40867	1.113	1.37145	1.18625	2.10185	3.11275	1.6606	1.6897
8.417	1.14425	1.4287	1.19605	2.13755	3.1048	1.85185	1.92965
8.42533	1.19815	1.4966	1.19615	2.2044	3.114	2.132	2.2335
8.43367	1.2691	1.62585	1.2066	2.30425	3.116	2.4834	2.60925
8.442	1.39095	1.79295	1.2246	2.45	3.112	2.9173	3.05125
8.45033	1.5491	2.03265	1.26035	2.66525	3.1153	3.42665	3.54005
8.45867	1.7824	2.3491	1.317	2.9716	3.1218	3.9903	4.0606
8.467	2.0865	2.7415	1.3977	3.38095	3.12235	4.59585	4.59495
8.47533	2.4618	3.2061	1.52255	3.90825	3.12835	5.21835	5.1263
8.48367	2.9165	3.7356	1.69635	4.5426	3.13735	5.8418	5.6456
8.492	3.40855	4.30405	1.9346	5.25315	3.1502	6.4479	6.12665
8.50033	3.9516	4.90545	2.23575	6.01905	3.15945	7.0184	6.5803
8.50867	4.5189	5.49795	2.62095	6.79825	3.16325	7.5443	6.9682
8.517	5.0946	6.09385	3.05665	7.5771	3.1655	8.00915	7.30175
8.52533	5.65505	6.6561	3.5471	8.3166	3.16985	8.41815	7.59085
8.53367	6.1917	7.1839	4.0657	9.01195	3.1814	8.7681	7.8206
8.542	6.69885	7.6546	4.60935	9.64575	3.18825	9.0523	8.0126
8.55033	7.16035	8.07915	5.1622	10.203	3.18945	9.2885	8.1549
8.55867	7.56995	8.44595	5.6871	10.6812	3.1945	9.4706	8.2715
8.567	7.9314	8.75655	6.205	11.0812	3.19815	9.6107	8.351
8.57533	8.23315	9.00365	6.68	11.4124	3.1974	9.704	8.3995
8.58367	8.48245	9.20845	7.11285	11.6795	3.2012	9.7759	8.43375
8.592	8.681	9.37585	7.5039	11.8889	3.1965	9.8093	8.4379
8.60033	8.84585	9.48565	7.83785	12.0388	3.19715	9.82615	8.437
8.60867	8.95875	9.56965	8.12415	12.1568	3.19175	9.8265	8.41275
8.617	9.04405	9.62145	8.3677	12.2337	3.19555	9.801	8.38225
8.62533	9.09435	9.64535	8.55815	12.2841	3.19205	9.7629	8.34585
8.63367	9.128	9.6588	8.7159	12.3038	3.19115	9.71155	8.29075
8.642	9.13045	9.63945	8.82705	12.307	3.18455	9.65285	8.2348
8.65033	9.1205	9.6052	8.9074	12.2861	3.18135	9.57775	8.1713
8.65867	9.0916	9.574	8.96055	12.2515	3.1788	9.50945	8.10795
8.667	9.0528	9.51895	8.9797	12.224	3.1621	9.4272	8.03565
8.67533	9.0002	9.46095	8.98785	12.1682	3.1606	9.34145	7.9553
8.68367	8.9508	9.38945	8.9806	12.1069	3.1522	9.24855	7.87745
8.692	8.87515	9.31625	8.94885	12.0392	3.14505	9.14835	7.801
8.70033	8.8034	9.23825	8.90965	11.9734	3.1378	9.05205	7.7068
8.70867	8.7242	9.15075	8.85955	11.8819	3.12605	8.9488	7.62055
8.717	8.6413	9.06	8.80345	11.7919	3.11985	8.85285	7.53055
8.72533	8.55035	8.96845	8.7323	11.7054	3.1136	8.732	7.43395
8.73367	8.4641	8.8756	8.66145	11.7041	3.11005	8.623	7.32875
8.742	8.36575	8.76735	8.57845	11.4917	3.1028	8.502	7.2273
8.75033	8.26945	8.66545	8.49345	11.3897	3.0985	8.3759	7.1186
8.75867	8.1631	8.5562	8.41195	11.2698	3.0911	8.2572	7.00225
8.767	8.05725	8.4501	8.32405	11.1444	3.0867	8.1239	6.883
8.77533	7.94595	8.325	8.2312	11.0184	3.0802	7.98235	6.76665
8.78367	7.82995	8.1994	8.1293	10.8838	3.07645	7.8452	6.6378
8.792	7.71305	8.07645	8.02965	10.7395	3.0718	7.6956	6.5135
8.80033	7.59015	7.9428	7.9186	10.6066	3.07215	7.55165	6.37985
8.80867	7.46195	7.80775	7.8162	10.4454	3.06555	7.3961	6.2425
8.817	7.32905	7.6658	7.69995	10.2873	3.0611	7.2369	6.09945
8.82533	7.19105	7.51305	7.583	10.1181	3.05775	7.06715	5.96305
8.83367	7.0554	7.3668	7.4711	9.9506	3.0463	6.90755	5.8171
8.842	6.90725	7.20965	7.34045	9.76935	3.03515	6.7311	5.6745
8.85033	6.754	7.0453	7.21325	9.5901	3.04655	6.57345	5.5278
8.85867	6.595	6.889	7.07895	9.4004	3.0338	6.3952	5.37715
8.867	6.4395	6.7216	6.93765	9.19505	3.0299	6.2161	5.23285
8.87533	6.2757	6.5494	6.7933	8.9942	3.03385	6.0422	5.08045
8.88367	6.1075	6.3738	6.6447	8.80165	3.02285	5.8591	4.93835
8.892	5.94485	6.1942	6.49085	8.58805	3.0193	5.687	4.78165
8.90033	5.77385	6.0187	6.33485	8.37395	3.0177	5.5036	4.62355
8.90867	5.6014	5.8407	6.1723	8.17	3.01355	5.32175	4.47395
8.917	5.4268	5.65815	6.00715	7.95555	3.0179	5.1417	4.3353
8.92533	5.2581	5.4791	5.84095	7.7312	3.01865	4.9646	4.18055
8.93367	5.0801	5.30025	5.6746	7.5095	3.02445	4.7828	4.0304
8.942	4.90635	5.1141	5.502	7.2933	3.0247	4.6069	3.882
8.95033	4.7325	4.9376	5.32725	7.062	3.01955	4.42845	3.73625
8.95867	4.5555	4.763	5.15535	6.8402	3.01385	4.2552	3.58645
8.967	4.38625	4.5807	4.97755	6.6219	3.0213	4.07855	3.44855
8.97533	4.21	4.3979	4.8057	6.39145	3.02225	3.90205	3.3027
8.98367	4.04	4.22495	4.63305	6.16835	3.02135	3.73105	3.1676
8.992	3.8685	4.04935	4.4606	5.93905	3.0227	3.5619	3.02745
9.00033	3.69625	3.8746	4.28555	5.7246	3.01985	3.3978	2.89245
9.00867	3.5283	3.7023	4.10985	5.49315	3.01415	3.23295	2.76545
9.017	3.37155	3.54415	3.9385	5.2804	3.01845	3.07295	2.6364
9.02533	3.2082	3.37565	3.7699	5.06135	3.0229	2.92705	2.5121
9.03367	3.0485	3.2151	3.6066	4.84675	3.0177	2.77535	2.3974
9.042	2.8915	3.06205	3.44585	4.63925	3.0167	2.64065	2.2835
9.05033	2.7524	2.9119	3.2886	4.42625	3.0156	2.50815	2.1796
9.05867	2.5991	2.76785	3.12785	4.2248	3.0161	2.38105	2.0838
9.067	2.4653	2.63145	2.9762	4.04185	3.01965	2.26945	1.9959
9.07533	2.3357	2.4992	2.83345	3.84745	3.0123	2.1598	1.90725
9.08367	2.20645	2.3724	2.68755	3.66995	3.0202	2.05995	1.8292
9.092	2.0995	2.2619	2.55165	3.5082	3.0216	1.96865	1.75695
9.10033	1.9895	2.16035	2.4202	3.34125	3.01785	1.88445	1.6999
9.10867	1.8936	2.06255	2.30025	3.19735	3.0126	1.80975	1.6367
9.117	1.7925	1.9696	2.1887	3.05395	3.00855	1.7538	1.58425
9.12533	1.70915	1.88435	2.07705	2.9293	3.01025	1.68805	1.5335
9.13367	1.63875	1.8138	1.9794	2.81745	3.00345	1.6329	1.4964
9.142	1.5715	1.74925	1.88495	2.71165	3.0147	1.57835	1.45905
9.15033	1.50575	1.6926	1.8056	2.6198	3.01115	1.5373	1.42625
9.15867	1.45105	1.63715	1.72315	2.53655	3.0096	1.49975	1.3906
9.167	1.4034	1.59135	1.6568	2.461	3.00445	1.4682	1.36705
9.17533	1.3574	1.55225	1.58755	2.3884	3.00655	1.4373	1.34475
9.18367	1.31855	1.50695	1.53355	2.3296	3.0091	1.41185	1.3127
9.192	1.27985	1.4736	1.47945	2.2741	3.00395	1.3879	1.2985
9.20033	1.2529	1.4389	1.43665	2.2301	3.00725	1.36255	1.2761
9.20867	1.22395	1.4164	1.39505	2.18625	3.00095	1.3473	1.26355
9.217	1.19935	1.3903	1.3614	2.14855	3.0013	1.32935	1.2455
9.22533	1.1795	1.36885	1.3245	2.12025	3.0071	1.3109	1.2348
9.23367	1.16125	1.3484	1.29845	2.07235	2.99915	1.29825	1.2211
9.242	1.1399	1.33055	1.27555	2.0453	3.00435	1.2823	1.21065
9.25033	1.12795	1.31295	1.24945	2.0311	2.99765	1.2693	1.2069
9.25867	1.1101	1.3046	1.22345	1.995	2.997	1.2622	1.1956
9.267	1.09935	1.292	1.2069	1.9781	2.9963	1.2487	1.1758
9.27533	1.0846	1.2805	1.19245	1.95255	2.99325	1.2355	1.1748
9.28367	1.0744	1.2667	1.1727	1.9347	2.99325	1.2334	1.16515
9.292	1.06475	1.26025	1.15945	1.9177	2.98785	1.2242	1.1612
9.30033	1.056	1.2464	1.1496	1.9117	2.9872	1.2182	1.154
9.30867	1.04545	1.2378	1.13955	1.904	2.98095	1.21075	1.1501
9.317	1.03645	1.2274	1.12575	1.8893	2.9871	1.20265	1.14355
9.32533	1.03085	1.2254	1.11645	1.8735	2.9787	1.20055	1.14275
9.33367	1.0223	1.21645	1.10835	1.8702	2.98	1.19425	1.13395
9.342	1.0184	1.20805	1.10205	1.8573	2.97815	1.18655	1.12955
9.35033	1.0178	1.20105	1.09165	1.8455	2.9756	1.18555	1.12585
9.35867	1.00825	1.1964	1.0897	1.83865	2.97275	1.17935	1.11745
9.367	0.99465	1.1947	1.07995	1.83155	2.9711	1.1766	1.11505
9.37533	0.9957	1.1902	1.07815	1.81095	2.97015	1.1774	1.1151
9.38367	0.9954	1.1867	1.0726	1.8104	2.9608	1.1752	1.11055
9.392	0.99035	1.17715	1.0647	1.8114	2.96225	1.16545	1.10855
9.40033	0.9819	1.17155	1.06075	1.8045	2.95985	1.16805	1.1044
9.40867	0.98195	1.1764	1.055	1.78885	2.9573	1.1702	1.10215
9.417	0.97645	1.17075	1.05535	1.7904	2.9581	1.167	1.09835
9.42533	0.9805	1.1719	1.0478	1.789	2.9557	1.1647	1.09435
9.43367	0.9744	1.1653	1.0398	1.781	2.95575	1.1667	1.08985
9.442	0.97125	1.16395	1.04	1.779	2.94975	1.1705	1.0958
9.45033	0.9703	1.16215	1.0358	1.77815	2.9544	1.17075	1.0942
9.45867	0.97375	1.16185	1.03215	1.764	2.95205	1.1741	1.08665
9.467	0.97495	1.1628	1.03315	1.75845	2.94305	1.1809	1.1001
9.47533	0.97095	1.15825	1.0298	1.7643	2.94375	1.1822	1.0944
9.48367	0.97545	1.15675	1.02685	1.7637	2.94	1.199	1.09385
9.492	0.9755	1.1575	1.03	1.75995	2.94245	1.2039	1.08725
9.50033	0.9797	1.1649	1.0216	1.74805	2.94095	1.22445	1.09465
9.50867	0.98465	1.1655	1.0209	1.7575	2.9497	1.22985	1.09865
9.517	0.98795	1.16925	1.01945	1.7582	2.9496	1.24645	1.10235
9.52533	0.99255	1.1735	1.02005	1.7557	2.94495	1.26715	1.10995
9.53367	1.00935	1.1798	1.0209	1.75295	2.95245	1.28075	1.1124
9.542	1.01905	1.19405	1.02755	1.752	2.9534	1.29775	1.1146
9.55033	1.02425	1.19615	1.0274	1.76265	2.95305	1.32625	1.1201
9.55867	1.0397	1.20925	1.02825	1.76225	2.95375	1.35325	1.1378
9.567	1.0569	1.227	1.0373	1.7621	2.95395	1.3796	1.1366
9.57533	1.07595	1.23975	1.0403	1.7807	2.9557	1.4112	1.14145
9.58367	1.0968	1.25815	1.0461	1.78445	2.94905	1.4407	1.15475
9.592	1.1117	1.27195	1.05255	1.78615	2.9548	1.46615	1.16125
9.60033	1.14085	1.29865	1.06335	1.79805	2.9555	1.5077	1.1669
9.60867	1.1668	1.31535	1.0721	1.81835	2.95625	1.5366	1.17635
9.617	1.19125	1.34075	1.0848	1.82835	2.9526	1.5676	1.1886
9.62533	1.22775	1.3636	1.09575	1.83765	2.96355	1.60135	1.19005
9.63367	1.24605	1.38565	1.10785	1.86225	2.9535	1.62565	1.20035
9.642	1.28545	1.41105	1.12225	1.8751	2.9617	1.6509	1.20585
9.65033	1.3093	1.4315	1.14495	1.8928	2.95505	1.68775	1.2099
9.65867	1.3432	1.46025	1.15985	1.91475	2.9495	1.7087	1.213
9.667	1.3669	1.47695	1.1786	1.9386	2.94395	1.73245	1.2193
9.67533	1.39665	1.5063	1.19675	1.95505	2.95115	1.74865	1.22105
9.68367	1.42865	1.5333	1.2173	1.97415	2.9411	1.76355	1.22305
9.692	1.4497	1.5507	1.2339	1.99345	2.94075	1.77325	1.2192
9.70033	1.4722	1.57135	1.25735	2.00975	2.9412	1.77585	1.22355
9.70867	1.4905	1.5823	1.2781	2.03045	2.93925	1.77525	1.22365
9.717	1.5064	1.6038	1.2975	2.0416	2.93635	1.7701	1.2265
9.72533	1.525	1.60895	1.3149	2.0681	2.9333	1.77335	1.2268
9.73367	1.5346	1.62045	1.3362	2.0739	2.92945	1.7634	1.21995
9.742	1.54095	1.62495	1.3464	2.09115	2.9298	1.752	1.21055
9.75033	1.54425	1.62655	1.36405	2.0983	2.9338	1.74215	1.2035
9.75867	1.5443	1.6235	1.378	2.10445	2.9298	1.72025	1.2007
9.767	1.5363	1.62135	1.38405	2.1109	2.92105	1.701	1.1966
9.77533	1.53315	1.6142	1.38925	2.11295	2.92985	1.6773	1.1873
9.78367	1.52375	1.6026	1.39	2.10495	2.91525	1.6573	1.1805
9.792	1.5054	1.59055	1.3938	2.1021	2.9227	1.635	1.17775
9.80033	1.49325	1.57875	1.39955	2.10425	2.92585	1.615	1.16655
9.80867	1.4762	1.55845	1.3849	2.10055	2.9197	1.58845	1.1642
9.817	1.45635	1.547	1.38045	2.0912	2.9223	1.555	1.15505
9.82533	1.43415	1.52655	1.37725	2.08245	2.921	1.53455	1.1455
9.83367	1.41745	1.50735	1.37185	2.07365	2.92385	1.50445	1.14085
9.842	1.38955	1.4883	1.3639	2.05675	2.91835	1.4861	1.1342
9.85033	1.363	1.47195	1.3443	2.0455	2.92165	1.45995	1.1267
9.85867	1.3418	1.444	1.33335	2.0221	2.91755	1.4332	1.1201
9.867	1.3196	1.42415	1.32475	2.00065	2.9148	1.40535	1.11155
9.87533	1.29185	1.40495	1.30365	1.99305	2.92055	1.3855	1.1093
9.88367	1.26405	1.3888	1.28655	1.96525	2.9138	1.36335	1.1038
9.892	1.245	1.36505	1.26735	1.9415	2.913	1.338	1.09785
9.90033	1.21705	1.3411	1.2512	1.93415	2.91755	1.32115	1.0905
9.90867	1.1953	1.32675	1.23245	1.91305	2.9169	1.29925	1.08355
9.917	1.17965	1.30745	1.2175	1.89495	2.91625	1.27985	1.0818
9.92533	1.1573	1.28565	1.20215	1.8716	2.9174	1.25845	1.07625
9.93367	1.1349	1.26845	1.186	1.8501	2.91955	1.24315	1.06895
9.942	1.1123	1.2514	1.1679	1.8418	2.9144	1.2296	1.065
9.95033	1.1017	1.23395	1.1528	1.82225	2.905	1.20915	1.06735
9.95867	1.07785	1.22535	1.13835	1.79865	2.90485	1.20185	1.0601
9.967	1.0639	1.2096	1.1198	1.7862	2.90195	1.18845	1.05035
9.97533	1.04645	1.1915	1.1128	1.7705	2.90255	1.1707	1.0531
9.98367	1.03225	1.1802	1.08635	1.75045	2.90155	1.1621	1.04995
9.992	1.01755	1.17115	1.08315	1.7417	2.89755	1.15155	1.04755
10.0003	1.0043	1.1569	1.0703	1.72905	2.8946	1.14115	1.05045
10.0087	0.9872	1.1411	1.05165	1.72	2.896	1.13045	1.04865
10.017	0.97815	1.13435	1.0448	1.706	2.89505	1.1247	1.0447
10.0253	0.96865	1.12615	1.03135	1.6859	2.8907	1.1162	1.04365
10.0337	0.9584	1.113	1.0173	1.67925	2.88645	1.1079	1.03535
10.042	0.94735	1.10615	1.0097	1.6784	2.8955	1.1047	1.0361
10.0503	0.9397	1.10335	1.0043	1.6633	2.88905	1.0991	1.04005
10.0587	0.92825	1.0926	0.9954	1.65355	2.8858	1.088	1.03105
10.067	0.9238	1.0893	0.98255	1.644	2.8861	1.0839	1.0358
10.0753	0.9144	1.0844	0.9758	1.6402	2.88815	1.0799	1.03395
10.0837	0.91245	1.0768	0.9691	1.63015	2.87935	1.0788	1.03125
10.092	0.9032	1.07115	0.96475	1.6243	2.88415	1.0734	1.03015
10.1003	0.8949	1.06955	0.9541	1.6173	2.88195	1.071	1.0282
10.1087	0.89095	1.06805	0.9482	1.59905	2.88685	1.06815	1.02395
10.117	0.8893	1.0566	0.9451	1.59985	2.8921	1.0656	1.0284
10.1253	0.8925	1.0546	0.94395	1.59455	2.8895	1.0558	1.024
10.1337	0.8853	1.05355	0.93875	1.59055	2.8943	1.0602	1.0243
10.142	0.8792	1.0509	0.93385	1.58175	2.89235	1.055	1.0242
10.1503	0.87505	1.0473	0.9273	1.59165	2.8864	1.04555	1.0231
10.1587	0.8739	1.04555	0.9284	1.5796	2.88515	1.05185	1.01925
10.167	0.86975	1.0427	0.9258	1.5783	2.8873	1.05175	1.01965
10.1753	0.8712	1.03775	0.92635	1.57045	2.88595	1.0506	1.0204
10.1837	0.8684	1.03985	0.92445	1.56605	2.8879	1.04235	1.0166
10.192	0.86525	1.04	0.92065	1.5741	2.8856	1.04155	1.0177
10.2003	0.8649	1.03995	0.9168	1.5637	2.88915	1.04005	1.0112
10.2087	0.86635	1.0306	0.914	1.56135	2.88125	1.0399	1.0176
10.217	0.86005	1.0278	0.9133	1.54865	2.8814	1.03205	1.0148
10.2253	0.8611	1.0288	0.91545	1.54965	2.88455	1.0388	1.0131
10.2337	0.8638	1.0226	0.90715	1.5469	2.87855	1.035	1.01325
10.242	0.8569	1.0216	0.9103	1.55055	2.879	1.03365	1.0164
10.2503	0.8538	1.02355	0.9057	1.54255	2.882	1.026	1.00955
10.2587	0.85435	1.02635	0.9031	1.54275	2.8706	1.03055	1.0115
10.267	0.8612	1.02365	0.90085	1.54255	2.8737	1.03155	1.0013
10.2753	0.8522	1.0227	0.9014	1.5379	2.87635	1.0309	1.0047
10.2837	0.85165	1.0218	0.90145	1.541	2.87115	1.02895	1.00745
10.292	0.85075	1.02155	0.9036	1.54105	2.87	1.0233	1.0094
10.3003	0.8483	1.0241	0.90095	1.53925	2.8655	1.02435	1.00315
10.3087	0.84145	1.0131	0.89395	1.53815	2.86115	1.02895	1.00195
10.317	0.84525	1.0257	0.89475	1.5361	2.8629	1.0233	1.0033
10.3253	0.84355	1.01385	0.8924	1.52515	2.8693	1.0237	1.00305
10.3337	0.8497	1.01475	0.89045	1.52655	2.86665	1.0238	1.00285
10.342	0.8449	1.00945	0.89375	1.52575	2.8673	1.026	1.00185
10.3503	0.84225	1.00825	0.88975	1.5358	2.8601	1.02285	1.00405
10.3587	0.8422	1.00685	0.891	1.5265	2.8655	1.02055	1.0018
10.367	0.8443	1.01175	0.89015	1.52725	2.86045	1.02115	0.9992
10.3753	0.8396	1.01435	0.89105	1.5168	2.86355	1.0171	0.9984
10.3837	0.84105	1.00655	0.88705	1.5147	2.86295	1.01625	1.00275
10.392	0.8413	1.0084	0.8924	1.51225	2.8589	1.01925	0.9982
10.4003	0.8388	1.00785	0.88695	1.5171	2.8602	1.0149	0.99895
10.4087	0.8381	1.0085	0.8848	1.5202	2.86785	1.01375	0.9969
10.417	0.8369	1.00455	0.88565	1.5053	2.86755	1.01025	0.9954
10.4253	0.836	1.0045	0.8867	1.5141	2.8724	1.01625	0.9951
10.4337	0.83935	1.00075	0.8853	1.5146	2.8745	1.01615	0.9922
10.442	0.83375	0.99785	0.88625	1.5158	2.87705	1.0097	0.9926
10.4503	0.83255	0.99875	0.8815	1.51715	2.8755	1.0084	0.9962
10.4587	0.8446	1.00155	0.87395	1.51445	2.8726	1.01425	0.99225
10.467	0.84285	0.9965	0.876	1.51285	2.87835	1.0127	0.996
10.4753	0.8388	0.99595	0.8796	1.51515	2.87495	1.00945	0.9901
10.4837	0.84195	1.00185	0.87725	1.517	2.87995	1.00715	0.9971
10.492	0.8332	0.9982	0.87915	1.51625	2.8795	1.01125	0.9916
10.5003	0.8357	0.99695	0.8814	1.51335	2.87175	1.01295	0.99195
10.5087	0.8318	0.9918	0.87975	1.5211	2.8782	1.0109	0.99605
10.517	0.83035	0.99585	0.8757	1.5115	2.8782	1.0117	0.9946
10.5253	0.8321	0.98855	0.8726	1.51405	2.8872	1.0048	0.99295
10.5337	0.83445	0.99235	0.8742	1.51615	2.88025	1.0099	0.98925
10.542	0.82825	0.9924	0.8757	1.50795	2.88165	1.00685	0.99135
10.5503	0.8329	0.987	0.87865	1.50505	2.87905	1.00555	0.9886
10.5587	0.82755	0.98805	0.8745	1.49905	2.878	1.00995	0.9878
10.567	0.8315	0.99395	0.87285	1.49485	2.87445	1.00865	0.98415
10.5753	0.8318	0.9913	0.8787	1.50455	2.87465	1.00345	0.98955
10.5837	0.83255	0.9926	0.869	1.496	2.881	1.00875	0.99145
10.592	0.8375	0.98975	0.87	1.482	2.88175	1.00835	0.98935
10.6003	0.83205	0.98985	0.87	1.48335	2.8871	1.0054	0.98645
10.6087	0.83155	0.9916	0.8688	1.48345	2.8815	1.003	0.9845
10.617	0.83	0.9881	0.87455	1.4777	2.8851	1.0034	0.98095
10.6253	0.83245	0.98	0.87275	1.47805	2.8843	1.0044	0.98405
10.6337	0.82825	0.98705	0.87	1.475	2.8834	1.00295	0.98225
10.642	0.83115	0.9816	0.87185	1.4777	2.8884	1.0046	0.985
10.6503	0.83205	0.98705	0.87135	1.47775	2.8955	1.0009	0.9887
10.6587	0.8278	0.98535	0.8713	1.47425	2.8892	0.99785	0.98245
10.667	0.8277	0.9859	0.8707	1.46465	2.89095	0.99975	0.9812
10.6753	0.83015	0.98155	0.8656	1.46195	2.8896	0.99855	0.97695
10.6837	0.82925	0.9831	0.86975	1.464	2.89225	0.99525	0.9761
10.692	0.83085	0.98335	0.87105	1.4638	2.89335	0.99805	0.9778
10.7003	0.8264	0.98105	0.8718	1.4624	2.89325	0.99545	0.9787
10.7087	0.8291	0.9793	0.8607	1.4666	2.89965	0.99495	0.98075
10.717	0.82215	0.9767	0.86795	1.46325	2.89715	0.99885	0.9766
10.7253	0.8197	0.9832	0.86755	1.45925	2.9053	0.99165	0.9777
10.7337	0.8244	0.97775	0.871	1.45545	2.89895	0.9922	0.9795
10.742	0.82745	0.9733	0.87185	1.4524	2.9045	0.9873	0.97315
10.7503	0.8189	0.975	0.86425	1.4552	2.90865	0.98825	0.97565
10.7587	0.82185	0.97395	0.86715	1.4501	2.9025	0.986	0.97275
10.767	0.81645	0.97715	0.8662	1.45085	2.90515	0.98485	0.9768
10.7753	0.81495	0.9755	0.86145	1.4502	2.9104	0.98155	0.97595
10.7837	0.81425	0.96625	0.86375	1.4468	2.90435	0.98065	0.97585
10.792	0.8182	0.967	0.86125	1.44645	2.9027	0.98625	0.9747
10.8003	0.8097	0.97755	0.86	1.44385	2.9039	0.98435	0.97255
10.8087	0.8126	0.968	0.85935	1.44805	2.9031	0.97615	0.9701
10.817	0.81385	0.965	0.85725	1.44245	2.8957	0.98375	0.96915
10.8253	0.81325	0.96695	0.8539	1.433	2.8941	0.9804	0.9726
10.8337	0.80815	0.9648	0.8556	1.43895	2.89485	0.9809	0.9676
10.842	0.8136	0.9648	0.85665	1.4422	2.8891	0.97965	0.96705
10.8503	0.8051	0.96325	0.84975	1.4417	2.88755	0.97725	0.9672
10.8587	0.8093	0.9605	0.8507	1.4334	2.88395	0.9795	0.96935
10.867	0.80625	0.9645	0.8513	1.4313	2.89105	0.97135	0.96635
10.8753	0.8104	0.95925	0.8494	1.4392	2.8856	0.9743	0.9683
10.8837	0.807	0.96	0.85535	1.43805	2.8822	0.9721	0.96515
10.892	0.809	0.96195	0.8499	1.4301	2.88085	0.96775	0.9649
10.9003	0.8048	0.9556	0.848	1.4236	2.88	0.9726	0.9616
10.9087	0.8047	0.9595	0.84825	1.42855	2.8819	0.9729	0.95535
10.917	0.80775	0.9547	0.8467	1.42075	2.87615	0.9694	0.958
10.9253	0.7999	0.95745	0.85045	1.42065	2.8812	0.96685	0.96115
10.9337	0.80505	0.9582	0.8451	1.4237	2.87455	0.96925	0.95495
10.942	0.80385	0.95335	0.84905	1.4312	2.87355	0.9666	0.95605
10.9503	0.8049	0.9551	0.8413	1.4347	2.87815	0.9663	0.95535
10.9587	0.8056	0.95675	0.8375	1.4272	2.8764	0.9665	0.9552
10.967	0.8073	0.95515	0.8426	1.43085	2.87225	0.9636	0.9489
10.9753	0.8044	0.95435	0.8442	1.4274	2.879	0.9665	0.9509
10.9837	0.79915	0.9506	0.83595	1.4286	2.87895	0.9653	0.95295
10.992	0.79635	0.9533	0.84035	1.41885	2.8766	0.9671	0.95125
11.0003	0.8014	0.94905	0.83825	1.4249	2.88145	0.9616	0.94685
11.0087	0.80055	0.94585	0.8411	1.42715	2.88135	0.96215	0.9448
11.017	0.7999	0.94835	0.83145	1.4246	2.8921	0.95945	0.94785
11.0253	0.8	0.94705	0.8382	1.42035	2.9044	0.96095	0.94455
11.0337	0.799	0.9419	0.8382	1.4157	2.90185	0.9616	0.9447
11.042	0.79435	0.9391	0.83515	1.4225	2.9065	0.96075	0.9486
11.0503	0.7926	0.94605	0.83985	1.4165	2.9157	0.9639	0.943
11.0587	0.79605	0.94645	0.83535	1.419	2.9138	0.96375	0.9439
11.067	0.7935	0.9436	0.83655	1.41045	2.9232	0.9624	0.94465
11.0753	0.7927	0.94515	0.8397	1.403	2.92675	0.96115	0.9461
11.0837	0.7929	0.94155	0.83625	1.39625	2.94105	0.96165	0.94735
11.092	0.79215	0.93485	0.83645	1.39115	2.95155	0.96075	0.9531
11.1003	0.79085	0.94075	0.83415	1.3941	2.96525	0.96435	0.9519
11.1087	0.7955	0.94405	0.83025	1.40465	2.97505	0.96065	0.9526
11.117	0.7949	0.9452	0.83105	1.3937	2.97945	0.9581	0.95405
11.1253	0.7927	0.93945	0.83755	1.38545	2.98865	0.9594	0.9507
11.1337	0.79405	0.94045	0.8354	1.3866	3.0065	0.9615	0.95465
11.142	0.792	0.93865	0.8308	1.3884	3.0196	0.96055	0.9564
11.1503	0.7966	0.9382	0.83055	1.38755	3.02655	0.95575	0.95915
11.1587	0.7937	0.93945	0.83435	1.3833	3.03905	0.95845	0.95765
11.167	0.7895	0.93595	0.82815	1.38185	3.05845	0.96565	0.95215
11.1753	0.7918	0.9355	0.82675	1.3902	3.07305	0.95725	0.952
11.1837	0.7913	0.93355	0.83155	1.38215	3.08135	0.96175	0.95955
11.192	0.793	0.9384	0.8247	1.3818	3.08595	0.9546	0.95525
11.2003	0.7915	0.93615	0.8288	1.3783	3.10825	0.9589	0.95365
11.2087	0.7922	0.93735	0.8271	1.38015	3.1214	0.9566	0.96375
11.217	0.7934	0.9326	0.8266	1.39645	3.1243	0.9593	0.9628
11.2253	0.7926	0.94125	0.82285	1.39725	3.1371	0.9615	0.9592
11.2337	0.7893	0.9303	0.8266	1.3929	3.14125	0.9603	0.96015
11.242	0.78625	0.93935	0.827	1.3878	3.1479	0.95935	0.9619
11.2503	0.7888	0.9431	0.824	1.38625	3.15235	0.9562	0.95775
11.2587	0.79015	0.93845	0.82405	1.39475	3.166	0.9566	0.9622
11.267	0.78495	0.93445	0.8209	1.3872	3.15855	0.95955	0.96015
11.2753	0.7886	0.93875	0.8261	1.3815	3.16105	0.955	0.962
11.2837	0.7892	0.9337	0.82265	1.3857	3.1633	0.9545	0.96065
11.292	0.7936	0.9357	0.8225	1.3843	3.16455	0.95815	0.96155
11.3003	0.79035	0.93235	0.8236	1.37995	3.16495	0.9574	0.9612
11.3087	0.79005	0.93535	0.82015	1.37605	3.15845	0.95755	0.96495
11.317	0.7902	0.9383	0.8219	1.3765	3.1578	0.9542	0.9609
11.3253	0.786	0.9342	0.8223	1.3771	3.1604	0.95355	0.9618
11.3337	0.78945	0.9299	0.8238	1.37645	3.1507	0.95355	0.96175
11.342	0.78795	0.9404	0.8251	1.37625	3.144	0.96165	0.9609
11.3503	0.78795	0.9311	0.8206	1.37785	3.1383	0.95635	0.9625
11.3587	0.78925	0.92925	0.81835	1.37285	3.12875	0.96065	0.9654
11.367	0.7856	0.92705	0.8208	1.37875	3.11315	0.9514	0.96245
11.3753	0.7876	0.93205	0.8194	1.37225	3.1021	0.9573	0.9627
11.3837	0.78885	0.9327	0.8222	1.37405	3.09925	0.95885	0.96225
11.392	0.79455	0.93345	0.819	1.3732	3.08575	0.95495	0.9644
11.4003	0.79295	0.92905	0.81845	1.37585	3.07215	0.95205	0.9662
11.4087	0.7895	0.9303	0.82255	1.37455	3.0649	0.949	0.96055
11.417	0.78895	0.92675	0.8225	1.3787	3.0536	0.94815	0.95975
11.4253	0.78285	0.9258	0.81595	1.3742	3.0412	0.9555	0.96035
11.4337	0.78515	0.9263	0.81945	1.36885	3.03765	0.95585	0.9633
11.442	0.7882	0.9286	0.81735	1.36645	3.01965	0.9507	0.9643
11.4503	0.7898	0.9322	0.82	1.36325	3.00875	0.95065	0.9612
11.4587	0.79085	0.9245	0.82935	1.3676	2.99775	0.94845	0.95935
11.467	0.7899	0.9328	0.82615	1.3638	2.9935	0.94405	0.96465
11.4753	0.78465	0.93005	0.8264	1.3677	2.98955	0.94825	0.9622
11.4837	0.7875	0.932	0.82055	1.36345	2.9725	0.9493	0.96505
11.492	0.7916	0.9315	0.81955	1.36645	2.95715	0.9551	0.9584
11.5003	0.78645	0.9311	0.8232	1.3653	2.96035	0.952	0.96285
11.5087	0.7875	0.9296	0.8234	1.3557	2.9426	0.9543	0.9642
11.517	0.78905	0.9293	0.82355	1.36635	2.93505	0.95245	0.9664
11.5253	0.79	0.93225	0.8187	1.36475	2.93085	0.95705	0.96255
11.5337	0.78735	0.92705	0.82025	1.36275	2.92095	0.9511	0.96015
11.542	0.7921	0.9309	0.81895	1.3587	2.91865	0.9505	0.9655
11.5503	0.7911	0.93405	0.8218	1.36115	2.9065	0.9497	0.9653
11.5587	0.8043	0.92895	0.8233	1.3533	2.90655	0.9522	0.96675
11.567	0.7888	0.9283	0.81905	1.35455	2.89425	0.9515	0.964
11.5753	0.7816	0.9262	0.81935	1.35225	2.8923	0.95085	0.9628
11.5837	0.7866	0.9337	0.8205	1.3501	2.8922	0.95385	0.9683
11.592	0.78265	0.9306	0.82425	1.34835	2.88125	0.95115	0.9654
11.6003	0.7918	0.933	0.8176	1.3505	2.87995	0.9513	0.96315
11.6087	0.78665	0.9352	0.82115	1.34545	2.8823	0.9572	0.9619
11.617	0.7867	0.93495	0.8235	1.3453	2.87985	0.9513	0.95945
11.6253	0.789	0.9327	0.82645	1.34075	2.87215	0.9573	0.9654
11.6337	0.78625	0.93525	0.82075	1.3397	2.8763	0.96015	0.9586
11.642	0.783	0.92935	0.82455	1.34875	2.8721	0.9595	0.95835
11.6503	0.7847	0.9352	0.82065	1.347	2.87215	0.96045	0.95925
11.6587	0.7815	0.93285	0.81855	1.3442	2.8705	0.96285	0.95895
11.667	0.78185	0.93255	0.82075	1.35225	2.87505	0.96315	0.9594
11.6753	0.78175	0.92915	0.82285	1.3456	2.8673	0.95795	0.9649
11.6837	0.7851	0.939	0.82625	1.33995	2.86645	0.959	0.9581
11.692	0.78225	0.9341	0.826	1.3507	2.8578	0.9565	0.96085
11.7003	0.7843	0.93925	0.82395	1.34005	2.8666	0.9614	0.9602
11.7087	0.7848	0.9326	0.8206	1.34225	2.86025	0.9664	0.96365
11.717	0.78615	0.9307	0.8228	1.3505	2.85725	0.9627	0.95885
11.7253	0.78775	0.93295	0.82095	1.34265	2.8518	0.96355	0.96245
11.7337	0.78875	0.9348	0.82065	1.348	2.85215	0.9653	0.96645
11.742	0.7892	0.94	0.8169	1.3373	2.85765	0.9694	0.9642
11.7503	0.78995	0.9414	0.8277	1.34135	2.8518	0.9672	0.96375
11.7587	0.7884	0.9399	0.8227	1.3424	2.85115	0.97735	0.96385
11.767	0.7898	0.93785	0.8208	1.33595	2.849	0.9753	0.9616
11.7753	0.78945	0.94165	0.81915	1.33505	2.8481	0.97405	0.96105
11.7837	0.7993	0.9398	0.82535	1.34405	2.8553	0.9707	0.96255
11.792	0.78935	0.94085	0.82365	1.33695	2.85075	0.967	0.96315
11.8003	0.7951	0.94375	0.82705	1.34055	2.8601	0.9743	0.9641
11.8087	0.7955	0.94145	0.8272	1.34015	2.85235	0.97025	0.96535
11.817	0.79165	0.9416	0.83015	1.33545	2.8521	0.96855	0.96665
11.8253	0.7924	0.94235	0.8301	1.34055	2.84625	0.97535	0.96435
11.8337	0.7944	0.942	0.832	1.33475	2.8476	0.9746	0.96185
11.842	0.79665	0.94465	0.83285	1.33885	2.8493	0.97105	0.96075
11.8503	0.79205	0.94095	0.83875	1.33655	2.8539	0.973	0.9677
11.8587	0.7972	0.9401	0.83865	1.3446	2.8486	0.9698	0.9654
11.867	0.79345	0.9401	0.8326	1.33405	2.8485	0.9746	0.9585
11.8753	0.79915	0.93615	0.8324	1.3394	2.84675	0.96905	0.96265
11.8837	0.79695	0.94625	0.83	1.34325	2.84935	0.9701	0.96565
11.892	0.80175	0.9425	0.83665	1.34255	2.84745	0.9646	0.9627
11.9003	0.79765	0.9386	0.8312	1.33475	2.84805	0.9614	0.96095
11.9087	0.79745	0.94035	0.8349	1.3355	2.8509	0.9651	0.96265
11.917	0.7942	0.9388	0.8319	1.33805	2.85995	0.9642	0.95805
11.9253	0.7955	0.939	0.83565	1.3354	2.8554	0.966	0.961
11.9337	0.79795	0.94095	0.8382	1.33805	2.8568	0.961	0.9622
11.942	0.80015	0.9291	0.83905	1.3333	2.85645	0.96265	0.9588
11.9503	0.7954	0.935	0.8395	1.34085	2.859	0.9583	0.96335
11.9587	0.79255	0.93375	0.84065	1.3355	2.85765	0.9574	0.9644
11.967	0.7907	0.9349	0.83405	1.33535	2.85645	0.9547	0.9605
11.9753	0.79015	0.9324	0.84	1.32825	2.86115	0.9528	0.9628
11.9837	0.79605	0.9305	0.8351	1.3316	2.85695	0.9565	0.9605
11.992	0.8067	0.92485	0.8396	1.32845	2.8577	0.9574	0.9568
12.0003	0.79115	0.92425	0.8379	1.32295	2.86245	0.96075	0.96395
12.0087	0.7965	0.9269	0.83435	1.32555	2.8624	0.9519	0.9571
12.017	0.78665	0.92305	0.83555	1.3259	2.8679	0.95465	0.9564
12.0253	0.7888	0.91825	0.83465	1.3207	2.86935	0.95285	0.9626
12.0337	0.7886	0.9204	0.83435	1.3228	2.86935	0.9491	0.96245
12.042	0.78575	0.9221	0.83445	1.31495	2.8689	0.9486	0.9631
12.0503	0.78445	0.92175	0.8373	1.3166	2.87075	0.95105	0.9627
12.0587	0.79035	0.918	0.8351	1.32035	2.87555	0.95365	0.96295
12.067	0.79075	0.9152	0.826	1.313	2.87315	0.95	0.95615
12.0753	0.79	0.9236	0.83095	1.3177	2.8651	0.94765	0.9536
12.0837	0.7817	0.9158	0.82825	1.31525	2.8729	0.9454	0.95455
12.092	0.7828	0.91655	0.8251	1.3184	2.86765	0.94255	0.95585
12.1003	0.78005	0.91115	0.8254	1.3079	2.8692	0.9465	0.9589
12.1087	0.78085	0.91305	0.82795	1.3072	2.873	0.9467	0.95305
12.117	0.77955	0.9095	0.8276	1.31055	2.8688	0.945	0.95875
12.1253	0.7832	0.90715	0.8294	1.30895	2.8718	0.93595	0.95595
12.1337	0.7805	0.91165	0.82305	1.30685	2.8771	0.94285	0.95625
12.142	0.7852	0.9059	0.82405	1.3002	2.8661	0.94215	0.95245
12.1503	0.7843	0.9118	0.8206	1.298	2.86465	0.9377	0.95235
12.1587	0.7791	0.90555	0.82115	1.30295	2.87065	0.94335	0.953
12.167	0.7832	0.91045	0.81775	1.2927	2.87015	0.94225	0.95755
12.1753	0.77955	0.90725	0.81475	1.2963	2.87535	0.94325	0.95715
12.1837	0.7789	0.9104	0.8186	1.30075	2.87715	0.94405	0.9549
12.192	0.77735	0.90935	0.81875	1.29975	2.88365	0.937	0.96125
12.2003	0.79885	0.9026	0.8158	1.29865	2.88145	0.9428	0.95735
12.2087	0.7766	0.89965	0.8148	1.3013	2.89055	0.9373	0.9561
12.217	0.7763	0.903	0.8207	1.29915	2.8791	0.9366	0.95085
12.2253	0.77665	0.9083	0.8138	1.29595	2.8854	0.9335	0.95785
12.2337	0.77105	0.90215	0.8124	1.29545	2.8911	0.9362	0.95755
12.242	0.76925	0.90215	0.81705	1.298	2.8931	0.93985	0.95375
12.2503	0.77565	0.90225	0.81465	1.30785	2.88905	0.93485	0.9552
12.2587	0.7721	0.89835	0.81665	1.3036	2.8942	0.933	0.95375
12.267	0.7698	0.90255	0.8167	1.30855	2.9035	0.93265	0.95895
12.2753	0.7758	0.8985	0.81145	1.30985	2.91255	0.93235	0.95685
12.2837	0.7746	0.89555	0.8128	1.31055	2.9174	0.92975	0.96135
12.292	0.7804	0.8966	0.81665	1.30305	2.9247	0.9338	0.9577
12.3003	0.77535	0.89885	0.81195	1.30415	2.92735	0.9286	0.9545
12.3087	0.77045	0.89685	0.8083	1.3072	2.9323	0.9264	0.95745
12.317	0.7679	0.90245	0.81255	1.30215	2.93575	0.92525	0.9571
12.3253	0.7657	0.9004	0.80815	1.3003	2.94915	0.9334	0.9579
12.3337	0.7663	0.9002	0.80865	1.30395	2.9565	0.92715	0.9575
12.342	0.76425	0.90285	0.81055	1.30815	2.96635	0.92895	0.9614
12.3503	0.77045	0.8983	0.8051	1.3012	2.97765	0.93075	0.9546
12.3587	0.7673	0.8938	0.8056	1.3042	2.98095	0.9307	0.9529
12.367	0.76895	0.8996	0.8063	1.30195	2.99795	0.9296	0.9622
12.3753	0.7678	0.8936	0.80765	1.2957	2.99955	0.92825	0.9611
12.3837	0.7686	0.90105	0.80625	1.2822	3.01065	0.9347	0.9554
12.392	0.76935	0.8967	0.80575	1.28355	3.0232	0.92475	0.9576
12.4003	0.7691	0.89495	0.8029	1.28545	3.0244	0.93955	0.96125
12.4087	0.7717	0.8938	0.8008	1.2884	3.0366	0.9324	0.96085
12.417	0.76795	0.90105	0.80935	1.2842	3.04635	0.936	0.9617
12.4253	0.7649	0.8953	0.80215	1.28635	3.0517	0.9295	0.9589
12.4337	0.76775	0.8974	0.80465	1.28455	3.06755	0.93235	0.96305
12.442	0.7708	0.89635	0.8027	1.28305	3.06925	0.93215	0.9634
12.4503	0.7742	0.89535	0.80795	1.27985	3.077	0.9327	0.95875
12.4587	0.76665	0.8974	0.8046	1.28035	3.07865	0.92905	0.9618
12.467	0.76525	0.89735	0.80345	1.28785	3.08245	0.92885	0.96535
12.4753	0.7764	0.89965	0.8018	1.27735	3.09005	0.9333	0.96305
12.4837	0.7725	0.90485	0.79965	1.2773	3.09375	0.9345	0.9626
12.492	0.7685	0.90405	0.80235	1.29055	3.0941	0.93395	0.9619
12.5003	0.77185	0.89515	0.8028	1.28265	3.09455	0.93	0.96645
12.5087	0.77075	0.90255	0.80675	1.2839	3.0981	0.9396	0.96835
12.517	0.7724	0.90255	0.8069	1.2849	3.10245	0.93805	0.97045
12.5253	0.77325	0.89875	0.8042	1.28355	3.0998	0.94725	0.97025
12.5337	0.7757	0.8999	0.80775	1.2877	3.10085	0.9378	0.96815
12.542	0.7743	0.9016	0.8077	1.29265	3.10125	0.93955	0.9693
12.5503	0.77545	0.8997	0.81405	1.2887	3.09655	0.94875	0.9744
12.5587	0.7758	0.9018	0.8058	1.2892	3.0893	0.94915	0.97265
12.567	0.7825	0.9049	0.8069	1.2934	3.08515	0.9455	0.97245
12.5753	0.7748	0.9077	0.81095	1.2965	3.08705	0.94575	0.97505
12.5837	0.77585	0.90835	0.80765	1.29395	3.0793	0.94755	0.97335
12.592	0.7804	0.9071	0.80955	1.3104	3.07785	0.9515	0.98055
12.6003	0.78005	0.9124	0.81265	1.314	3.06595	0.946	0.9783
12.6087	0.77945	0.912	0.80435	1.3138	3.06385	0.95045	0.9749
12.617	0.7809	0.9135	0.819	1.3172	3.04685	0.9524	0.9791
12.6253	0.78335	0.90995	0.8104	1.31055	3.03205	0.9507	0.97945
12.6337	0.7828	0.9095	0.81235	1.3139	3.0394	0.9498	0.976
12.642	0.7806	0.91395	0.81525	1.31875	3.0266	0.95195	0.97515
12.6503	0.78355	0.9157	0.81215	1.32155	3.01965	0.95915	0.97365
12.6587	0.786	0.9198	0.81375	1.3209	3.00855	0.9495	0.97445
12.667	0.7788	0.91555	0.8171	1.32065	2.9967	0.95615	0.97455
12.6753	0.78005	0.9238	0.82075	1.3231	2.9926	0.95045	0.9755
12.6837	0.77935	0.92175	0.8157	1.32735	2.98035	0.9536	0.97175
12.692	0.78815	0.9204	0.8199	1.32925	2.9715	0.95025	0.9747
12.7003	0.77735	0.92445	0.82105	1.3277	2.9628	0.95265	0.97245
12.7087	0.78255	0.92195	0.81915	1.32675	2.95655	0.94665	0.96625
12.717	0.78695	0.922	0.81895	1.32705	2.9441	0.94655	0.97035
12.7253	0.78135	0.9269	0.8178	1.3321	2.94235	0.94105	0.9731
12.7337	0.7793	0.9218	0.82075	1.33	2.938	0.945	0.9677
12.742	0.7869	0.91945	0.81875	1.3319	2.9305	0.9429	0.96855
12.7503	0.7859	0.9187	0.81815	1.3291	2.92485	0.9362	0.96785
12.7587	0.78745	0.92165	0.82315	1.33165	2.9178	0.9332	0.9603
12.767	0.78255	0.91345	0.8235	1.33565	2.91005	0.9406	0.95745
12.7753	0.7815	0.9147	0.82005	1.3269	2.902	0.9341	0.9583
12.7837	0.78055	0.91785	0.82235	1.32175	2.9032	0.92955	0.95555
12.792	0.78	0.91905	0.8222	1.3237	2.9006	0.9329	0.95905
12.8003	0.7776	0.9122	0.81815	1.32245	2.8875	0.92595	0.95345
12.8087	0.7825	0.9128	0.82215	1.32595	2.88845	0.92695	0.94975
12.817	0.77535	0.9122	0.81475	1.32125	2.88665	0.928	0.95175
12.8253	0.77725	0.90605	0.82205	1.3272	2.88375	0.9247	0.94495
12.8337	0.7767	0.90565	0.818	1.3219	2.88125	0.92055	0.94315
12.842	0.7707	0.90975	0.8137	1.3168	2.8761	0.91735	0.94675
12.8503	0.76795	0.898	0.8213	1.31075	2.87915	0.91395	0.94445
12.8587	0.76705	0.89875	0.8139	1.3131	2.8776	0.9116	0.9428
12.867	0.7678	0.897	0.8126	1.31915	2.8671	0.9116	0.9387
12.8753	0.755	0.89625	0.80925	1.3133	2.861	0.90455	0.93865
12.8837	0.761	0.89495	0.8117	1.3088	2.86285	0.904	0.93725
12.892	0.76025	0.88855	0.812	1.3019	2.8601	0.9039	0.9362
12.9003	0.75465	0.89435	0.8071	1.3051	2.85975	0.90035	0.9349
12.9087	0.7615	0.8856	0.8084	1.29665	2.85315	0.8969	0.9285
12.917	0.75475	0.8833	0.8047	1.2948	2.8512	0.898	0.92945
12.9253	0.754	0.88195	0.7996	1.2986	2.8504	0.89865	0.9339
12.9337	0.7558	0.88105	0.8023	1.2949	2.8558	0.8958	0.92775
12.942	0.7502	0.88205	0.79325	1.29075	2.84505	0.8969	0.9317
12.9503	0.7488	0.88255	0.80015	1.2933	2.84265	0.89155	0.9271
12.9587	0.7499	0.8751	0.7906	1.2888	2.8399	0.8902	0.9259
12.967	0.746	0.87225	0.79685	1.28195	2.84525	0.8899	0.9223
12.9753	0.74495	0.87645	0.79065	1.2821	2.8408	0.88725	0.92865
12.9837	0.73895	0.86985	0.78725	1.282	2.84155	0.87805	0.9182
12.992	0.74285	0.87015	0.78495	1.26975	2.83525	0.88405	0.9212
13.0003	0.7421	0.86545	0.78115	1.2704	2.83545	0.8833	0.9231
13.0087	0.73805	0.86825	0.78145	1.2686	2.83365	0.8834	0.9262
13.017	0.74055	0.86505	0.78105	1.2693	2.8319	0.88255	0.92585
13.0253	0.73815	0.867	0.7784	1.25955	2.82945	0.87795	0.9234
13.0337	0.74215	0.8691	0.7792	1.2618	2.8341	0.87875	0.9298
13.042	0.7417	0.87235	0.77755	1.25225	2.83255	0.8803	0.92615
13.0503	0.7396	0.867	0.7727	1.2557	2.83065	0.8782	0.9294
13.0587	0.74265	0.8702	0.77465	1.2519	2.8325	0.8832	0.9279
13.067	0.7386	0.8669	0.77565	1.249	2.83295	0.8796	0.9273
13.0753	0.734	0.86295	0.77575	1.25325	2.83275	0.8786	0.92835
13.0837	0.7344	0.857	0.7713	1.2464	2.83555	0.87945	0.92435
13.092	0.73595	0.86315	0.7687	1.2521	2.8283	0.88155	0.9242
13.1003	0.73645	0.864	0.76645	1.2451	2.8405	0.8818	0.93135
13.1087	0.73925	0.85935	0.76625	1.2464	2.8372	0.88225	0.9279
13.117	0.73065	0.86295	0.76775	1.24285	2.8422	0.88085	0.9316
13.1253	0.74125	0.85985	0.77325	1.243	2.83985	0.8859	0.9332
13.1337	0.73485	0.8523	0.7679	1.2367	2.8421	0.88125	0.9324
13.142	0.73505	0.8543	0.77075	1.238	2.84395	0.8813	0.93515
13.1503	0.7315	0.8507	0.7744	1.24385	2.84465	0.8814	0.9354
13.1587	0.7327	0.85725	0.771	1.2376	2.8511	0.8836	0.93265
13.167	0.73235	0.8533	0.76715	1.2394	2.85305	0.8816	0.93145
13.1753	0.73325	0.85565	0.7682	1.2426	2.844	0.8832	0.9367
13.1837	0.7355	0.85365	0.76895	1.2402	2.8488	0.8818	0.9321
13.192	0.7344	0.85455	0.7718	1.243	2.85205	0.87775	0.93265
13.2003	0.7329	0.85755	0.7635	1.2395	2.8532	0.88175	0.934
13.2087	0.73705	0.8545	0.77105	1.23705	2.85075	0.8799	0.93225
13.217	0.73875	0.8553	0.7736	1.23855	2.85555	0.88135	0.93535
13.2253	0.7383	0.8523	0.7709	1.24115	2.85235	0.8801	0.9365
13.2337	0.74025	0.85425	0.773	1.2422	2.84705	0.8808	0.9361
13.242	0.7331	0.85855	0.77425	1.23985	2.8499	0.88545	0.93425
13.2503	0.7384	0.85905	0.77055	1.2392	2.85565	0.8867	0.93615
13.2587	0.7374	0.85575	0.77235	1.245	2.84965	0.8816	0.93355
13.267	0.73625	0.86075	0.7651	1.2427	2.85205	0.8827	0.93695
13.2753	0.73155	0.85595	0.76905	1.2322	2.8533	0.88165	0.93555
13.2837	0.7328	0.8557	0.7709	1.2376	2.85615	0.8791	0.934
13.292	0.73065	0.84775	0.7707	1.21935	2.8494	0.88395	0.93305
13.3003	0.7355	0.85075	0.7671	1.221	2.8561	0.8807	0.93815
13.3087	0.7298	0.85395	0.7684	1.2195	2.8559	0.88035	0.9368
13.317	0.73315	0.85315	0.76325	1.22835	2.85905	0.88315	0.93865
13.3253	0.7321	0.85025	0.76725	1.2237	2.86405	0.8824	0.9294
13.3337	0.7285	0.8463	0.76455	1.224	2.85975	0.8838	0.9293
13.342	0.73655	0.85045	0.77055	1.22235	2.8586	0.8857	0.9331
13.3503	0.7328	0.85105	0.7701	1.22305	2.85725	0.88215	0.9372
13.3587	0.73325	0.8497	0.7672	1.2229	2.85925	0.88085	0.935
13.367	0.7354	0.84895	0.76505	1.21935	2.86045	0.877	0.92955
13.3753	0.7348	0.84455	0.7628	1.2307	2.85685	0.88175	0.9335
13.3837	0.72955	0.8434	0.7621	1.22465	2.85985	0.8751	0.934
13.392	0.7329	0.84385	0.7651	1.22525	2.8559	0.88055	0.93505
13.4003	0.7376	0.84495	0.77365	1.2254	2.8563	0.87615	0.929
13.4087	0.7308	0.84025	0.7666	1.22485	2.8558	0.87575	0.93175
13.417	0.73165	0.8371	0.7653	1.2224	2.8564	0.87495	0.9355
13.4253	0.7359	0.83765	0.76705	1.2192	2.8562	0.8755	0.92935
13.4337	0.7323	0.83825	0.7658	1.22805	2.8586	0.8677	0.9313
13.442	0.7283	0.84145	0.76225	1.2269	2.85195	0.87255	0.93155
13.4503	0.7251	0.84375	0.762	1.2217	2.8532	0.8729	0.9317
13.4587	0.7304	0.8389	0.76705	1.2175	2.8474	0.8726	0.92745
13.467	0.7227	0.83855	0.77115	1.22005	2.8489	0.8718	0.93115
13.4753	0.72705	0.8396	0.7623	1.2186	2.84485	0.8703	0.93445
13.4837	0.72765	0.8359	0.77175	1.21115	2.847	0.87115	0.9298
13.492	0.73075	0.8363	0.7602	1.2226	2.84855	0.87865	0.9309
13.5003	0.72955	0.83845	0.7613	1.21355	2.8421	0.8715	0.9291
13.5087	0.7376	0.84375	0.76625	1.21935	2.8454	0.8762	0.92675
13.517	0.73575	0.8332	0.76195	1.22915	2.83845	0.8709	0.9246
13.5253	0.72185	0.8445	0.76525	1.2229	2.84265	0.87385	0.9289
13.5337	0.72005	0.83835	0.7619	1.22255	2.83695	0.872	0.9264
13.542	0.7259	0.83845	0.76235	1.2251	2.8403	0.8648	0.92835
13.5503	0.72515	0.8369	0.7607	1.2198	2.8355	0.86895	0.92945
13.5587	0.7249	0.83975	0.75715	1.21925	2.83665	0.8725	0.92945
13.567	0.72445	0.83825	0.7573	1.2143	2.84275	0.87275	0.92685
13.5753	0.7238	0.83185	0.75045	1.2166	2.84585	0.86915	0.9275
13.5837	0.72455	0.8391	0.7529	1.2159	2.8355	0.86935	0.9271
13.592	0.7211	0.8331	0.7531	1.2167	2.83145	0.87025	0.92545
[truncated: 10,369 more rows]

## Sheet: Figure 2c
Time (min)	LAM	myc	DGa	DGb	DGc	noc	ladder/2
[truncated: 12,001 more rows]

## Sheet: Figure 4a
Time (min)	Ag ctrl	Phage	Myxo	Dg4185b	Dg4185a	M. abscessus	Ara ladder
[truncated: 12,001 more rows]

[truncated: 10 more sheets: Figure 4b, Figure 4c, Figure 4d, Figure 5b, Figure S1a, Figure S1d, Figure S4, Figure S5, Figure S7, Figure S13]
